# Supplementary material for: Terminal Uridylyltransferases TUT4/7 Regulate microRNA and mRNA Homeostasis
Source: Cells. 2022 Nov 23;11(23):3742. doi: 10.3390/cells11233742 (PMC9736393; doi:10.3390/cells11233742)
Supplement: Supplementary file 1 [file cells-11-03742-s001.zip]

Archive with 31 entries (31 files):
- ._File S1 miRNA_2fc_down.xlsx
- ._File S10 mRNA_2fc_down.xlsx
- ._File S11 mRNA_full.xlsx
- ._File S12 downmiR-upmRNA_input.txt
- ._File S13 miRNet_target_range.xlsx
- ._File S14 mir2gene.csv
- ._File S2 miRNA_2fc_up.xlsx
- ._File S3 miRNA_full.xlsx
- ._File S4 2fc_down_family.xlsx
- ._File S5 2fc_up_family.xlsx
- ._File S6 group2_2fc_up.txt
- ._File S7 group2_2fc_down.txt
- ._File S8 group2_mirgenedb.txt
- ._File S9 mRNA_2fc_up.xlsx
- ._Readme.txt
- cells-2007303-supplementary.pdf
- File S1 miRNA_2fc_down.xlsx
- File S10 mRNA_2fc_down.xlsx
- File S11 mRNA_full.xlsx
- File S12 downmiR-upmRNA_input.txt
- File S13 miRNet_target_range.xlsx
- File S14 mir2gene.csv
- File S2 miRNA_2fc_up.xlsx
- File S3 miRNA_full.xlsx
- File S4 2fc_down_family.xlsx
- File S5 2fc_up_family.xlsx
- File S6 group2_2fc_up.txt
- File S7 group2_2fc_down.txt
- File S8 group2_mirgenedb.txt
- File S9 mRNA_2fc_up.xlsx
- Readme.txt
