# Supplementary material for: Terminal Uridylyltransferases TUT4/7 Regulate microRNA and mRNA Homeostasis
Source: Cells. 2022 Nov 23;11(23):3742. doi: 10.3390/cells11233742 (PMC9736393; doi:10.3390/cells11233742)
Supplement: Supplementary file 1 [file cells-11-03742-s001.zip › File S1 miRNA_2fc_down.xlsx]

## Sheet: Sheet1
microRNA ID	P-value (D vs. W)	FDR step up (D vs. W)	Ratio (D vs. W)	Fold change (D vs. W)	LSMean(D) (D vs. W)	LSMean(W) (D vs. W)
hsa-miR-296-5p	1.57e-13	6.05e-11	0.00707	-142	2.37	336
hsa-miR-296-3p	2.2e-13	6.05e-11	0.00733	-136	2.92	398
hsa-miR-34c-5p	4.83e-12	6.65e-10	0.0158	-63.2	3.53	223
hsa-miR-196a-1-3p	4.04e-11	4.76e-09	0.0261	-38.3	1.28	48.9
hsa-miR-34b-5p	1.09e-10	8.97e-09	0.0316	-31.6	1.35	42.6
hsa-miR-34b-3p	1.71e-10	1.2e-08	0.043	-23.3	1.42	33
hsa-miR-34c-3p	2.1e-09	1.02e-07	0.0742	-13.5	1.28	17.2
hsa-miR-489-3p	2.96e-07	6.26e-06	0.0804	-12.4	2.93	36.5
hsa-miR-874-3p	1.5e-08	5.38e-07	0.0997	-10	4.93	49.4
hsa-miR-4778-3p	1.35e-08	5.32e-07	0.113	-8.87	4.45	39.5
hsa-miR-653-5p	3.27e-08	1e-06	0.128	-7.79	3.61	28.1
hsa-miR-653-3p	2.04e-07	4.67e-06	0.133	-7.49	2.52	18.9
hsa-miR-767-5p	7.08e-07	1.24e-05	0.141	-7.07	1.42	10
hsa-miR-200b-3p	1.03e-06	1.67e-05	0.149	-6.72	1.33	8.93
hsa-miR-200a-3p	1.05e-07	2.71e-06	0.154	-6.51	2.38	15.5
hsa-miR-4664-3p	2.87e-07	6.25e-06	0.161	-6.2	1.28	7.91
hsa-miR-1468-5p	4.77e-08	1.36e-06	0.169	-5.92	4.99	29.6
hsa-miR-204-5p	1.82e-08	6.28e-07	0.17	-5.87	15.4	90.3
hsa-miR-152-3p	8.39e-09	3.46e-07	0.187	-5.34	101	539
hsa-miR-34a-3p	3.67e-08	1.08e-06	0.194	-5.17	29.3	151
hsa-miR-34a-5p	7.86e-11	8.11e-09	0.21	-4.76	9820	46700
hsa-miR-4421	3.48e-06	4.78e-05	0.212	-4.73	1.48	7.01
hsa-miR-216a-5p	1.44e-06	2.21e-05	0.221	-4.53	1.9	8.62
hsa-miR-429	1.78e-06	2.62e-05	0.223	-4.48	1.07	4.77
hsa-miR-143-3p	8.72e-06	0.000104	0.236	-4.23	3.04	12.8
hsa-miR-4443	1.83e-06	2.65e-05	0.245	-4.08	2.1	8.57
hsa-miR-215-3p	6.02e-05	0.000511	0.251	-3.99	2.61	10.4
hsa-miR-874-5p	7.49e-06	9.37e-05	0.257	-3.9	2.51	9.77
hsa-miR-301b-3p	9.07e-06	0.000107	0.281	-3.56	85.3	304
hsa-miR-4664-5p	1.68e-05	0.000167	0.294	-3.4	1.14	3.86
hsa-miR-187-3p	1.08e-07	2.71e-06	0.296	-3.37	74	249
hsa-miR-556-5p	0.000316	0.00162	0.306	-3.27	8.92	29.2
hsa-miR-4778-5p	7.91e-05	0.000573	0.322	-3.11	1.14	3.53
hsa-miR-217-5p	0.000978	0.00394	0.327	-3.05	1.81	5.52
hsa-miR-31-3p	3.79e-05	0.000348	0.329	-3.04	23.1	70.2
hsa-miR-105-5p	0.000181	0.00111	0.331	-3.02	1.35	4.07
hsa-miR-211-5p	5.37e-05	0.000462	0.333	-3	1.14	3.41
hsa-miR-3145-3p	0.000907	0.00375	0.34	-2.94	4.49	13.2
hsa-miR-551b-3p	1.06e-05	0.000119	0.349	-2.87	231	661
hsa-miR-125b-5p	0.000128	0.000838	0.35	-2.86	5.87	16.8
hsa-miR-6505-3p	7.91e-05	0.000573	0.354	-2.83	1.42	4
hsa-miR-6514-5p	7.46e-05	0.000571	0.361	-2.77	2.23	6.17
hsa-miR-577	2.77e-05	0.000266	0.363	-2.75	6.55	18
hsa-miR-499a-5p	0.000196	0.00115	0.368	-2.72	6.26	17
hsa-miR-210-3p	5.33e-07	1.02e-05	0.372	-2.69	110	296
hsa-miR-1179	0.000122	0.000821	0.379	-2.64	3.46	9.12
hsa-miR-30a-3p	1.58e-06	2.37e-05	0.383	-2.61	192	500
hsa-miR-24-3p	6.92e-07	1.24e-05	0.388	-2.58	1590	4100
hsa-miR-2114-5p	0.00288	0.00903	0.389	-2.57	1.55	3.98
hsa-miR-181a-2-3p	5.19e-06	7.03e-05	0.403	-2.48	54	134
hsa-miR-31-5p	2.04e-07	4.67e-06	0.405	-2.47	1260	3120
hsa-miR-6780b-3p	0.000268	0.00148	0.41	-2.44	2.38	5.81
hsa-miR-4665-5p	0.000239	0.00136	0.411	-2.43	1.41	3.43
hsa-miR-4423-5p	0.000283	0.00152	0.413	-2.42	1	2.42
hsa-miR-148a-3p	0.000447	0.00211	0.42	-2.38	16300	38800
hsa-miR-641	1.34e-05	0.00014	0.421	-2.38	32.3	76.7
hsa-miR-340-3p	0.0106	0.0267	0.424	-2.36	66.8	158
hsa-miR-26b-3p	0.00042	0.00203	0.425	-2.35	27.5	64.8
hsa-miR-23a-3p	0.000125	0.000829	0.429	-2.33	9.41	21.9
hsa-miR-1295a	0.000183	0.00112	0.432	-2.32	17	39.3
hsa-miR-488-3p	0.000983	0.00394	0.432	-2.32	3.5	8.1
hsa-miR-99a-5p	4.84e-05	0.000421	0.437	-2.29	277	634
hsa-miR-196a-5p	3.63e-07	7.31e-06	0.446	-2.24	10500	23600
hsa-miR-30c-5p	0.000508	0.00235	0.447	-2.24	4760	10700
hsa-miR-99a-3p	0.000141	0.000916	0.451	-2.22	18.4	40.9
hsa-miR-542-3p	7.31e-05	0.000564	0.453	-2.21	439	969
hsa-miR-6505-5p	0.0029	0.00905	0.455	-2.2	1.82	3.99
hsa-miR-664a-3p	0.0066	0.0179	0.454	-2.2	5.7	12.6
hsa-miR-28-5p	0.000268	0.00148	0.456	-2.19	13.4	29.3
hsa-miR-542-5p	6.18e-05	0.000516	0.457	-2.19	48.6	106
hsa-miR-374c-5p	0.00442	0.0129	0.458	-2.18	2.65	5.79
hsa-miR-1843	6.49e-05	0.000528	0.461	-2.17	17.8	38.6
hsa-miR-23b-3p	8.27e-07	1.42e-05	0.46	-2.17	1680	3660
hsa-miR-26b-5p	9.39e-07	1.55e-05	0.461	-2.17	12300	26600
hsa-miR-548l	0.00041	0.00202	0.469	-2.13	10.8	23.1
hsa-miR-2113	0.00409	0.0121	0.472	-2.12	1.14	2.41
hsa-miR-218-2-3p	0.0127	0.0307	0.476	-2.1	1	2.1
hsa-miR-3175	0.00113	0.00443	0.478	-2.09	1.42	2.97
hsa-miR-3179	0.0017	0.00602	0.479	-2.09	1.55	3.23
hsa-miR-5187-5p	0.000864	0.00361	0.479	-2.09	4.04	8.44
hsa-miR-450a-5p	0.000583	0.0026	0.481	-2.08	11.1	23.2
hsa-miR-4735-5p	0.00142	0.00533	0.483	-2.07	1.55	3.21
hsa-miR-1227-3p	0.043	0.0807	0.485	-2.06	2.24	4.62
hsa-miR-6726-3p	0.00359	0.0109	0.485	-2.06	1.14	2.36
hsa-miR-3660	0.00235	0.00765	0.488	-2.05	2.92	5.98
hsa-miR-6791-3p	0.00595	0.0166	0.487	-2.05	1.63	3.35
hsa-miR-142-3p	0.00131	0.00499	0.489	-2.04	34.4	70.2
hsa-miR-664a-5p	0.000715	0.00308	0.489	-2.04	23.3	47.6
hsa-miR-450a-2-3p	0.000814	0.00343	0.494	-2.02	11.4	23.1
hsa-miR-7112-3p	0.0029	0.00905	0.495	-2.02	1.27	2.56
hsa-miR-140-5p	0.00432	0.0127	0.497	-2.01	369	741
