# Supplementary material for: Terminal Uridylyltransferases TUT4/7 Regulate microRNA and mRNA Homeostasis
Source: Cells. 2022 Nov 23;11(23):3742. doi: 10.3390/cells11233742 (PMC9736393; doi:10.3390/cells11233742)
Supplement: Supplementary file 1 [file cells-11-03742-s001.zip › File S10 mRNA_2fc_down.xlsx]

## Sheet: Sheet1
Gene symbol	P-value (D vs. W)	FDR step up (D vs. W)	Ratio (D vs. W)	Fold change (D vs. W)	LSMean(D) (D vs. W)	LSMean(W) (D vs. W)
NEFM	8.92e-24	2.14e-19	0.00101	-993	1.02	1010
BMP2	2.75e-19	2.21e-15	0.0412	-24.3	3.84	93.2
COL14A1	5.62e-19	3.38e-15	0.0384	-26	7.09	184
COL4A5	4.35e-18	1.74e-14	0.137	-7.32	34.9	256
MID2	6.22e-18	2.14e-14	0.139	-7.19	23.3	168
MYOM2	8.02e-18	2.41e-14	0.0356	-28.1	1.84	51.7
TSC22D3	1.32e-17	3.54e-14	0.0829	-12.1	8.86	107
FAT3	2.41e-17	5.7e-14	0.103	-9.71	7.72	75
ITPKB	2.61e-17	5.7e-14	0.0256	-39	1.05	40.9
FN1	3.6e-17	6.67e-14	0.149	-6.71	25.8	173
MFGE8	4.18e-17	6.87e-14	0.183	-5.45	22	120
NRG1	4.29e-17	6.87e-14	0.0344	-29.1	1.41	41
NEFL	7.14e-17	1.01e-13	0.278	-3.59	102	367
SMARCA1	1.1e-16	1.31e-13	0.178	-5.61	16.4	92.2
PLP2	1.17e-16	1.31e-13	0.0332	-30.1	1.34	40.3
ENPP2	1.25e-16	1.31e-13	0.0315	-31.7	1.08	34.1
METTL7A	1.43e-16	1.39e-13	0.0742	-13.5	4.34	58.4
HMCN1	1.66e-16	1.54e-13	0.0409	-24.5	1.75	42.8
POU3F3	2.08e-16	1.82e-13	0.164	-6.11	13.8	84.2
COL4A6	2.16e-16	1.82e-13	0.201	-4.97	23.1	115
TNFRSF10B	2.47e-16	1.98e-13	0.27	-3.7	69.8	258
TBC1D8B	2.83e-16	2.19e-13	0.19	-5.27	15.8	83.5
ASNS	3.47e-16	2.53e-13	0.292	-3.43	128	437
NHSL1	4.35e-16	2.91e-13	0.18	-5.55	31.1	172
ABCA1	4.84e-16	3.15e-13	0.0935	-10.7	3.77	40.3
CT45A6	5.25e-16	3.17e-13	0.0437	-22.9	1	22.9
EDA2R	5.28e-16	3.17e-13	0.144	-6.97	12.6	88.1
PRAME	7.37e-16	4.12e-13	0.228	-4.39	22.3	97.8
GXYLT2	7.54e-16	4.12e-13	0.164	-6.1	10.9	66.5
MARVELD2	7.8e-16	4.15e-13	0.0562	-17.8	1.6	28.5
PSD3	7.94e-16	4.15e-13	0.321	-3.12	61.7	192
SLC7A3	8.65e-16	4.42e-13	0.0469	-21.3	1	21.3
ARMCX2	9.44e-16	4.63e-13	0.0473	-21.1	1.03	21.8
UTRN	9.62e-16	4.63e-13	0.329	-3.04	125	380
TNFRSF10D	1.07e-15	5.03e-13	0.269	-3.72	27	100
EPHA3	1.18e-15	5.37e-13	0.157	-6.36	9.8	62.4
CYBA	1.38e-15	6.14e-13	0.0466	-21.5	1.16	24.9
LAMA3	1.49e-15	6.5e-13	0.0679	-14.7	3.6	52.9
SLFN5	1.73e-15	7.3e-13	0.125	-7.97	4.8	38.3
CDKN1A	2.15e-15	8.82e-13	0.102	-9.84	8.34	82.1
H3C7	2.16e-15	8.82e-13	0.0397	-25.2	1	25.2
SYNM	2.34e-15	9.21e-13	0.0531	-18.8	1.85	34.8
CBX5	2.38e-15	9.22e-13	0.36	-2.78	322	895
ALDH1L2	2.6e-15	9.24e-13	0.358	-2.79	124	347
TMF1	2.61e-15	9.24e-13	0.292	-3.43	29.5	101
PSMD5	2.62e-15	9.24e-13	0.0752	-13.3	1.73	23.1
UNC5C	2.73e-15	9.24e-13	0.186	-5.39	10.5	56.5
ANK2	2.76e-15	9.24e-13	0.255	-3.93	31.2	123
ANTXR2	2.76e-15	9.24e-13	0.126	-7.95	4.53	36
IGFBPL1	2.91e-15	9.49e-13	0.0796	-12.6	2.13	26.8
ESRRG	2.92e-15	9.49e-13	0.0559	-17.9	1.06	19
NFATC4	3.75e-15	1.19e-12	0.163	-6.14	7.58	46.5
TUSC3	4.06e-15	1.27e-12	0.205	-4.87	20	97.4
AC159540.2	4.15e-15	1.28e-12	0.262	-3.81	20.4	77.6
ARPIN	4.39e-15	1.32e-12	0.302	-3.32	37.9	126
LRATD2	5.16e-15	1.48e-12	0.384	-2.6	112	290
RPP25	5.28e-15	1.48e-12	0.112	-8.92	4.75	42.3
PDE10A	5.28e-15	1.48e-12	0.207	-4.83	12	58.2
HLA-DOA	5.31e-15	1.48e-12	0.0609	-16.4	1.66	27.3
TRMT9B	5.36e-15	1.48e-12	0.0908	-11	2.11	23.2
CPE	5.59e-15	1.53e-12	0.265	-3.77	36.8	139
SLC8A1	5.96e-15	1.58e-12	0.191	-5.25	7.68	40.3
PHACTR2	6.81e-15	1.78e-12	0.348	-2.88	61.1	176
SV2A	7.92e-15	1.98e-12	0.299	-3.35	23.6	78.8
AC015813.1	7.95e-15	1.98e-12	0.351	-2.85	73.3	209
SELENOP	8e-15	1.98e-12	0.212	-4.73	14.7	69.4
STEAP2	8.33e-15	2.04e-12	0.247	-4.04	13.9	56.4
GABPB1-AS1	8.65e-15	2.08e-12	0.263	-3.8	29.6	112
EFNB1	9.18e-15	2.14e-12	0.294	-3.4	21.3	72.4
RPS6KA2	1.08e-14	2.45e-12	0.264	-3.79	13.9	52.5
ADGRL3	1.09e-14	2.45e-12	0.265	-3.77	26.7	101
CASP10	1.09e-14	2.45e-12	0.115	-8.68	3.48	30.2
UBA3	1.1e-14	2.45e-12	0.307	-3.25	23.4	76.1
ZNF883	1.12e-14	2.47e-12	0.071	-14.1	1.15	16.2
CT45A10	1.34e-14	2.85e-12	0.0613	-16.3	1.01	16.5
AL035425.4	1.38e-14	2.91e-12	0.326	-3.06	46.4	142
ZMAT3	1.41e-14	2.94e-12	0.275	-3.64	49.9	182
H1-0	1.51e-14	3.08e-12	0.268	-3.74	47.7	178
ATP2B4	1.52e-14	3.08e-12	0.366	-2.73	79.7	218
TPD52L1	1.53e-14	3.08e-12	0.0632	-15.8	1.96	31.1
DNAJB14	1.53e-14	3.08e-12	0.332	-3.01	38	115
LINC00470	1.53e-14	3.08e-12	0.0707	-14.2	1.02	14.4
MIR34AHG	1.56e-14	3.1e-12	0.155	-6.46	12.3	79.5
CSRNP3	1.66e-14	3.25e-12	0.188	-5.33	8.87	47.3
RUFY3	1.68e-14	3.25e-12	0.341	-2.94	42	123
RORB	1.73e-14	3.3e-12	0.239	-4.18	11.5	47.9
UNC5B	1.78e-14	3.36e-12	0.332	-3.01	33.9	102
ALPK1	1.79e-14	3.36e-12	0.176	-5.67	7.72	43.7
PAN2	1.81e-14	3.37e-12	0.36	-2.78	49.2	137
DIAPH3	1.88e-14	3.44e-12	0.414	-2.41	101	243
DNAH6	1.89e-14	3.44e-12	0.114	-8.8	3.42	30.1
KCNC4	1.92e-14	3.45e-12	0.343	-2.92	46.7	136
LRP1	1.92e-14	3.45e-12	0.301	-3.33	55.4	184
ALDH1A3	1.99e-14	3.54e-12	0.0831	-12	1.19	14.3
PTPRD	2.1e-14	3.7e-12	0.273	-3.66	18.9	69.2
CLIC4	2.11e-14	3.7e-12	0.386	-2.59	180	467
CNNM1	2.12e-14	3.7e-12	0.0778	-12.9	1.32	16.9
DLC1	2.3e-14	3.92e-12	0.379	-2.64	54.4	144
TFPI	2.52e-14	4.24e-12	0.184	-5.44	6.1	33.2
SLC16A2	2.62e-14	4.34e-12	0.0969	-10.3	2.48	25.6
CCNL2	2.67e-14	4.39e-12	0.422	-2.37	118	280
SAGE1	2.75e-14	4.5e-12	0.067	-14.9	1	14.9
AMOT	2.82e-14	4.58e-12	0.425	-2.36	455	1070
ROBO1	2.89e-14	4.66e-12	0.387	-2.58	88.5	229
ZGRF1	2.94e-14	4.71e-12	0.374	-2.67	54.8	147
SLC7A11	3.62e-14	5.66e-12	0.337	-2.97	77.5	230
FZD4	3.64e-14	5.66e-12	0.301	-3.32	16.8	55.8
LAMA4	3.65e-14	5.66e-12	0.202	-4.95	8.13	40.3
ZMYM2	3.8e-14	5.85e-12	0.385	-2.6	82.8	215
COL25A1	3.83e-14	5.86e-12	0.265	-3.77	16.6	62.6
FAT4	3.97e-14	5.94e-12	0.283	-3.53	25.2	88.8
HLA-DPA1	4.06e-14	6.02e-12	0.0777	-12.9	1.64	21.1
HHIP	4.11e-14	6.07e-12	0.157	-6.36	6.46	41.1
FRRS1	4.54e-14	6.65e-12	0.297	-3.37	17	57.2
SLC12A4	4.68e-14	6.78e-12	0.257	-3.9	12.9	50.2
PPP4R2	4.74e-14	6.83e-12	0.361	-2.77	57.1	158
ADM2	5.09e-14	7.12e-12	0.0779	-12.8	1.11	14.2
RHOBTB3	5.49e-14	7.54e-12	0.323	-3.1	70.4	218
SMIM14	5.61e-14	7.66e-12	0.216	-4.63	7.32	33.9
CHD2	6.1e-14	8.29e-12	0.424	-2.36	104	246
CECR7	6.14e-14	8.3e-12	0.0861	-11.6	1.25	14.5
PTPN13	6.23e-14	8.38e-12	0.456	-2.19	157	344
IAH1	6.68e-14	8.83e-12	0.198	-5.05	7.13	36.1
MUC19	6.82e-14	8.91e-12	0.0791	-12.6	1.38	17.4
AC092683.1	6.86e-14	8.91e-12	0.318	-3.15	27	85
PTCHD4	7.44e-14	9.56e-12	0.0893	-11.2	1.01	11.3
LRIG1	7.73e-14	9.84e-12	0.281	-3.56	13.5	48
RAPGEF3	7.73e-14	9.84e-12	0.126	-7.94	2.23	17.7
INPP5D	7.96e-14	1e-11	0.0981	-10.2	1.26	12.8
ATL3	8.33e-14	1.04e-11	0.396	-2.53	52.3	132
SH3GL3	8.35e-14	1.04e-11	0.245	-4.08	9.55	38.9
PNMA3	8.36e-14	1.04e-11	0.081	-12.3	1.13	14
RSPH3	8.74e-14	1.08e-11	0.294	-3.4	13.7	46.6
NIBAN1	8.81e-14	1.08e-11	0.127	-7.87	3.39	26.7
KIAA0040	9.15e-14	1.12e-11	0.143	-6.98	2.84	19.8
PLA2G12A	9.27e-14	1.13e-11	0.379	-2.64	38.1	101
BASP1	9.42e-14	1.13e-11	0.132	-7.57	3.23	24.5
SLC39A8	9.57e-14	1.14e-11	0.361	-2.77	33.6	93
LINC01687	9.64e-14	1.14e-11	0.0978	-10.2	1.82	18.6
SERPINF1	9.74e-14	1.15e-11	0.157	-6.37	3.53	22.5
GSTO2	1.02e-13	1.19e-11	0.0962	-10.4	1.63	17
MFAP2	1.12e-13	1.29e-11	0.0945	-10.6	1.14	12.1
SLC2A12	1.13e-13	1.3e-11	0.154	-6.49	6.91	44.8
OIP5-AS1	1.14e-13	1.3e-11	0.45	-2.22	104	231
TNRC6B	1.16e-13	1.31e-11	0.416	-2.4	144	345
FAM120B	1.21e-13	1.35e-11	0.404	-2.47	50.9	126
NUP62CL	1.22e-13	1.35e-11	0.288	-3.48	12.7	44.3
DNAH11	1.22e-13	1.35e-11	0.292	-3.42	18.4	62.8
ACTA2	1.22e-13	1.35e-11	0.104	-9.66	3.11	30
PCDH20	1.29e-13	1.41e-11	0.29	-3.45	12.9	44.4
CDH12	1.37e-13	1.48e-11	0.0962	-10.4	1.23	12.8
FLT1	1.37e-13	1.48e-11	0.322	-3.1	15.2	47.1
CDO1	1.38e-13	1.48e-11	0.0989	-10.1	1.08	10.9
PLAGL1	1.45e-13	1.55e-11	0.439	-2.28	68.5	156
AMZ2	1.48e-13	1.57e-11	0.424	-2.36	55.4	131
ABCA5	1.51e-13	1.59e-11	0.365	-2.74	28.9	79.2
SYTL5	1.53e-13	1.6e-11	0.156	-6.42	4.3	27.6
EPAS1	1.54e-13	1.6e-11	0.301	-3.33	13.3	44.1
SPATA18	1.55e-13	1.6e-11	0.124	-8.07	2.79	22.5
RCCD1	1.67e-13	1.7e-11	0.302	-3.31	16	53.1
MOXD1	1.69e-13	1.7e-11	0.313	-3.19	20.9	66.6
HOMER2	1.79e-13	1.78e-11	0.415	-2.41	49.2	118
PCK2	1.82e-13	1.8e-11	0.217	-4.62	19.4	89.8
TNFRSF10A	1.86e-13	1.82e-11	0.0967	-10.3	1	10.3
IGFBP5	1.92e-13	1.87e-11	0.296	-3.37	15.7	52.8
GARS1-DT	2.02e-13	1.92e-11	0.388	-2.58	29.8	76.9
HLA-DPB1	2.03e-13	1.92e-11	0.112	-8.96	1.32	11.8
CPNE7	2.09e-13	1.97e-11	0.0979	-10.2	1.1	11.2
PDE4DIP	2.15e-13	2.01e-11	0.433	-2.31	82.5	191
PCDHGC3	2.21e-13	2.05e-11	0.101	-9.89	1.21	11.9
MR1	2.21e-13	2.05e-11	0.187	-5.36	7.89	42.3
PLEKHG1	2.25e-13	2.07e-11	0.228	-4.39	7.41	32.5
STON1	2.26e-13	2.07e-11	0.273	-3.66	10.1	37.1
SASH1	2.34e-13	2.12e-11	0.359	-2.79	29	80.9
MCOLN3	2.37e-13	2.14e-11	0.263	-3.8	11	41.8
IFT80	2.41e-13	2.17e-11	0.395	-2.53	41.4	105
AC103702.2	2.43e-13	2.18e-11	0.104	-9.6	1.02	9.76
GPM6A	2.51e-13	2.23e-11	0.113	-8.83	2.22	19.6
CALCB	2.59e-13	2.29e-11	0.194	-5.16	5.02	25.9
PRUNE2	2.6e-13	2.29e-11	0.164	-6.09	3.19	19.4
ARRDC4	2.61e-13	2.29e-11	0.359	-2.79	28	78
KLHL3	2.7e-13	2.35e-11	0.126	-7.91	1.86	14.7
INSR	2.72e-13	2.36e-11	0.403	-2.48	54.1	134
BRINP3	2.79e-13	2.4e-11	0.115	-8.71	1.02	8.85
CDS1	2.93e-13	2.5e-11	0.312	-3.21	13.2	42.5
DTX3L	2.97e-13	2.51e-11	0.0942	-10.6	1	10.6
AL035425.3	3.08e-13	2.57e-11	0.489	-2.05	754	1540
CXXC4	3.14e-13	2.62e-11	0.185	-5.41	4	21.6
RBL2	3.18e-13	2.64e-11	0.475	-2.11	76.8	162
BDH1	3.26e-13	2.68e-11	0.11	-9.13	1.08	9.83
LINC00342	3.3e-13	2.7e-11	0.423	-2.36	57	135
FAM20A	3.31e-13	2.7e-11	0.145	-6.9	3.72	25.7
VWA8	3.34e-13	2.71e-11	0.385	-2.6	42.1	109
HMGA2	3.45e-13	2.77e-11	0.465	-2.15	67.5	145
KBTBD7	3.46e-13	2.78e-11	0.319	-3.14	17.5	55
BTG2	3.49e-13	2.79e-11	0.268	-3.74	14.8	55.4
GATA3	3.67e-13	2.9e-11	0.182	-5.51	4.17	23
HHEX	3.92e-13	3.06e-11	0.1	-9.98	1.02	10.1
TMEM164	3.96e-13	3.08e-11	0.435	-2.3	65.5	150
FBN2	4.07e-13	3.14e-11	0.407	-2.46	97.4	239
FAM83H	4.07e-13	3.14e-11	0.178	-5.61	4	22.5
MTURN	4.18e-13	3.22e-11	0.424	-2.36	52	123
PURPL	4.2e-13	3.22e-11	0.331	-3.02	37.4	113
FBXO22	4.21e-13	3.22e-11	0.418	-2.39	96.8	231
PCSK6	4.24e-13	3.22e-11	0.425	-2.35	45.5	107
PARP9	4.26e-13	3.23e-11	0.119	-8.39	1.04	8.75
MAGI1	4.35e-13	3.29e-11	0.285	-3.51	13.2	46.4
IDH2	4.41e-13	3.32e-11	0.296	-3.38	24.3	82
TP53INP1	4.45e-13	3.35e-11	0.309	-3.23	20.4	66
NRXN3	4.51e-13	3.36e-11	0.35	-2.86	19.3	55.3
CROCC	4.51e-13	3.36e-11	0.203	-4.93	15.1	74.3
VLDLR	4.77e-13	3.52e-11	0.266	-3.76	12.6	47.3
SLC44A5	5.16e-13	3.76e-11	0.381	-2.62	39.7	104
XBP1	5.17e-13	3.76e-11	0.446	-2.24	66.5	149
RAB4A	5.35e-13	3.88e-11	0.388	-2.57	34.3	88.3
RYBP	5.5e-13	3.97e-11	0.321	-3.12	22.6	70.3
EIF4G3	5.65e-13	4.04e-11	0.48	-2.08	135	281
BARX1	5.68e-13	4.06e-11	0.107	-9.32	1.01	9.42
RADX	5.76e-13	4.1e-11	0.483	-2.07	166	343
TRIM25	5.78e-13	4.1e-11	0.457	-2.19	48.9	107
SLC35E2B	5.93e-13	4.17e-11	0.425	-2.35	68.7	162
MYO15B	5.94e-13	4.17e-11	0.196	-5.11	4.32	22.1
RBM41	5.96e-13	4.18e-11	0.444	-2.25	69.1	155
PCDH17	5.98e-13	4.18e-11	0.269	-3.72	18.1	67.3
BIN1	6.42e-13	4.4e-11	0.164	-6.11	3.75	22.9
KIAA1109	6.47e-13	4.41e-11	0.43	-2.32	92.6	215
FRAS1	6.88e-13	4.65e-11	0.391	-2.56	53.8	138
ZXDA	7.02e-13	4.72e-11	0.131	-7.64	1	7.64
EPPK1	7.1e-13	4.76e-11	0.112	-8.94	1.18	10.5
DDB2	7.3e-13	4.88e-11	0.224	-4.47	19.4	86.8
GDNF-AS1	7.48e-13	4.98e-11	0.132	-7.58	1.1	8.35
AEN	7.49e-13	4.98e-11	0.395	-2.53	59.2	150
OGFRL1	7.62e-13	5.05e-11	0.475	-2.1	81.7	172
TUT7	8.15e-13	5.34e-11	0.397	-2.52	26.2	66.2
NDRG1	8.81e-13	5.72e-11	0.376	-2.66	43.8	116
CASP8	8.95e-13	5.78e-11	0.233	-4.28	6.53	28
MID1	9.02e-13	5.81e-11	0.451	-2.22	48.3	107
FUT1	9.15e-13	5.88e-11	0.136	-7.34	1.11	8.16
PLXNB2	9.17e-13	5.88e-11	0.363	-2.75	68.2	188
ZFHX3	9.29e-13	5.94e-11	0.458	-2.19	48.3	105
HCP5	9.34e-13	5.94e-11	0.136	-7.37	2.14	15.7
SHOX2	9.82e-13	6.17e-11	0.161	-6.22	3.02	18.8
TSHZ2	9.82e-13	6.17e-11	0.364	-2.75	21.4	58.8
UACA	9.87e-13	6.18e-11	0.457	-2.19	45.8	100
TENM1	1.01e-12	6.32e-11	0.219	-4.58	5.72	26.2
HEBP2	1.03e-12	6.39e-11	0.434	-2.31	44.8	103
NEAT1	1.05e-12	6.5e-11	0.269	-3.72	240	892
MSX2	1.08e-12	6.6e-11	0.38	-2.63	18.9	49.6
FBN1	1.09e-12	6.66e-11	0.233	-4.28	8.41	36
LXN	1.11e-12	6.72e-11	0.14	-7.15	1.89	13.5
PBK	1.11e-12	6.72e-11	0.456	-2.19	37.5	82.3
SCD5	1.11e-12	6.72e-11	0.349	-2.86	15.1	43.1
ARL6IP5	1.17e-12	7.06e-11	0.315	-3.18	28.4	90.3
EPB41L3	1.18e-12	7.12e-11	0.47	-2.13	46.2	98.2
KRBA2	1.2e-12	7.18e-11	0.262	-3.81	9.52	36.3
GBGT1	1.21e-12	7.26e-11	0.123	-8.15	1	8.15
FAM172A	1.31e-12	7.77e-11	0.4	-2.5	22.5	56.3
WDR31	1.34e-12	7.87e-11	0.17	-5.89	2.88	17
HERC5	1.34e-12	7.87e-11	0.37	-2.71	15.2	41
WWTR1	1.39e-12	8.1e-11	0.386	-2.59	22.4	58
LMOD1	1.41e-12	8.22e-11	0.15	-6.65	1.9	12.7
AC019205.1	1.42e-12	8.25e-11	0.207	-4.84	5.06	24.5
PKDREJ	1.44e-12	8.31e-11	0.19	-5.25	3.47	18.2
HSPG2	1.47e-12	8.45e-11	0.3	-3.33	15.7	52.4
CFAP44	1.48e-12	8.49e-11	0.365	-2.74	19.3	52.9
FAM83B	1.48e-12	8.49e-11	0.178	-5.6	3.24	18.2
PRICKLE2	1.53e-12	8.72e-11	0.158	-6.34	2.38	15.1
LYST	1.55e-12	8.77e-11	0.397	-2.52	41.9	106
KLF3	1.56e-12	8.79e-11	0.452	-2.21	51.8	115
VPS36	1.58e-12	8.88e-11	0.488	-2.05	86.3	177
ULK2	1.59e-12	8.93e-11	0.254	-3.94	7.69	30.3
SLC25A15	1.62e-12	9.04e-11	0.419	-2.39	27	64.5
ZNF717	1.63e-12	9.06e-11	0.31	-3.22	15.9	51.2
GNAS-AS1	1.64e-12	9.09e-11	0.129	-7.72	1.02	7.85
RELL1	1.77e-12	9.72e-11	0.272	-3.67	10.6	38.8
AKT3	1.78e-12	9.78e-11	0.493	-2.03	146	297
PVT1	1.81e-12	9.93e-11	0.358	-2.79	37.3	104
SLC6A9	1.88e-12	1.02e-10	0.188	-5.31	6.77	35.9
TET2	1.89e-12	1.03e-10	0.474	-2.11	43.8	92.2
PKD2	1.93e-12	1.04e-10	0.384	-2.61	25.8	67.2
MEF2A	1.93e-12	1.04e-10	0.472	-2.12	54.4	115
ARFGAP3	1.98e-12	1.06e-10	0.397	-2.52	28.9	72.6
HFM1	2.02e-12	1.08e-10	0.192	-5.2	4.49	23.3
CDK5RAP3	2.05e-12	1.09e-10	0.444	-2.25	85.4	193
SOX5	2.08e-12	1.11e-10	0.236	-4.23	5.66	24
SEC24D	2.1e-12	1.11e-10	0.431	-2.32	29.5	68.4
EDC3	2.12e-12	1.12e-10	0.467	-2.14	52.8	113
MALAT1	2.17e-12	1.14e-10	0.424	-2.36	3620	8550
PLK4	2.24e-12	1.17e-10	0.459	-2.18	48.3	105
SEC11A	2.24e-12	1.17e-10	0.457	-2.19	59.1	129
RRM2B	2.32e-12	1.2e-10	0.383	-2.61	56.3	147
SUCLG2	2.42e-12	1.24e-10	0.376	-2.66	19.6	52.1
F11R	2.43e-12	1.25e-10	0.389	-2.57	16.3	41.9
LPAR6	2.49e-12	1.27e-10	0.197	-5.08	3.44	17.5
DPY19L2P1	2.57e-12	1.3e-10	0.135	-7.39	1.64	12.1
CFAP70	2.59e-12	1.31e-10	0.288	-3.48	7.98	27.8
PTPDC1	2.59e-12	1.31e-10	0.409	-2.44	22.4	54.8
SCAPER	2.59e-12	1.31e-10	0.382	-2.62	25.1	65.6
BCL11B	2.63e-12	1.32e-10	0.214	-4.68	5.34	25
AC006946.2	2.87e-12	1.42e-10	0.148	-6.75	1	6.75
PRSS12	2.99e-12	1.46e-10	0.287	-3.48	8.71	30.3
CAV2	3.11e-12	1.51e-10	0.277	-3.61	7.35	26.6
SESN1	3.37e-12	1.62e-10	0.424	-2.36	30.1	70.8
LZTS1	3.42e-12	1.63e-10	0.163	-6.12	4	24.5
SEMA3E	3.42e-12	1.63e-10	0.271	-3.68	6.22	22.9
LINC00632	3.46e-12	1.64e-10	0.419	-2.39	313	747
NEDD4	3.52e-12	1.65e-10	0.437	-2.29	24.2	55.4
DZIP3	3.52e-12	1.65e-10	0.444	-2.25	54.9	124
ALG11	3.54e-12	1.66e-10	0.45	-2.22	63	140
AL590617.2	3.55e-12	1.66e-10	0.154	-6.5	2.65	17.2
PROX1	3.57e-12	1.67e-10	0.253	-3.95	4.99	19.7
SLC25A27	3.58e-12	1.67e-10	0.382	-2.62	16.8	43.9
AC093866.1	3.59e-12	1.67e-10	0.131	-7.61	1.17	8.86
USP11	3.71e-12	1.7e-10	0.5	-2	134	267
TANC2	4.09e-12	1.86e-10	0.46	-2.17	59.4	129
H6PD	4.11e-12	1.86e-10	0.405	-2.47	29.4	72.8
HHAT	4.23e-12	1.91e-10	0.204	-4.91	3.24	15.9
PCNX2	4.24e-12	1.91e-10	0.408	-2.45	45.2	111
LINC01719	4.25e-12	1.91e-10	0.215	-4.64	3.94	18.3
WNT5A	4.26e-12	1.92e-10	0.398	-2.51	33.1	83.2
SLC35F5	4.27e-12	1.92e-10	0.461	-2.17	70.4	153
ROBO2	4.28e-12	1.92e-10	0.241	-4.15	5.88	24.4
CUTALP	4.4e-12	1.96e-10	0.176	-5.68	2.13	12.1
ARMCX3	4.46e-12	1.98e-10	0.486	-2.06	50.4	104
DGKH	4.65e-12	2.05e-10	0.453	-2.21	74.1	164
NTPCR	4.68e-12	2.05e-10	0.447	-2.24	48.5	109
PDGFC	4.8e-12	2.09e-10	0.314	-3.18	8.73	27.8
SMOC1	4.8e-12	2.09e-10	0.335	-2.99	17.8	53.3
CHST6	4.81e-12	2.09e-10	0.147	-6.79	1.09	7.38
ARMT1	4.85e-12	2.11e-10	0.499	-2	43.1	86.4
C10orf82	5e-12	2.16e-10	0.157	-6.36	1.25	7.97
ATG4A	5.05e-12	2.18e-10	0.413	-2.42	29.4	71.2
MYLK	5.13e-12	2.2e-10	0.365	-2.74	12.5	34.2
LIMCH1	5.18e-12	2.22e-10	0.295	-3.39	12.4	42.2
ITM2B	5.22e-12	2.23e-10	0.485	-2.06	87.7	181
HOXC12	5.22e-12	2.23e-10	0.152	-6.58	1.01	6.65
ZSCAN30	5.24e-12	2.24e-10	0.445	-2.25	40.6	91.2
ID2	5.31e-12	2.25e-10	0.475	-2.1	59	124
CTSZ	5.31e-12	2.25e-10	0.173	-5.77	1.85	10.7
DPY19L2	5.32e-12	2.25e-10	0.168	-5.94	1.02	6.04
NDNF	5.43e-12	2.29e-10	0.32	-3.12	8.31	25.9
DOK6	5.45e-12	2.29e-10	0.284	-3.52	8.28	29.2
HOXB-AS4	5.77e-12	2.4e-10	0.155	-6.47	1.03	6.68
CNTNAP2	5.78e-12	2.4e-10	0.285	-3.51	16	56.3
MAPK10	6e-12	2.47e-10	0.186	-5.37	2.26	12.2
TRHDE	6.06e-12	2.49e-10	0.177	-5.65	2.77	15.7
FIRRE	6.15e-12	2.52e-10	0.499	-2	90.4	181
ADAT2	6.3e-12	2.57e-10	0.47	-2.13	45	95.8
SLC18B1	6.33e-12	2.58e-10	0.411	-2.43	28.5	69.3
KIAA2026	6.65e-12	2.68e-10	0.453	-2.21	36.9	81.4
ULBP1	6.65e-12	2.68e-10	0.145	-6.87	1.38	9.5
TMC3-AS1	6.85e-12	2.75e-10	0.214	-4.68	3.27	15.3
MRE11	6.89e-12	2.76e-10	0.496	-2.02	69.3	140
PLA2G4A	7.08e-12	2.81e-10	0.273	-3.67	7.7	28.2
CBR4	7.14e-12	2.83e-10	0.445	-2.25	41.5	93.2
NBAS	7.17e-12	2.84e-10	0.439	-2.28	44.6	102
ZC3H6	7.22e-12	2.86e-10	0.269	-3.71	6.83	25.4
STC2	7.24e-12	2.86e-10	0.49	-2.04	72.8	149
CCDC68	7.35e-12	2.89e-10	0.177	-5.64	1	5.64
GDNF	7.7e-12	3.01e-10	0.175	-5.7	1.17	6.7
GPC6	7.91e-12	3.09e-10	0.414	-2.42	26.3	63.5
TTN-AS1	8.43e-12	3.27e-10	0.454	-2.2	49.4	109
CPXM1	8.64e-12	3.33e-10	0.185	-5.4	1	5.4
RPS27L	8.65e-12	3.33e-10	0.446	-2.24	26.6	59.6
NAALAD2	8.75e-12	3.36e-10	0.385	-2.6	11.9	30.9
EDIL3	8.92e-12	3.41e-10	0.163	-6.13	2.44	15
TMEM63A	9.01e-12	3.43e-10	0.393	-2.54	23.9	60.7
RMI2	9.05e-12	3.44e-10	0.388	-2.58	13.7	35.4
GTF2IP12	9.48e-12	3.55e-10	0.418	-2.39	18.1	43.3
MAML2	9.53e-12	3.56e-10	0.338	-2.96	9.76	28.9
CNPY1	9.94e-12	3.68e-10	0.173	-5.77	2.25	13
AIG1	1e-11	3.69e-10	0.432	-2.31	26.6	61.6
EIF4E3	1.01e-11	3.72e-10	0.343	-2.91	15.1	43.9
PRR11	1.01e-11	3.73e-10	0.471	-2.12	33.5	71.1
ARHGEF17	1.04e-11	3.81e-10	0.32	-3.12	8.59	26.8
SLC4A4	1.06e-11	3.86e-10	0.263	-3.81	4.46	17
RHOU	1.12e-11	4.05e-10	0.403	-2.48	17	42.1
TNKS	1.13e-11	4.07e-10	0.474	-2.11	82	173
LHX8	1.13e-11	4.07e-10	0.176	-5.69	1.97	11.2
C6orf120	1.14e-11	4.09e-10	0.416	-2.4	26.1	62.6
ACAD11	1.16e-11	4.18e-10	0.462	-2.17	56	121
CDK18	1.19e-11	4.26e-10	0.333	-3.01	10.6	31.8
GPR27	1.19e-11	4.26e-10	0.281	-3.56	4.91	17.5
EOGT	1.19e-11	4.26e-10	0.303	-3.3	9.67	31.9
C5	1.21e-11	4.3e-10	0.229	-4.37	4.18	18.3
RTCA-AS1	1.22e-11	4.34e-10	0.342	-2.92	10.3	30
AC068831.6	1.23e-11	4.34e-10	0.489	-2.05	50.9	104
RNF217	1.26e-11	4.42e-10	0.411	-2.43	42.7	104
TRIQK	1.26e-11	4.44e-10	0.374	-2.68	13.1	35.2
CLK3	1.3e-11	4.56e-10	0.477	-2.1	57.2	120
BBS7	1.37e-11	4.78e-10	0.469	-2.13	37.9	80.8
MAPK4	1.38e-11	4.8e-10	0.193	-5.19	1.73	8.99
PCED1A	1.4e-11	4.88e-10	0.345	-2.9	11.3	32.7
ASAH1	1.42e-11	4.92e-10	0.485	-2.06	38.3	79.1
CENPC	1.42e-11	4.92e-10	0.488	-2.05	40.5	83
TMOD2	1.43e-11	4.92e-10	0.49	-2.04	35.2	71.8
SGCB	1.46e-11	5.01e-10	0.471	-2.12	30.4	64.7
NYNRIN	1.47e-11	5.05e-10	0.376	-2.66	17.2	45.7
PPARA	1.51e-11	5.16e-10	0.431	-2.32	23.4	54.2
MRPS31P5	1.56e-11	5.31e-10	0.352	-2.84	10.8	30.7
TMEM8B	1.59e-11	5.39e-10	0.328	-3.05	10.6	32.3
AL031282.2	1.6e-11	5.39e-10	0.304	-3.29	6.64	21.9
MSH5	1.64e-11	5.5e-10	0.33	-3.03	15.5	47.1
DGKA	1.65e-11	5.55e-10	0.309	-3.24	6.75	21.9
AC009403.2	1.69e-11	5.63e-10	0.191	-5.23	3.97	20.7
STX7	1.69e-11	5.65e-10	0.481	-2.08	52.1	108
GNPAT	1.73e-11	5.75e-10	0.489	-2.05	54.7	112
GSTM2	1.73e-11	5.76e-10	0.43	-2.33	16.2	37.6
DARS2	1.78e-11	5.88e-10	0.494	-2.03	141	285
GOLGA8N	1.82e-11	6e-10	0.252	-3.97	5.49	21.8
CLMN	1.84e-11	6.08e-10	0.434	-2.3	24.4	56.3
CLMP	1.85e-11	6.09e-10	0.206	-4.87	1.82	8.87
SYTL1	1.87e-11	6.14e-10	0.231	-4.32	2.8	12.1
TDRD3	1.88e-11	6.16e-10	0.496	-2.02	36.4	73.5
SYNE1	2.01e-11	6.5e-10	0.47	-2.13	35.6	75.6
NRBP2	2.09e-11	6.74e-10	0.31	-3.23	9.51	30.7
MBD5	2.16e-11	6.93e-10	0.411	-2.43	26.6	64.6
FAM219B	2.16e-11	6.93e-10	0.494	-2.02	28.9	58.4
GABBR1	2.2e-11	7.04e-10	0.39	-2.56	25.8	66.1
COL24A1	2.21e-11	7.05e-10	0.151	-6.61	1.46	9.65
ERO1B	2.27e-11	7.19e-10	0.471	-2.12	27.6	58.6
PCDH9	2.27e-11	7.19e-10	0.498	-2.01	171	342
LINC01806	2.31e-11	7.28e-10	0.189	-5.29	1.06	5.6
COL5A1	2.33e-11	7.34e-10	0.424	-2.36	18.3	43.1
FZD3	2.34e-11	7.34e-10	0.491	-2.04	61.2	125
RNF175	2.36e-11	7.38e-10	0.203	-4.92	1	4.92
FRMD4B	2.36e-11	7.38e-10	0.303	-3.3	6.67	22
SHROOM3	2.49e-11	7.72e-10	0.449	-2.23	19.6	43.7
LNCTAM34A	2.51e-11	7.77e-10	0.175	-5.71	1.57	8.96
HLA-B	2.54e-11	7.83e-10	0.493	-2.03	41.6	84.4
PCYOX1L	2.56e-11	7.88e-10	0.406	-2.47	13.2	32.5
ASIC1	2.58e-11	7.9e-10	0.36	-2.78	17.7	49.4
FRK	2.59e-11	7.92e-10	0.149	-6.72	1.71	11.5
LINC02348	2.73e-11	8.26e-10	0.299	-3.34	7.24	24.2
LMCD1	2.76e-11	8.33e-10	0.19	-5.27	2.23	11.8
THSD4	2.76e-11	8.33e-10	0.208	-4.8	5.26	25.3
GTF2IP20	2.77e-11	8.33e-10	0.375	-2.66	20.7	55
LINC00665	2.78e-11	8.36e-10	0.267	-3.75	4.78	17.9
PMAIP1	2.8e-11	8.41e-10	0.474	-2.11	37.4	79
SKIDA1	2.94e-11	8.77e-10	0.34	-2.94	8.13	23.9
KREMEN1	2.95e-11	8.8e-10	0.484	-2.07	28.8	59.6
FOXO1	3.02e-11	8.98e-10	0.482	-2.07	34.5	71.6
FBLN1	3.04e-11	9.03e-10	0.438	-2.28	22.5	51.3
PLCL1	3.08e-11	9.11e-10	0.23	-4.35	2.42	10.5
GBE1	3.12e-11	9.18e-10	0.299	-3.35	8.2	27.4
COG3	3.19e-11	9.37e-10	0.485	-2.06	38.7	79.9
THSD7A	3.2e-11	9.4e-10	0.179	-5.6	1.36	7.6
C4orf3	3.22e-11	9.43e-10	0.43	-2.32	27.8	64.6
TRIM56	3.25e-11	9.51e-10	0.162	-6.16	1.63	10.1
NCKAP5	3.33e-11	9.69e-10	0.257	-3.89	3.53	13.7
CCDC18-AS1	3.34e-11	9.7e-10	0.297	-3.36	6.75	22.7
GATA2-AS1	3.39e-11	9.8e-10	0.392	-2.55	12.2	31.1
PLD3	3.4e-11	9.8e-10	0.5	-2	34.8	69.6
HLA-DQB1	3.4e-11	9.8e-10	0.349	-2.86	7.53	21.5
ATP7B	3.55e-11	1.02e-09	0.422	-2.37	57.9	137
LEPROTL1	3.59e-11	1.02e-09	0.469	-2.13	22.8	48.6
IQGAP3	3.79e-11	1.07e-09	0.493	-2.03	79.1	160
KLHL41	3.83e-11	1.08e-09	0.19	-5.28	2.03	10.7
NHLH2	3.92e-11	1.1e-09	0.175	-5.72	1.12	6.39
NOG	4.14e-11	1.15e-09	0.213	-4.7	1.6	7.51
CSPG4P12	4.15e-11	1.15e-09	0.455	-2.2	33.7	74.1
MAOA	4.17e-11	1.15e-09	0.187	-5.36	1.89	10.1
PAQR8	4.19e-11	1.16e-09	0.424	-2.36	13.9	32.9
DPY19L4	4.21e-11	1.16e-09	0.49	-2.04	37	75.6
BOLA3-AS1	4.31e-11	1.19e-09	0.289	-3.46	4.6	15.9
C15orf40	4.33e-11	1.19e-09	0.457	-2.19	20.3	44.5
DMRTA2	4.36e-11	1.2e-09	0.207	-4.83	1.09	5.24
MSH5-SAPCD1	4.38e-11	1.2e-09	0.317	-3.15	10	31.6
ABAT	4.47e-11	1.22e-09	0.376	-2.66	11	29.2
FXYD6	4.52e-11	1.23e-09	0.256	-3.91	4.03	15.8
APOBEC3C	4.54e-11	1.23e-09	0.452	-2.21	36.4	80.6
NAGA	4.57e-11	1.24e-09	0.481	-2.08	31.4	65.3
AC019080.1	4.59e-11	1.24e-09	0.213	-4.7	1.7	7.99
FOXP1	4.65e-11	1.26e-09	0.493	-2.03	39.2	79.6
ST6GALNAC3	4.66e-11	1.26e-09	0.379	-2.64	9.86	26
LGALS3	4.77e-11	1.28e-09	0.203	-4.91	2.34	11.5
PTPN6	4.81e-11	1.29e-09	0.205	-4.87	1.54	7.49
CTPS2	4.84e-11	1.3e-09	0.491	-2.04	32.1	65.4
PDE3A	4.85e-11	1.3e-09	0.261	-3.83	3.3	12.6
SGCE	4.92e-11	1.31e-09	0.329	-3.04	8.33	25.3
DHPS	5.18e-11	1.37e-09	0.497	-2.01	26	52.3
SLC19A3	5.28e-11	1.38e-09	0.2	-5.01	1.03	5.14
PLAG1	5.36e-11	1.4e-09	0.448	-2.23	24.7	55.1
TCTN1	5.63e-11	1.46e-09	0.417	-2.4	20.1	48.3
FZD6	5.68e-11	1.47e-09	0.456	-2.19	27.1	59.4
INPP4B	5.68e-11	1.47e-09	0.246	-4.07	2.99	12.2
HSD17B11	5.8e-11	1.49e-09	0.483	-2.07	24.9	51.5
SAMHD1	6.02e-11	1.54e-09	0.493	-2.03	30.4	61.6
PCMTD1	6.12e-11	1.56e-09	0.479	-2.09	36.6	76.4
AC104041.1	6.25e-11	1.59e-09	0.23	-4.34	4.02	17.5
ARID3A	6.36e-11	1.61e-09	0.398	-2.51	28.1	70.7
CRABP2	6.42e-11	1.62e-09	0.185	-5.4	2.7	14.6
ZC3HAV1L	6.47e-11	1.63e-09	0.306	-3.26	5.09	16.6
SHC2	6.56e-11	1.65e-09	0.198	-5.05	1.54	7.76
TTC21B	6.97e-11	1.74e-09	0.467	-2.14	25	53.5
WBP4	6.99e-11	1.75e-09	0.376	-2.66	9.18	24.4
DLX6-AS1	7.14e-11	1.78e-09	0.352	-2.84	8.24	23.5
GPALPP1	7.17e-11	1.78e-09	0.496	-2.02	43.4	87.5
AC012063.1	7.52e-11	1.85e-09	0.243	-4.12	3.35	13.8
AC015813.2	7.54e-11	1.85e-09	0.283	-3.53	7.27	25.7
BMPR1B	7.55e-11	1.85e-09	0.419	-2.39	11.3	27
CROCCP2	7.6e-11	1.86e-09	0.465	-2.15	26.9	57.9
MAFB	7.67e-11	1.88e-09	0.265	-3.78	2.86	10.8
SFTA3	8.25e-11	2e-09	0.218	-4.58	1.04	4.75
NRP2	8.51e-11	2.05e-09	0.491	-2.04	22.7	46.3
ACCS	8.63e-11	2.07e-09	0.302	-3.31	6.68	22.1
ROR2	8.78e-11	2.1e-09	0.287	-3.48	3.47	12.1
VPS37A	8.78e-11	2.1e-09	0.498	-2.01	24.4	49
UVRAG	8.99e-11	2.14e-09	0.479	-2.09	20.4	42.5
LINC00649	9.3e-11	2.2e-09	0.417	-2.4	12.6	30.2
NR2F2-AS1	9.6e-11	2.26e-09	0.237	-4.21	3.74	15.8
CDH1	9.66e-11	2.27e-09	0.204	-4.9	1.04	5.1
SLC2A10	9.68e-11	2.27e-09	0.233	-4.3	2.2	9.45
NECTIN4	9.95e-11	2.32e-09	0.21	-4.76	1.14	5.4
CCNG2	1.02e-10	2.37e-09	0.42	-2.38	23.3	55.3
ADAMTS3	1.02e-10	2.37e-09	0.411	-2.43	11.6	28.3
SNCAIP	1.08e-10	2.47e-09	0.235	-4.25	1.26	5.35
TTLL1	1.1e-10	2.5e-09	0.287	-3.48	3.48	12.1
DNAI3	1.1e-10	2.52e-09	0.265	-3.77	2.7	10.2
TSPAN11	1.11e-10	2.53e-09	0.226	-4.42	1.52	6.69
SHISA2	1.16e-10	2.63e-09	0.241	-4.15	3.09	12.8
SALL4	1.24e-10	2.78e-09	0.188	-5.32	1.41	7.51
SULF1	1.24e-10	2.79e-09	0.416	-2.4	15.6	37.5
REEP2	1.3e-10	2.9e-09	0.461	-2.17	19.7	42.8
HDAC6	1.31e-10	2.91e-09	0.479	-2.09	41.3	86.2
COMT	1.32e-10	2.94e-09	0.456	-2.19	25.3	55.5
SYT11	1.34e-10	2.98e-09	0.229	-4.36	1.28	5.58
C19orf57	1.43e-10	3.15e-09	0.254	-3.93	4.33	17
PROS1	1.44e-10	3.18e-09	0.389	-2.57	8.47	21.8
LARP6	1.48e-10	3.23e-09	0.4	-2.5	9.53	23.8
CCDC162P	1.49e-10	3.25e-09	0.408	-2.45	11.8	28.8
SLC30A3	1.49e-10	3.25e-09	0.243	-4.12	1.69	6.95
PLTP	1.49e-10	3.25e-09	0.45	-2.22	14.4	32.1
HAGLR	1.52e-10	3.32e-09	0.304	-3.29	6.92	22.8
LINC01355	1.55e-10	3.36e-09	0.419	-2.39	15	35.8
ASXL3	1.56e-10	3.38e-09	0.434	-2.31	16.9	38.9
PHPT1	1.58e-10	3.43e-09	0.42	-2.38	18.2	43.3
STK31	1.61e-10	3.47e-09	0.247	-4.05	1.06	4.29
HNRNPA1L2	1.62e-10	3.49e-09	0.482	-2.07	21.2	43.9
TNFRSF19	1.63e-10	3.51e-09	0.349	-2.86	6.92	19.8
ACTRT3	1.65e-10	3.54e-09	0.231	-4.32	1.05	4.53
SELENBP1	1.66e-10	3.54e-09	0.428	-2.34	15.1	35.2
PROX1-AS1	1.66e-10	3.55e-09	0.173	-5.79	1.11	6.41
RBMS3	1.78e-10	3.77e-09	0.284	-3.52	5.05	17.8
SLITRK3	1.8e-10	3.79e-09	0.243	-4.11	1.88	7.73
PDE5A	1.81e-10	3.81e-09	0.464	-2.15	23	49.7
ZNF117	1.81e-10	3.81e-09	0.496	-2.01	20	40.3
CASC19	1.82e-10	3.82e-09	0.239	-4.18	1.12	4.69
C22orf46	1.82e-10	3.82e-09	0.442	-2.26	21.7	49.2
TIFA	1.83e-10	3.83e-09	0.401	-2.5	12	30
DNASE2	1.84e-10	3.85e-09	0.482	-2.08	20.2	41.9
FMN1	1.84e-10	3.85e-09	0.252	-3.96	1.41	5.6
ARHGAP24	1.85e-10	3.86e-09	0.254	-3.94	2.63	10.4
CHAC1	1.86e-10	3.87e-09	0.177	-5.66	2.7	15.3
ASS1	1.87e-10	3.88e-09	0.428	-2.34	13.9	32.5
PRSS23	1.87e-10	3.88e-09	0.388	-2.58	9.95	25.7
NHS	1.88e-10	3.9e-09	0.432	-2.32	14.9	34.5
JDP2	1.89e-10	3.9e-09	0.329	-3.04	5.28	16
CDC42BPG	1.96e-10	4.03e-09	0.242	-4.14	1.57	6.47
CNTNAP3B	1.96e-10	4.03e-09	0.442	-2.26	18.7	42.2
SLIT3	1.98e-10	4.06e-09	0.245	-4.08	2.74	11.2
FZD1	2.06e-10	4.19e-09	0.485	-2.06	17	35.1
SGMS1-AS1	2.08e-10	4.24e-09	0.326	-3.06	4.6	14.1
GALK2	2.1e-10	4.27e-09	0.466	-2.15	14.7	31.6
DDR2	2.11e-10	4.28e-09	0.467	-2.14	62	133
ARHGAP28	2.12e-10	4.3e-09	0.349	-2.87	5.57	15.9
NEIL1	2.13e-10	4.31e-09	0.378	-2.65	14.1	37.4
SLC1A4	2.15e-10	4.34e-09	0.377	-2.65	11.5	30.5
SLC12A8	2.16e-10	4.35e-09	0.248	-4.02	1.08	4.34
KRCC1	2.18e-10	4.38e-09	0.255	-3.93	4.46	17.5
ZBTB4	2.25e-10	4.49e-09	0.474	-2.11	22.6	47.6
RGS9	2.26e-10	4.5e-09	0.354	-2.83	5.77	16.3
PLAC1	2.3e-10	4.57e-09	0.224	-4.47	2.37	10.6
SDCCAG8	2.31e-10	4.58e-09	0.477	-2.1	19.7	41.4
PAFAH2	2.36e-10	4.68e-09	0.404	-2.47	8.5	21
TTN	2.41e-10	4.75e-09	0.46	-2.18	106	230
LRRTM4	2.42e-10	4.75e-09	0.398	-2.51	8.35	20.9
TSPAN7	2.43e-10	4.76e-09	0.464	-2.15	16.4	35.2
LINC01876	2.46e-10	4.79e-09	0.307	-3.26	3.56	11.6
SFXN3	2.48e-10	4.82e-09	0.372	-2.69	7.07	19
CCDC57	2.49e-10	4.84e-09	0.474	-2.11	32.6	68.8
IQCH	2.56e-10	4.94e-09	0.328	-3.05	4.6	14
GOLGA6L9	2.58e-10	4.98e-09	0.439	-2.28	19.4	44.1
FAM66D	2.7e-10	5.18e-09	0.251	-3.99	3.39	13.5
WDTC1	2.72e-10	5.19e-09	0.397	-2.52	28.2	71
NECAB1	2.73e-10	5.2e-09	0.468	-2.14	20.2	43.2
FAM221A	2.75e-10	5.25e-09	0.217	-4.61	1.24	5.71
SCN4B	2.77e-10	5.29e-09	0.247	-4.04	2.65	10.7
EBF2	2.8e-10	5.34e-09	0.342	-2.92	8.25	24.1
RPS12	2.82e-10	5.36e-09	0.492	-2.03	170	345
AC015849.5	2.87e-10	5.43e-09	0.295	-3.39	4.14	14.1
BCHE	2.96e-10	5.56e-09	0.228	-4.39	1.31	5.77
RNF43	3.01e-10	5.62e-09	0.246	-4.06	5.71	23.2
RUNX1T1	3.03e-10	5.65e-09	0.246	-4.06	1.55	6.3
ANKRD36BP2	3.06e-10	5.69e-09	0.215	-4.65	2.02	9.4
CATSPERE	3.07e-10	5.7e-09	0.24	-4.17	1.64	6.84
CARF	3.11e-10	5.76e-09	0.296	-3.38	4.99	16.8
HIVEP2	3.12e-10	5.78e-09	0.495	-2.02	38.8	78.3
SLC25A26	3.13e-10	5.79e-09	0.307	-3.26	4.84	15.8
AL121749.2	3.14e-10	5.81e-09	0.253	-3.96	1.38	5.46
OSTN	3.2e-10	5.89e-09	0.365	-2.74	8.4	23
LINC00472	3.23e-10	5.94e-09	0.459	-2.18	21.9	47.8
ZNF774	3.23e-10	5.94e-09	0.314	-3.18	7.92	25.2
SLC2A11	3.3e-10	6.05e-09	0.326	-3.07	5.23	16
L3MBTL4	3.32e-10	6.06e-09	0.271	-3.69	1	3.69
SNX33	3.33e-10	6.08e-09	0.473	-2.11	16.6	35.1
POU6F2	3.36e-10	6.12e-09	0.207	-4.82	1.16	5.58
CLN8	3.36e-10	6.12e-09	0.497	-2.01	16.4	33.1
SCIN	3.38e-10	6.14e-09	0.274	-3.65	1.03	3.75
XKR5	3.39e-10	6.15e-09	0.228	-4.39	1.26	5.51
RRNAD1	3.44e-10	6.23e-09	0.443	-2.26	14	31.5
PRKN	3.46e-10	6.26e-09	0.263	-3.81	1.74	6.6
MANBA	3.53e-10	6.36e-09	0.435	-2.3	13.9	32.1
NUDT6	3.54e-10	6.36e-09	0.318	-3.15	4.54	14.3
NHLRC3	3.63e-10	6.51e-09	0.474	-2.11	27.1	57.2
GPR108	3.64e-10	6.51e-09	0.468	-2.14	14	29.9
OR2H2	3.74e-10	6.67e-09	0.244	-4.1	1.58	6.46
COL1A1	3.75e-10	6.67e-09	0.367	-2.73	8.16	22.3
AS3MT	3.8e-10	6.75e-09	0.239	-4.19	3.56	14.9
CC2D2A	3.84e-10	6.81e-09	0.48	-2.08	18.9	39.4
BDH2	3.86e-10	6.84e-09	0.455	-2.2	13	28.6
LIMK2	3.9e-10	6.89e-09	0.482	-2.07	17.3	35.8
RBP1	3.9e-10	6.9e-09	0.258	-3.87	1.78	6.9
MIR99AHG	3.92e-10	6.93e-09	0.445	-2.25	13.6	30.6
SH2D4A	3.98e-10	7.01e-09	0.256	-3.9	2.04	7.98
MFSD8	4.03e-10	7.07e-09	0.428	-2.33	18.8	43.9
RAB40B	4.04e-10	7.08e-09	0.404	-2.48	7.66	19
PHLDB2	4.06e-10	7.11e-09	0.444	-2.25	17.3	38.9
LRRC28	4.1e-10	7.18e-09	0.445	-2.25	14.2	31.9
MXRA8	4.16e-10	7.26e-09	0.297	-3.37	2.53	8.51
AKAP6	4.17e-10	7.27e-09	0.379	-2.64	6.61	17.5
RPL23AP82	4.27e-10	7.42e-09	0.483	-2.07	17	35.3
RNASEL	4.32e-10	7.49e-09	0.427	-2.34	10.1	23.7
TPT1-AS1	4.34e-10	7.53e-09	0.475	-2.1	17.1	35.9
CASC9	4.39e-10	7.6e-09	0.32	-3.13	5.98	18.7
TTC23	4.41e-10	7.63e-09	0.494	-2.02	23.1	46.8
AC079466.1	4.46e-10	7.7e-09	0.273	-3.66	1	3.66
AL132655.1	4.52e-10	7.79e-09	0.275	-3.64	1.01	3.67
ARSA	4.76e-10	8.13e-09	0.361	-2.77	6.35	17.6
KCNN3	4.85e-10	8.27e-09	0.276	-3.63	2.29	8.32
GALT	4.86e-10	8.28e-09	0.481	-2.08	16.5	34.2
AC106791.1	4.88e-10	8.31e-09	0.377	-2.65	6.26	16.6
CCDC80	5.11e-10	8.63e-09	0.361	-2.77	7.38	20.4
AASDH	5.16e-10	8.7e-09	0.471	-2.12	23.1	49
TMEM9B-AS1	5.25e-10	8.81e-09	0.364	-2.74	5.07	13.9
KDELR3	5.29e-10	8.87e-09	0.481	-2.08	13.7	28.5
SYTL4	5.37e-10	8.98e-09	0.4	-2.5	15.3	38.3
AP002026.1	5.37e-10	8.98e-09	0.271	-3.7	1.74	6.44
TRIM46	5.45e-10	9.06e-09	0.275	-3.63	1.2	4.36
C4orf33	5.51e-10	9.12e-09	0.44	-2.27	13.7	31
XDH	5.54e-10	9.16e-09	0.293	-3.42	1	3.42
GOLGA6L5P	5.64e-10	9.31e-09	0.373	-2.68	9.89	26.5
C21orf62-AS1	5.65e-10	9.31e-09	0.274	-3.65	2.35	8.57
PCAT1	5.76e-10	9.47e-09	0.269	-3.72	1.44	5.34
COL23A1	5.84e-10	9.57e-09	0.251	-3.99	1.26	5
LINC02882	6.09e-10	9.91e-09	0.268	-3.73	2.22	8.3
DUSP4	6.1e-10	9.91e-09	0.324	-3.09	4.7	14.5
AJUBA	6.1e-10	9.91e-09	0.449	-2.23	17.4	38.7
ATOH8	6.1e-10	9.91e-09	0.28	-3.57	1.2	4.3
AL035425.1	6.14e-10	9.94e-09	0.396	-2.53	7.8	19.7
BMF	6.15e-10	9.96e-09	0.322	-3.1	4.97	15.4
NIPAL1	6.19e-10	1e-08	0.449	-2.23	12	26.7
DIRC3	6.37e-10	1.03e-08	0.284	-3.52	1.02	3.59
GLT8D2	6.43e-10	1.03e-08	0.389	-2.57	6.58	16.9
LINC01145	6.44e-10	1.03e-08	0.391	-2.56	8.3	21.2
SUCLG2-AS1	6.57e-10	1.05e-08	0.267	-3.75	1.38	5.15
PHF11	6.59e-10	1.06e-08	0.26	-3.85	1.64	6.3
CTH	6.68e-10	1.07e-08	0.484	-2.07	32.5	67.2
LAMC3	6.72e-10	1.07e-08	0.198	-5.06	1.46	7.4
BAALC-AS1	6.83e-10	1.09e-08	0.273	-3.66	3.12	11.4
ZNF76	6.87e-10	1.09e-08	0.494	-2.03	21.3	43
AC046134.2	6.97e-10	1.11e-08	0.405	-2.47	6.81	16.8
HMGB2	7e-10	1.11e-08	0.484	-2.07	113	234
SYNDIG1	7.02e-10	1.11e-08	0.244	-4.11	1.31	5.37
INKA2	7.07e-10	1.12e-08	0.322	-3.1	6.59	20.4
RNF128	7.08e-10	1.12e-08	0.48	-2.08	16.6	34.5
CT45A5	7.08e-10	1.12e-08	0.182	-5.51	1	5.51
DHFR2	7.09e-10	1.12e-08	0.461	-2.17	10.8	23.4
AL354696.2	7.12e-10	1.12e-08	0.24	-4.16	1.94	8.07
DET1	7.23e-10	1.14e-08	0.36	-2.78	6.88	19.1
FENDRR	7.25e-10	1.14e-08	0.34	-2.94	4.9	14.4
LTBP4	7.32e-10	1.15e-08	0.443	-2.26	12.8	28.9
KCNT2	7.4e-10	1.15e-08	0.298	-3.35	3.31	11.1
FOXE1	7.46e-10	1.16e-08	0.267	-3.75	1.06	3.97
PGGHG	7.52e-10	1.17e-08	0.476	-2.1	26.3	55.1
HLA-DQA1	7.59e-10	1.18e-08	0.278	-3.6	1.23	4.43
RNASEH2B-AS1	7.71e-10	1.19e-08	0.279	-3.58	1.93	6.93
C14orf93	7.8e-10	1.21e-08	0.359	-2.78	5.5	15.3
NDST4	7.86e-10	1.22e-08	0.245	-4.09	1.12	4.57
CATSPER2	7.89e-10	1.22e-08	0.312	-3.2	5.19	16.6
HSPA2	7.95e-10	1.22e-08	0.295	-3.39	2.77	9.39
RAB6C-AS1	7.95e-10	1.22e-08	0.261	-3.83	1.39	5.31
NNT-AS1	8.18e-10	1.25e-08	0.499	-2	13.3	26.6
ANKRD34B	8.23e-10	1.26e-08	0.268	-3.73	2.55	9.52
CYP2U1	8.33e-10	1.27e-08	0.288	-3.47	4.63	16.1
CR381653.2	8.45e-10	1.29e-08	0.346	-2.89	8.02	23.2
CCNB1IP1	8.63e-10	1.31e-08	0.495	-2.02	42.8	86.5
CFAP300	8.64e-10	1.31e-08	0.25	-4	1.01	4.04
NMNAT1	9.03e-10	1.36e-08	0.43	-2.32	9.69	22.5
AL109946.1	9.04e-10	1.36e-08	0.202	-4.95	1.73	8.55
TMEM255A	9.08e-10	1.37e-08	0.323	-3.09	4.35	13.5
LINC01291	9.17e-10	1.38e-08	0.393	-2.54	7.71	19.6
FAM13A-AS1	9.17e-10	1.38e-08	0.446	-2.24	9.27	20.8
AL442636.1	9.24e-10	1.39e-08	0.286	-3.5	3.46	12.1
FKBP7	9.25e-10	1.39e-08	0.404	-2.48	9.17	22.7
LRRC37A9P	9.35e-10	1.4e-08	0.384	-2.6	5.34	13.9
KCNMB2-AS1	9.54e-10	1.42e-08	0.32	-3.12	4.11	12.8
AC018697.1	9.68e-10	1.44e-08	0.286	-3.49	1.06	3.69
SLC30A10	9.69e-10	1.44e-08	0.288	-3.47	3.06	10.6
LINC00308	9.79e-10	1.45e-08	0.262	-3.82	1.41	5.37
ATP6AP1L	1e-09	1.49e-08	0.372	-2.69	5.59	15
SEL1L3	1.03e-09	1.52e-08	0.476	-2.1	13.1	27.6
KCTD19	1.03e-09	1.52e-08	0.346	-2.89	5.1	14.7
PRNCR1	1.03e-09	1.52e-08	0.242	-4.13	1.23	5.07
FAM149A	1.04e-09	1.52e-08	0.26	-3.85	2.31	8.92
DISC1	1.04e-09	1.52e-08	0.426	-2.34	10.4	24.3
HPSE	1.06e-09	1.55e-08	0.333	-3	5.8	17.4
DNM1P51	1.06e-09	1.56e-08	0.415	-2.41	11.6	27.9
GOLGA6L4	1.06e-09	1.56e-08	0.384	-2.61	15.4	40.1
CTSF	1.07e-09	1.56e-08	0.415	-2.41	7.54	18.2
CPQ	1.07e-09	1.56e-08	0.224	-4.47	1.03	4.62
NIPSNAP3B	1.1e-09	1.6e-08	0.31	-3.23	3.76	12.1
MTMR11	1.12e-09	1.63e-08	0.329	-3.04	3.42	10.4
ZNRD1ASP	1.14e-09	1.65e-08	0.456	-2.19	20	43.9
ACADL	1.15e-09	1.66e-08	0.263	-3.81	1.46	5.57
L3MBTL1	1.17e-09	1.69e-08	0.368	-2.71	13.4	36.5
TRIOBP	1.2e-09	1.72e-08	0.427	-2.34	16.8	39.3
TDRP	1.22e-09	1.74e-08	0.314	-3.18	2.89	9.2
CYBRD1	1.22e-09	1.74e-08	0.405	-2.47	7.09	17.5
SH3YL1	1.23e-09	1.76e-08	0.401	-2.49	6.43	16
CCDC28A-AS1	1.24e-09	1.77e-08	0.341	-2.94	4.62	13.6
ZNF276	1.25e-09	1.77e-08	0.475	-2.1	25.4	53.3
VLDLR-AS1	1.25e-09	1.78e-08	0.299	-3.34	1.23	4.11
FBXO44	1.25e-09	1.78e-08	0.434	-2.31	13.2	30.4
SYCP2	1.26e-09	1.79e-08	0.328	-3.05	3.68	11.2
Z93943.1	1.27e-09	1.8e-08	0.416	-2.41	8	19.3
FAM238C	1.28e-09	1.81e-08	0.272	-3.68	2.33	8.6
REPS2	1.3e-09	1.84e-08	0.389	-2.57	5.93	15.3
CCDC122	1.31e-09	1.84e-08	0.388	-2.58	9.07	23.4
SYNE3	1.33e-09	1.87e-08	0.352	-2.84	12.5	35.5
GJA3	1.33e-09	1.87e-08	0.361	-2.77	5.16	14.3
FDXR	1.35e-09	1.89e-08	0.401	-2.49	15.2	37.9
TMEM94	1.41e-09	1.96e-08	0.496	-2.02	36.6	73.8
LINC02615	1.41e-09	1.96e-08	0.319	-3.14	2.34	7.34
MYORG	1.42e-09	1.97e-08	0.447	-2.24	10.2	22.8
AC010680.2	1.43e-09	1.98e-08	0.389	-2.57	5.19	13.3
LRIG2-DT	1.45e-09	2e-08	0.376	-2.66	5.49	14.6
LINC02253	1.47e-09	2.02e-08	0.334	-2.99	3.43	10.3
NAAA	1.48e-09	2.04e-08	0.326	-3.07	2.83	8.69
LRRC63	1.51e-09	2.07e-08	0.304	-3.29	2.01	6.63
ZNF710-AS1	1.54e-09	2.1e-08	0.326	-3.07	3.78	11.6
MNS1	1.55e-09	2.11e-08	0.286	-3.49	1.4	4.91
IRF2BPL	1.56e-09	2.13e-08	0.451	-2.22	12	26.7
VWDE	1.59e-09	2.16e-08	0.457	-2.19	11.1	24.3
CLGN	1.62e-09	2.2e-08	0.392	-2.55	6.33	16.1
CUL9	1.66e-09	2.25e-08	0.482	-2.08	30.3	63
TNMD	1.7e-09	2.28e-08	0.295	-3.38	1.06	3.58
GJB7	1.74e-09	2.33e-08	0.268	-3.73	1.12	4.2
AL035530.2	1.75e-09	2.34e-08	0.307	-3.26	2.55	8.3
LINC00963	1.8e-09	2.4e-08	0.405	-2.47	10.4	25.7
GALNT14	1.85e-09	2.46e-08	0.285	-3.51	2.64	9.26
KIAA1328	1.87e-09	2.48e-08	0.472	-2.12	14.8	31.3
RIN2	1.9e-09	2.51e-08	0.376	-2.66	5.95	15.9
SESN2	1.93e-09	2.54e-08	0.46	-2.17	44.4	96.7
ABCA10	2.02e-09	2.65e-08	0.297	-3.37	1.29	4.36
BNC2	2.02e-09	2.65e-08	0.473	-2.11	11.8	24.9
HMGCLL1	2.03e-09	2.66e-08	0.33	-3.03	1	3.03
FAM228B	2.05e-09	2.67e-08	0.321	-3.12	3.77	11.8
AL359232.1	2.06e-09	2.69e-08	0.309	-3.24	1.35	4.38
AC245060.7	2.06e-09	2.69e-08	0.426	-2.35	7.58	17.8
CTBS	2.08e-09	2.7e-08	0.462	-2.16	13.7	29.7
EDNRA	2.1e-09	2.73e-08	0.373	-2.68	5.88	15.8
ZRANB3	2.11e-09	2.73e-08	0.452	-2.21	17.5	38.8
AC079160.1	2.14e-09	2.77e-08	0.328	-3.05	2.9	8.86
PRC1-AS1	2.15e-09	2.79e-08	0.472	-2.12	17	36
C1QTNF6	2.16e-09	2.79e-08	0.347	-2.88	9.16	26.4
SEMA3A	2.17e-09	2.8e-08	0.376	-2.66	5.32	14.1
AC105383.1	2.2e-09	2.83e-08	0.333	-3	3.56	10.7
CSPG4P5	2.22e-09	2.85e-08	0.195	-5.13	1.02	5.25
MEGF10	2.24e-09	2.86e-08	0.294	-3.4	1.6	5.46
EFEMP1	2.29e-09	2.92e-08	0.249	-4.02	2.01	8.08
NUPR1	2.32e-09	2.96e-08	0.276	-3.62	1.06	3.84
LINC02381	2.34e-09	2.97e-08	0.463	-2.16	10.2	22
PAAF1	2.42e-09	3.06e-08	0.499	-2	18.6	37.3
BTBD8	2.44e-09	3.08e-08	0.478	-2.09	12.3	25.7
ID2-AS1	2.47e-09	3.11e-08	0.271	-3.68	1.63	6
TNFRSF11A	2.52e-09	3.15e-08	0.466	-2.15	10.2	21.9
MMP2	2.53e-09	3.17e-08	0.321	-3.11	2.49	7.73
KBTBD8	2.56e-09	3.2e-08	0.475	-2.1	11	23.2
SOX6	2.57e-09	3.2e-08	0.483	-2.07	14	29
GMDS-DT	2.59e-09	3.23e-08	0.385	-2.6	6.44	16.7
DINOL	2.66e-09	3.31e-08	0.306	-3.27	1.13	3.7
SEPSECS	2.66e-09	3.31e-08	0.484	-2.07	14.8	30.7
ITGA2B	2.68e-09	3.32e-08	0.331	-3.02	2.66	8.05
THAP9	2.7e-09	3.35e-08	0.441	-2.27	10.7	24.3
TEF	2.75e-09	3.4e-08	0.371	-2.69	5.2	14
THRB	2.76e-09	3.4e-08	0.497	-2.01	19	38.3
AC105233.4	2.78e-09	3.42e-08	0.415	-2.41	6.71	16.2
IKZF3	2.78e-09	3.42e-08	0.49	-2.04	11.4	23.2
SLCO2A1	2.78e-09	3.42e-08	0.312	-3.21	1.13	3.64
ARAP3	2.81e-09	3.46e-08	0.309	-3.23	3.68	11.9
TSPAN5	2.82e-09	3.46e-08	0.489	-2.04	14.5	29.6
AC004943.2	2.93e-09	3.58e-08	0.489	-2.04	10.6	21.6
LINC01411	2.95e-09	3.59e-08	0.31	-3.23	1.13	3.64
CDK10	2.98e-09	3.64e-08	0.499	-2.01	17.3	34.6
AC119751.3	3e-09	3.65e-08	0.286	-3.49	1.36	4.75
PHLDA3	3.07e-09	3.73e-08	0.385	-2.6	10.8	28
BHLHA15	3.09e-09	3.75e-08	0.308	-3.24	1.32	4.27
INHBE	3.11e-09	3.76e-08	0.287	-3.49	1.2	4.2
AC123768.3	3.14e-09	3.79e-08	0.299	-3.34	1.22	4.06
POC1B-AS1	3.14e-09	3.79e-08	0.413	-2.42	7.04	17
CADM2	3.18e-09	3.83e-08	0.288	-3.47	1.28	4.44
C8orf34	3.2e-09	3.85e-08	0.286	-3.49	1.95	6.83
GALE	3.21e-09	3.85e-08	0.459	-2.18	9.28	20.2
DRP2	3.26e-09	3.91e-08	0.336	-2.97	2.57	7.64
CSPG4	3.3e-09	3.96e-08	0.356	-2.81	4.17	11.7
NARF	3.32e-09	3.97e-08	0.497	-2.01	22	44.2
KCTD16	3.35e-09	4e-08	0.307	-3.26	1.41	4.59
LMBRD1	3.51e-09	4.17e-08	0.483	-2.07	19.3	39.9
HPCAL4	3.51e-09	4.17e-08	0.467	-2.14	10.9	23.4
MRC2	3.58e-09	4.23e-08	0.477	-2.09	14.5	30.5
HAPLN3	3.68e-09	4.33e-08	0.338	-2.96	3.45	10.2
SLC9B2	3.68e-09	4.33e-08	0.49	-2.04	14.8	30.2
LTBP2	3.69e-09	4.34e-08	0.345	-2.9	3.79	11
SBF2-AS1	3.76e-09	4.41e-08	0.414	-2.42	5.58	13.5
MGST2	3.76e-09	4.41e-08	0.366	-2.73	5.28	14.4
SCUBE1	3.84e-09	4.5e-08	0.353	-2.83	2.92	8.28
EMX2OS	3.87e-09	4.53e-08	0.399	-2.5	10	25.1
ADAMTS7	3.88e-09	4.53e-08	0.296	-3.38	3.25	11
PRELID2	4.02e-09	4.66e-08	0.488	-2.05	9.38	19.2
EDNRB	4.03e-09	4.67e-08	0.288	-3.47	1.21	4.19
RAMP2-AS1	4.04e-09	4.68e-08	0.243	-4.12	1.57	6.47
TIAM2	4.19e-09	4.83e-08	0.453	-2.21	12.3	27.2
PRRG4	4.21e-09	4.85e-08	0.42	-2.38	7.58	18
SLC16A5	4.28e-09	4.92e-08	0.306	-3.27	1.01	3.3
UBL7-AS1	4.31e-09	4.94e-08	0.342	-2.92	3.53	10.3
CLHC1	4.34e-09	4.97e-08	0.356	-2.81	7.25	20.4
AC009120.2	4.39e-09	5.01e-08	0.416	-2.41	7.1	17.1
PI15	4.46e-09	5.08e-08	0.406	-2.46	5.02	12.4
SYNPO	4.58e-09	5.2e-08	0.312	-3.21	2.23	7.17
NKX2-1	4.59e-09	5.21e-08	0.276	-3.62	1.36	4.93
PRDM5	4.7e-09	5.31e-08	0.462	-2.17	8.99	19.5
PSMG3-AS1	4.72e-09	5.33e-08	0.329	-3.04	2.36	7.17
RAB40A	4.83e-09	5.43e-08	0.396	-2.53	5.18	13.1
SCARA5	4.9e-09	5.49e-08	0.319	-3.14	1.1	3.46
ZBTB20	5e-09	5.6e-08	0.434	-2.31	9.72	22.4
LRRC49	5.05e-09	5.64e-08	0.477	-2.1	13.5	28.2
WNT2B	5.1e-09	5.69e-08	0.461	-2.17	11.4	24.8
DDR1	5.15e-09	5.74e-08	0.442	-2.26	14.2	32.2
ARHGEF40	5.35e-09	5.91e-08	0.497	-2.01	14.7	29.6
PCDH19	5.38e-09	5.94e-08	0.397	-2.52	4.48	11.3
FRY	5.39e-09	5.95e-08	0.47	-2.13	8.58	18.3
APOBEC3F	5.53e-09	6.09e-08	0.466	-2.15	9.6	20.6
PIDD1	5.65e-09	6.2e-08	0.418	-2.39	12.9	30.9
JAG1	5.68e-09	6.23e-08	0.484	-2.07	9.51	19.6
TNFSF4	5.72e-09	6.27e-08	0.322	-3.11	1.63	5.07
TMSB4X	5.75e-09	6.3e-08	0.396	-2.53	5.86	14.8
GOLGA6L10	5.77e-09	6.3e-08	0.483	-2.07	9.02	18.7
SSPOP	5.77e-09	6.3e-08	0.329	-3.04	2.32	7.07
SSPN	5.89e-09	6.41e-08	0.328	-3.05	2.62	7.98
PIGV	5.9e-09	6.43e-08	0.456	-2.19	7.7	16.9
AC020765.6	5.92e-09	6.44e-08	0.307	-3.26	1.08	3.52
GLIS3	5.94e-09	6.45e-08	0.417	-2.4	5.56	13.3
MPPED2	5.95e-09	6.46e-08	0.35	-2.86	3.84	11
PDZD7	6.06e-09	6.57e-08	0.35	-2.85	2.59	7.4
IL11RA	6.14e-09	6.65e-08	0.46	-2.17	7.64	16.6
QPCT	6.17e-09	6.67e-08	0.309	-3.23	2.54	8.2
AL110114.1	6.22e-09	6.72e-08	0.328	-3.05	1.92	5.86
SPINT2	6.33e-09	6.82e-08	0.284	-3.52	2.32	8.15
PLEKHG5	6.43e-09	6.91e-08	0.406	-2.46	5.6	13.8
CT45A1	6.48e-09	6.96e-08	0.175	-5.71	1	5.71
GOLGA8R	6.58e-09	7.06e-08	0.283	-3.53	2.75	9.71
ABI3BP	6.6e-09	7.08e-08	0.38	-2.63	3.79	9.96
ENPP5	6.61e-09	7.09e-08	0.364	-2.74	3.25	8.92
GFRA2	6.79e-09	7.25e-08	0.328	-3.04	1.08	3.27
AC025048.2	6.9e-09	7.35e-08	0.345	-2.9	1.08	3.12
DLG4	6.92e-09	7.36e-08	0.435	-2.3	10.2	23.5
AGA	7.01e-09	7.46e-08	0.49	-2.04	9.99	20.4
AC087752.3	7.23e-09	7.67e-08	0.346	-2.89	1.41	4.06
UBE2QL1	7.42e-09	7.86e-08	0.357	-2.8	2.6	7.29
APOLD1	7.75e-09	8.16e-08	0.351	-2.85	4.36	12.4
ADGRB3	7.84e-09	8.25e-08	0.458	-2.18	13.2	28.8
HOTAIR	8.04e-09	8.43e-08	0.317	-3.16	4.12	13
LINC00339	8.32e-09	8.69e-08	0.429	-2.33	6.19	14.4
AC110079.1	8.39e-09	8.75e-08	0.497	-2.01	13.7	27.6
MITF	8.66e-09	8.99e-08	0.409	-2.45	6.59	16.1
NMRK1	8.67e-09	8.99e-08	0.443	-2.26	7.09	16
AL353138.1	8.73e-09	9.05e-08	0.349	-2.87	1.01	2.89
ZNF846	8.87e-09	9.16e-08	0.341	-2.93	3.71	10.9
SEMA6C	9.1e-09	9.35e-08	0.437	-2.29	8.81	20.1
RHBDL3	9.17e-09	9.42e-08	0.497	-2.01	8.81	17.7
LINC02086	9.27e-09	9.5e-08	0.313	-3.19	1.1	3.52
IQCH-AS1	9.31e-09	9.53e-08	0.399	-2.51	4.99	12.5
PLPP4	9.42e-09	9.63e-08	0.359	-2.78	1.47	4.09
HCN3	9.69e-09	9.86e-08	0.436	-2.29	8.23	18.9
KCNJ12	9.89e-09	1e-07	0.399	-2.5	5.63	14.1
AMY2B	9.99e-09	1.01e-07	0.363	-2.76	4.02	11.1
APBA1	1e-08	1.01e-07	0.37	-2.71	2.97	8.05
FPGT-TNNI3K	1e-08	1.02e-07	0.342	-2.93	1.21	3.53
UBE2Q2P2	1.01e-08	1.02e-07	0.399	-2.51	5.88	14.7
AC026979.4	1.03e-08	1.04e-07	0.399	-2.51	3.43	8.6
CDH10	1.05e-08	1.05e-07	0.334	-2.99	1.72	5.14
LMCD1-AS1	1.05e-08	1.05e-07	0.368	-2.71	1.18	3.21
RIPK4	1.05e-08	1.06e-07	0.408	-2.45	5.16	12.6
PAUPAR	1.07e-08	1.07e-07	0.315	-3.18	3.07	9.74
SMPDL3A	1.07e-08	1.07e-07	0.41	-2.44	4.72	11.5
GUCY1B2	1.1e-08	1.1e-07	0.358	-2.79	4.14	11.6
LINC02018	1.11e-08	1.1e-07	0.337	-2.97	2	5.94
SLC8A3	1.11e-08	1.11e-07	0.356	-2.81	1.53	4.3
F12	1.12e-08	1.12e-07	0.361	-2.77	1.03	2.86
CACNA1G	1.12e-08	1.12e-07	0.331	-3.02	1.91	5.77
GLDN	1.13e-08	1.12e-07	0.33	-3.03	2.03	6.17
CA8	1.14e-08	1.13e-07	0.44	-2.27	6.38	14.5
IFI6	1.15e-08	1.14e-07	0.414	-2.41	4.14	9.99
HOXC11	1.16e-08	1.14e-07	0.484	-2.07	8.5	17.6
AC106818.1	1.18e-08	1.16e-07	0.339	-2.95	1.84	5.42
PGF	1.2e-08	1.18e-07	0.376	-2.66	3.78	10.1
LINC02586	1.21e-08	1.19e-07	0.364	-2.75	1.2	3.29
ADAMTS9	1.22e-08	1.2e-07	0.419	-2.39	9.79	23.4
OPRD1	1.23e-08	1.21e-07	0.426	-2.35	5.33	12.5
PEX7	1.23e-08	1.21e-07	0.449	-2.23	7.09	15.8
MTRF1	1.25e-08	1.22e-07	0.475	-2.1	12.9	27.1
VGLL3	1.25e-08	1.22e-07	0.462	-2.16	11	23.8
EGFLAM	1.26e-08	1.23e-07	0.339	-2.95	1.84	5.42
LINC02614	1.27e-08	1.24e-07	0.391	-2.56	4.65	11.9
LINC00467	1.28e-08	1.25e-07	0.463	-2.16	6.73	14.5
AL021368.2	1.28e-08	1.25e-07	0.465	-2.15	6.15	13.2
CDKL2	1.28e-08	1.25e-07	0.467	-2.14	6.27	13.4
HULC	1.34e-08	1.29e-07	0.378	-2.65	3.42	9.04
BNC1	1.36e-08	1.31e-07	0.359	-2.79	1.32	3.67
SATB2-AS1	1.39e-08	1.34e-07	0.443	-2.26	6.31	14.3
PLXNA2	1.4e-08	1.35e-07	0.477	-2.1	10.8	22.6
INTS6-AS1	1.4e-08	1.35e-07	0.331	-3.02	2.38	7.2
ANKRD31	1.43e-08	1.38e-07	0.374	-2.68	2.16	5.78
LHX9	1.45e-08	1.39e-07	0.37	-2.7	2.91	7.85
FRMPD2	1.47e-08	1.4e-07	0.328	-3.05	1.1	3.35
AC018410.1	1.48e-08	1.42e-07	0.345	-2.9	2.61	7.58
BEST1	1.49e-08	1.42e-07	0.385	-2.6	4	10.4
SLC26A7	1.5e-08	1.43e-07	0.332	-3.02	1.5	4.53
PRKG2	1.51e-08	1.44e-07	0.334	-2.99	2.48	7.43
CAMK2N1	1.52e-08	1.45e-07	0.486	-2.06	7.75	15.9
CT45A9	1.54e-08	1.46e-07	0.295	-3.39	1	3.39
ZNF337	1.56e-08	1.47e-07	0.47	-2.13	38.4	81.7
EPSTI1	1.6e-08	1.51e-07	0.38	-2.63	1.19	3.12
AC013394.1	1.62e-08	1.53e-07	0.49	-2.04	11.5	23.6
KHDC1	1.68e-08	1.58e-07	0.367	-2.72	2.13	5.8
GALNT3	1.69e-08	1.58e-07	0.286	-3.5	1.22	4.26
AC005165.1	1.69e-08	1.58e-07	0.363	-2.76	1.42	3.92
ABCG1	1.7e-08	1.59e-07	0.339	-2.95	1.3	3.83
LACC1	1.71e-08	1.6e-07	0.421	-2.37	5.04	12
TRPC4	1.72e-08	1.61e-07	0.367	-2.72	1.24	3.39
LINC01694	1.73e-08	1.62e-07	0.287	-3.48	1.77	6.17
RAD51-AS1	1.73e-08	1.62e-07	0.459	-2.18	7.24	15.8
AL513318.1	1.74e-08	1.62e-07	0.369	-2.71	2.65	7.17
ENPEP	1.76e-08	1.64e-07	0.358	-2.79	2.32	6.49
COL13A1	1.82e-08	1.69e-07	0.437	-2.29	6.24	14.3
PLA2G6	1.86e-08	1.72e-07	0.491	-2.04	12.1	24.6
CA13	1.86e-08	1.72e-07	0.494	-2.03	7.91	16
ZNF561-AS1	1.87e-08	1.73e-07	0.345	-2.89	4.64	13.4
MN1	1.88e-08	1.74e-07	0.329	-3.04	3.39	10.3
MYOM1	1.9e-08	1.75e-07	0.368	-2.72	1.07	2.91
AC092111.1	1.9e-08	1.75e-07	0.35	-2.86	1.34	3.82
CTSO	1.92e-08	1.77e-07	0.299	-3.35	1.95	6.52
PTK2B	1.92e-08	1.77e-07	0.349	-2.86	3.99	11.4
ADGRG6	1.93e-08	1.78e-07	0.366	-2.73	4.38	12
ADCY10P1	1.93e-08	1.78e-07	0.31	-3.23	3.89	12.6
AL022069.3	1.94e-08	1.79e-07	0.366	-2.73	1.32	3.59
AC011700.1	1.96e-08	1.8e-07	0.335	-2.99	1.14	3.42
CCDC9B	1.97e-08	1.8e-07	0.338	-2.96	4.07	12.1
ART5	1.97e-08	1.81e-07	0.336	-2.98	1.97	5.87
ZNF887P	1.98e-08	1.81e-07	0.457	-2.19	8.41	18.4
SOWAHA	2.07e-08	1.89e-07	0.382	-2.62	3.31	8.68
MND1	2.09e-08	1.9e-07	0.501	-2	12.5	24.9
NES	2.13e-08	1.93e-07	0.42	-2.38	4.6	11
KCNB2	2.15e-08	1.95e-07	0.367	-2.72	2.35	6.4
TENM4	2.2e-08	1.98e-07	0.412	-2.43	5.99	14.5
IQCM	2.23e-08	2.01e-07	0.34	-2.94	1.3	3.82
SUGCT	2.27e-08	2.04e-07	0.432	-2.31	4.79	11.1
ALPK2	2.29e-08	2.06e-07	0.388	-2.58	1	2.58
CLEC2D	2.32e-08	2.07e-07	0.477	-2.1	7.35	15.4
FGF5	2.39e-08	2.13e-07	0.382	-2.62	1.47	3.85
SORCS1	2.42e-08	2.16e-07	0.308	-3.24	2.26	7.34
ICAM5	2.44e-08	2.17e-07	0.439	-2.28	6.5	14.8
LINC02593	2.45e-08	2.17e-07	0.422	-2.37	11.4	27
LBX1-AS1	2.46e-08	2.18e-07	0.322	-3.1	3.03	9.42
PIK3CD	2.46e-08	2.19e-07	0.405	-2.47	4.08	10.1
AC241952.1	2.47e-08	2.19e-07	0.457	-2.19	15.5	33.8
CD4	2.49e-08	2.21e-07	0.387	-2.58	2.52	6.51
CAPG	2.5e-08	2.21e-07	0.38	-2.63	2.42	6.37
AC109587.1	2.55e-08	2.25e-07	0.385	-2.6	2.79	7.25
DHRS12	2.55e-08	2.26e-07	0.379	-2.64	3.68	9.7
AL591848.3	2.56e-08	2.26e-07	0.447	-2.24	5.22	11.7
LRRC9	2.56e-08	2.26e-07	0.31	-3.23	2	6.46
AC013489.1	2.6e-08	2.29e-07	0.281	-3.56	5.09	18.1
GATA3-AS1	2.6e-08	2.29e-07	0.339	-2.95	1.17	3.45
AMIGO2	2.63e-08	2.31e-07	0.395	-2.53	1.15	2.91
UBE2Q2P1	2.64e-08	2.32e-07	0.473	-2.11	6.64	14
TCAM1P	2.66e-08	2.33e-07	0.314	-3.18	1	3.18
AC009948.3	2.67e-08	2.34e-07	0.473	-2.11	8.2	17.3
TESMIN	2.67e-08	2.34e-07	0.392	-2.55	4.04	10.3
CLUL1	2.7e-08	2.36e-07	0.328	-3.05	1.52	4.64
CCDC152	2.71e-08	2.37e-07	0.381	-2.62	1.38	3.62
OTOG	2.72e-08	2.37e-07	0.314	-3.18	1.83	5.83
SLC9A9	2.73e-08	2.38e-07	0.376	-2.66	3.17	8.43
AC010186.3	2.76e-08	2.4e-07	0.483	-2.07	6.14	12.7
LINC01159	2.77e-08	2.41e-07	0.344	-2.91	1.86	5.4
NKX2-3	2.79e-08	2.42e-07	0.399	-2.5	1	2.5
SEPTIN5	2.79e-08	2.42e-07	0.424	-2.36	6.33	14.9
PANTR1	2.81e-08	2.44e-07	0.369	-2.71	2.98	8.08
AC106845.1	2.82e-08	2.45e-07	0.38	-2.63	1.2	3.17
PPM1M	2.83e-08	2.45e-07	0.486	-2.06	10.3	21.3
CTNNBIP1	2.83e-08	2.45e-07	0.453	-2.21	9.06	20
EFHD1	2.84e-08	2.46e-07	0.482	-2.07	9.34	19.4
MSRB2	2.88e-08	2.49e-07	0.466	-2.14	7.98	17.1
STARD8	2.88e-08	2.49e-07	0.367	-2.72	3.16	8.6
FIBIN	2.88e-08	2.49e-07	0.351	-2.85	1.92	5.45
C5orf63	2.94e-08	2.53e-07	0.475	-2.11	11.6	24.3
NPNT	2.99e-08	2.57e-07	0.324	-3.09	1.85	5.7
TMEM75	3.02e-08	2.6e-07	0.447	-2.24	5.08	11.4
ENPP3	3.03e-08	2.61e-07	0.355	-2.82	1.51	4.25
ZNF467	3.03e-08	2.61e-07	0.346	-2.89	2.11	6.1
AC011330.1	3.08e-08	2.64e-07	0.276	-3.62	1.21	4.38
ABCC6	3.09e-08	2.65e-07	0.406	-2.46	3.95	9.73
DRAM1	3.1e-08	2.65e-07	0.43	-2.32	5.5	12.8
COL9A2	3.11e-08	2.66e-07	0.384	-2.6	1.82	4.74
AL031587.5	3.14e-08	2.68e-07	0.379	-2.64	6.39	16.8
AL445928.2	3.15e-08	2.69e-07	0.398	-2.52	1.2	3.02
NDUFA6-DT	3.16e-08	2.7e-07	0.436	-2.3	7.84	18
EMID1	3.24e-08	2.75e-07	0.385	-2.6	3.69	9.6
USH1C	3.33e-08	2.82e-07	0.388	-2.58	5.73	14.8
VAV3	3.35e-08	2.84e-07	0.496	-2.02	8.46	17.1
CR381670.2	3.36e-08	2.85e-07	0.38	-2.63	1.5	3.96
CCDC191	3.37e-08	2.85e-07	0.434	-2.31	5.44	12.5
KCNAB2	3.42e-08	2.89e-07	0.498	-2.01	10.6	21.3
EPM2A	3.47e-08	2.93e-07	0.477	-2.1	8.32	17.5
YPEL3	3.47e-08	2.93e-07	0.403	-2.48	4.11	10.2
GVQW3	3.47e-08	2.93e-07	0.493	-2.03	14.8	30
CABYR	3.5e-08	2.94e-07	0.458	-2.18	5.04	11
WDFY3-AS2	3.57e-08	2.99e-07	0.394	-2.54	2.57	6.52
FBXL21P	3.6e-08	3.02e-07	0.421	-2.37	3.6	8.55
AC019080.5	3.62e-08	3.03e-07	0.365	-2.74	1.18	3.24
ZMAT1	3.66e-08	3.07e-07	0.329	-3.03	2.08	6.3
C8orf31	3.69e-08	3.09e-07	0.356	-2.81	2.11	5.92
MROH7	3.71e-08	3.1e-07	0.378	-2.65	1.1	2.92
OTX2	3.74e-08	3.12e-07	0.323	-3.1	1.89	5.86
C1RL	3.74e-08	3.12e-07	0.334	-3	1.54	4.61
TLR6	3.74e-08	3.12e-07	0.332	-3.02	1.8	5.42
CREB3L4	3.85e-08	3.21e-07	0.417	-2.4	5.68	13.6
PRRX1	3.91e-08	3.25e-07	0.349	-2.86	1.05	3.01
NACAD	3.95e-08	3.28e-07	0.358	-2.79	1.13	3.16
SNAP91	3.95e-08	3.28e-07	0.372	-2.69	2.48	6.65
DPP4	4.01e-08	3.32e-07	0.37	-2.7	1.56	4.22
TSGA10	4.01e-08	3.32e-07	0.419	-2.39	7.14	17
SNX18P12	4.07e-08	3.36e-07	0.425	-2.35	3.35	7.9
ADAMTS13	4.08e-08	3.37e-07	0.488	-2.05	8.08	16.6
HHIP-AS1	4.21e-08	3.46e-07	0.357	-2.8	1.4	3.92
IFI44L	4.37e-08	3.58e-07	0.294	-3.4	1.42	4.83
FBLN7	4.47e-08	3.65e-07	0.4	-2.5	1.11	2.77
RPL7P50	4.67e-08	3.8e-07	0.38	-2.63	2.35	6.17
TBCK	4.67e-08	3.8e-07	0.483	-2.07	17.5	36.3
AC073529.1	4.77e-08	3.86e-07	0.42	-2.38	3.24	7.73
ABCA7	4.79e-08	3.88e-07	0.486	-2.06	14.5	29.8
TP53TG1	4.82e-08	3.9e-07	0.407	-2.46	3.34	8.19
CEACAM19	4.82e-08	3.9e-07	0.38	-2.63	3.09	8.13
AC016405.3	4.9e-08	3.96e-07	0.399	-2.51	1.26	3.16
NIPAL2	4.92e-08	3.96e-07	0.463	-2.16	5.94	12.8
AC245164.2	4.93e-08	3.97e-07	0.401	-2.5	1.04	2.6
AC015712.2	4.98e-08	4e-07	0.317	-3.16	1.09	3.44
AC013470.2	5.13e-08	4.11e-07	0.353	-2.83	1.14	3.25
LINC00648	5.28e-08	4.22e-07	0.374	-2.67	1.92	5.12
PLXNA4	5.33e-08	4.25e-07	0.373	-2.68	1.36	3.64
P2RY2	5.36e-08	4.28e-07	0.394	-2.54	1.01	2.56
NRG4	5.44e-08	4.34e-07	0.439	-2.28	5.43	12.4
Z99572.1	5.5e-08	4.37e-07	0.427	-2.34	4.21	9.85
NKX3-2	5.75e-08	4.56e-07	0.41	-2.44	2.96	7.23
IPCEF1	5.79e-08	4.58e-07	0.387	-2.58	1.17	3.03
PURG	5.82e-08	4.61e-07	0.423	-2.36	4.2	9.92
AC022905.1	5.84e-08	4.62e-07	0.401	-2.49	1.11	2.76
AC103705.1	5.9e-08	4.66e-07	0.382	-2.62	3.27	8.58
CABCOCO1	6.09e-08	4.8e-07	0.412	-2.43	1.09	2.65
KLHDC9	6.16e-08	4.84e-07	0.372	-2.69	1.56	4.2
EPHA5	6.17e-08	4.85e-07	0.487	-2.05	5.71	11.7
SLC10A5	6.24e-08	4.9e-07	0.392	-2.55	2.16	5.53
ESYT3	6.26e-08	4.91e-07	0.382	-2.61	2.18	5.69
TARID	6.26e-08	4.91e-07	0.417	-2.4	2.85	6.85
PDE7B	6.4e-08	5e-07	0.407	-2.46	1.11	2.73
AL359764.2	6.48e-08	5.05e-07	0.407	-2.46	2.32	5.7
DLEU7	6.55e-08	5.1e-07	0.446	-2.24	4.21	9.45
MLANA	6.59e-08	5.13e-07	0.354	-2.82	1.96	5.54
KCNMB2	6.75e-08	5.23e-07	0.419	-2.39	2.54	6.07
PIWIL4	6.84e-08	5.29e-07	0.415	-2.41	1.11	2.66
CPB2-AS1	6.85e-08	5.3e-07	0.305	-3.28	1.98	6.51
MME	6.9e-08	5.33e-07	0.342	-2.93	2.72	7.96
ESRP2	7.01e-08	5.41e-07	0.348	-2.88	3.68	10.6
IGSF10	7.11e-08	5.48e-07	0.344	-2.9	1.82	5.27
AC116565.1	7.16e-08	5.51e-07	0.373	-2.68	1.59	4.26
SLC44A3-AS1	7.39e-08	5.66e-07	0.405	-2.47	1.18	2.92
HYLS1	7.41e-08	5.67e-07	0.368	-2.72	3.04	8.25
AC016251.1	7.41e-08	5.67e-07	0.416	-2.4	1.42	3.42
AC138776.1	7.51e-08	5.74e-07	0.466	-2.14	5.07	10.9
AC025031.4	7.54e-08	5.75e-07	0.395	-2.53	2.24	5.65
CRYL1	7.54e-08	5.75e-07	0.39	-2.56	2.83	7.26
MTND4P23	7.75e-08	5.88e-07	0.353	-2.83	1.15	3.25
FER1L4	7.86e-08	5.95e-07	0.481	-2.08	8.36	17.4
TMEM154	7.94e-08	6e-07	0.334	-2.99	2.65	7.93
GLI1	8e-08	6.03e-07	0.373	-2.68	2.38	6.37
MSC-AS1	8e-08	6.03e-07	0.428	-2.33	3.39	7.91
FAM66C	8.01e-08	6.04e-07	0.337	-2.97	2.56	7.61
AMZ2P1	8.03e-08	6.05e-07	0.428	-2.34	6.9	16.1
RPSAP41	8.07e-08	6.07e-07	0.334	-2.99	1.67	4.98
NT5C1A	8.09e-08	6.09e-07	0.406	-2.46	1.3	3.2
LCP1	8.1e-08	6.09e-07	0.417	-2.4	1.31	3.15
NPSR1-AS1	8.1e-08	6.09e-07	0.457	-2.19	5.04	11
AP002495.1	8.12e-08	6.1e-07	0.429	-2.33	4.32	10.1
TNFRSF25	8.26e-08	6.21e-07	0.423	-2.37	3.54	8.39
MEF2C-AS1	8.34e-08	6.25e-07	0.405	-2.47	1.54	3.8
SEPSECS-AS1	8.34e-08	6.25e-07	0.361	-2.77	2.11	5.86
EBLN2	8.37e-08	6.27e-07	0.385	-2.59	3.3	8.55
AC099786.2	8.49e-08	6.35e-07	0.377	-2.65	1	2.65
EGF	8.5e-08	6.36e-07	0.377	-2.65	1.24	3.3
RNF165	8.55e-08	6.39e-07	0.454	-2.2	5.75	12.7
TMEM220	8.66e-08	6.47e-07	0.348	-2.88	2.15	6.19
MMP11	8.67e-08	6.47e-07	0.337	-2.96	1.37	4.05
RASSF6	8.76e-08	6.54e-07	0.316	-3.17	1.2	3.78
NR5A2	8.82e-08	6.57e-07	0.427	-2.34	2.48	5.8
HHLA3	9.22e-08	6.83e-07	0.465	-2.15	5.73	12.3
PPFIA4	9.23e-08	6.83e-07	0.474	-2.11	9.1	19.2
NUP50-DT	9.23e-08	6.83e-07	0.385	-2.6	2.04	5.31
ACOT11	9.46e-08	6.98e-07	0.416	-2.4	2.87	6.9
IQANK1	9.73e-08	7.16e-07	0.367	-2.72	1.38	3.76
ARG1	9.74e-08	7.16e-07	0.376	-2.66	1.62	4.3
BDKRB2	9.79e-08	7.19e-07	0.424	-2.36	1.17	2.76
TRPA1	9.8e-08	7.19e-07	0.42	-2.38	1.33	3.18
AC100861.1	9.91e-08	7.27e-07	0.418	-2.39	1	2.39
OR7E126P	1e-07	7.34e-07	0.429	-2.33	2.82	6.58
AC005154.2	1.01e-07	7.4e-07	0.401	-2.49	1.26	3.15
AC092376.2	1.03e-07	7.49e-07	0.42	-2.38	1.56	3.72
SLC5A12	1.03e-07	7.53e-07	0.409	-2.45	3.03	7.42
AL021707.2	1.03e-07	7.54e-07	0.486	-2.06	8.57	17.6
CHRND	1.04e-07	7.59e-07	0.385	-2.6	1.58	4.09
ATP1B2	1.05e-07	7.64e-07	0.394	-2.54	2.53	6.42
SATL1	1.06e-07	7.68e-07	0.416	-2.41	1.81	4.35
GSTM4	1.07e-07	7.73e-07	0.467	-2.14	4.45	9.52
FAM201A	1.07e-07	7.76e-07	0.375	-2.67	1.2	3.21
FBXO30-DT	1.08e-07	7.84e-07	0.48	-2.08	11.2	23.3
ZNF385B	1.1e-07	7.93e-07	0.449	-2.23	4.49	10
PRRT2	1.12e-07	8.07e-07	0.396	-2.52	3.86	9.76
PDE1A	1.13e-07	8.15e-07	0.36	-2.78	1.21	3.36
PGPEP1	1.15e-07	8.29e-07	0.501	-2	10	20
HAND1	1.16e-07	8.31e-07	0.437	-2.29	3.82	8.75
CACNG8	1.18e-07	8.47e-07	0.468	-2.14	11.4	24.4
KLC3	1.19e-07	8.5e-07	0.365	-2.74	1.94	5.32
SUCLG2P2	1.19e-07	8.54e-07	0.412	-2.43	2.47	6
NLRP3P1	1.2e-07	8.59e-07	0.388	-2.58	1.19	3.06
AK7	1.22e-07	8.68e-07	0.45	-2.22	4.57	10.2
TFAP2C	1.22e-07	8.73e-07	0.455	-2.2	5.24	11.5
AC084198.2	1.23e-07	8.75e-07	0.358	-2.8	1.66	4.65
TNFRSF10A-AS1	1.25e-07	8.87e-07	0.41	-2.44	1	2.44
SH2D3A	1.25e-07	8.87e-07	0.421	-2.37	3.38	8.04
HEXD	1.29e-07	9.12e-07	0.501	-2	6.83	13.6
FBLN5	1.3e-07	9.19e-07	0.477	-2.1	6.03	12.7
COL6A4P1	1.3e-07	9.2e-07	0.406	-2.46	2.49	6.13
PRDM8	1.32e-07	9.27e-07	0.409	-2.44	2.2	5.37
LINC01088	1.32e-07	9.28e-07	0.405	-2.47	1.25	3.1
AC124067.4	1.32e-07	9.29e-07	0.345	-2.9	1.37	3.96
SCOC-AS1	1.32e-07	9.31e-07	0.391	-2.56	1.55	3.95
TEX21P	1.36e-07	9.55e-07	0.394	-2.54	1.67	4.24
GRASLND	1.36e-07	9.55e-07	0.447	-2.24	1.03	2.31
PLSCR4	1.38e-07	9.66e-07	0.44	-2.27	2.63	5.98
CD1D	1.39e-07	9.68e-07	0.374	-2.67	1.09	2.91
NTN4	1.39e-07	9.69e-07	0.475	-2.11	4.67	9.83
CYP27C1	1.39e-07	9.72e-07	0.451	-2.22	4.88	10.8
PCDHGC4	1.41e-07	9.84e-07	0.358	-2.79	2.41	6.72
ANK1	1.41e-07	9.85e-07	0.381	-2.63	1.73	4.55
GATA6-AS1	1.45e-07	1e-06	0.422	-2.37	1.32	3.13
GAPDHP21	1.47e-07	1.02e-06	0.405	-2.47	1.64	4.04
KRTAP19-1	1.53e-07	1.06e-06	0.392	-2.55	1.38	3.52
IGDCC3	1.53e-07	1.06e-06	0.308	-3.25	3.07	9.98
ZBED5-AS1	1.54e-07	1.06e-06	0.42	-2.38	3.45	8.21
PLAAT3	1.55e-07	1.06e-06	0.454	-2.2	1	2.2
MYH15	1.57e-07	1.08e-06	0.418	-2.39	2.4	5.75
OPN3	1.57e-07	1.08e-06	0.438	-2.28	1.96	4.48
LINC00858	1.61e-07	1.1e-06	0.493	-2.03	5.26	10.7
OR7E128P	1.67e-07	1.14e-06	0.424	-2.36	2.85	6.71
SVEP1	1.67e-07	1.14e-06	0.41	-2.44	5.23	12.8
NBR2	1.73e-07	1.17e-06	0.419	-2.39	2.71	6.48
LTK	1.74e-07	1.18e-06	0.357	-2.8	2.33	6.51
AC105760.1	1.75e-07	1.19e-06	0.418	-2.39	1.21	2.89
AKNA	1.77e-07	1.2e-06	0.443	-2.26	4.96	11.2
AC107021.2	1.78e-07	1.2e-06	0.416	-2.4	1.48	3.56
FILIP1	1.81e-07	1.22e-06	0.451	-2.22	3.08	6.84
SH3RF2	1.85e-07	1.25e-06	0.418	-2.39	1.39	3.31
THAP2	1.86e-07	1.25e-06	0.48	-2.08	4.63	9.64
SERPING1	1.86e-07	1.25e-06	0.376	-2.66	1.07	2.84
DENND2A	1.86e-07	1.25e-06	0.455	-2.2	3.88	8.53
AC106791.3	1.87e-07	1.26e-06	0.366	-2.73	1.24	3.4
AL031282.1	1.88e-07	1.26e-06	0.37	-2.7	2.39	6.45
AC010478.1	1.88e-07	1.27e-06	0.43	-2.33	3.37	7.84
AC104825.1	1.89e-07	1.27e-06	0.437	-2.29	2.43	5.57
IL1RAPL1	1.89e-07	1.27e-06	0.436	-2.3	1.15	2.65
CCDC159	1.99e-07	1.32e-06	0.43	-2.33	2.35	5.46
THSD1	2.01e-07	1.34e-06	0.483	-2.07	4.95	10.2
BVES-AS1	2.02e-07	1.34e-06	0.445	-2.25	3.32	7.47
HAND2	2.02e-07	1.34e-06	0.417	-2.4	2.16	5.19
RAB6D	2.04e-07	1.35e-06	0.466	-2.15	5.04	10.8
TICAM2	2.08e-07	1.38e-06	0.337	-2.97	2.95	8.76
AC087477.2	2.1e-07	1.39e-06	0.423	-2.37	2.14	5.07
AMER2	2.11e-07	1.39e-06	0.453	-2.21	1.15	2.53
SIM1	2.12e-07	1.4e-06	0.443	-2.26	5.19	11.7
XKR8	2.15e-07	1.41e-06	0.498	-2.01	4.52	9.07
TRPM3	2.17e-07	1.42e-06	0.417	-2.4	1.57	3.76
ITGB8	2.2e-07	1.44e-06	0.421	-2.38	2.75	6.53
SULT1C4	2.22e-07	1.45e-06	0.402	-2.49	1.06	2.64
FAM110C	2.22e-07	1.46e-06	0.373	-2.68	1.47	3.94
C21orf62	2.23e-07	1.46e-06	0.434	-2.3	1.13	2.59
AP000525.1	2.29e-07	1.5e-06	0.491	-2.04	8.37	17
FZD2	2.29e-07	1.5e-06	0.476	-2.1	5.24	11
INSC	2.3e-07	1.5e-06	0.385	-2.6	1.33	3.47
ERBB4	2.3e-07	1.5e-06	0.448	-2.23	1.22	2.72
NICN1	2.32e-07	1.51e-06	0.463	-2.16	5.52	11.9
CD40	2.34e-07	1.52e-06	0.454	-2.2	3.99	8.77
ACSS3	2.35e-07	1.53e-06	0.367	-2.72	1.68	4.57
SLC35E2A	2.38e-07	1.54e-06	0.435	-2.3	3.2	7.37
AL031768.2	2.45e-07	1.58e-06	0.421	-2.38	1.53	3.64
CLIC4P1	2.46e-07	1.59e-06	0.443	-2.26	3.52	7.95
SEPTIN7-DT	2.47e-07	1.6e-06	0.447	-2.24	1.34	3
AC008080.4	2.48e-07	1.6e-06	0.451	-2.22	1.12	2.49
SYTL2	2.48e-07	1.6e-06	0.453	-2.21	2.34	5.16
CCBE1	2.48e-07	1.6e-06	0.436	-2.29	1.82	4.18
DCHS2	2.53e-07	1.63e-06	0.473	-2.11	1.03	2.17
AC011815.3	2.57e-07	1.65e-06	0.42	-2.38	2.59	6.16
AL121917.1	2.59e-07	1.66e-06	0.419	-2.38	1.36	3.25
FAM13C	2.59e-07	1.66e-06	0.495	-2.02	4.63	9.34
CLDN18	2.6e-07	1.66e-06	0.394	-2.54	2.58	6.54
VAV1	2.64e-07	1.69e-06	0.422	-2.37	3.54	8.39
KRT8	2.64e-07	1.69e-06	0.379	-2.64	4.29	11.3
PPP1R1C	2.65e-07	1.7e-06	0.464	-2.15	1.03	2.22
AC006064.5	2.67e-07	1.7e-06	0.395	-2.53	86.3	218
LRRC66	2.8e-07	1.77e-06	0.35	-2.86	1.59	4.55
ATP8A2	2.81e-07	1.78e-06	0.353	-2.83	2.13	6.03
AC107918.4	2.9e-07	1.83e-06	0.46	-2.17	3.82	8.3
CLCN4	2.9e-07	1.83e-06	0.338	-2.96	1.17	3.45
POLN	2.92e-07	1.84e-06	0.415	-2.41	3.77	9.08
HLA-DMA	2.93e-07	1.84e-06	0.427	-2.34	3.15	7.38
AC145124.1	2.93e-07	1.84e-06	0.472	-2.12	4.19	8.88
FGD3	2.96e-07	1.87e-06	0.462	-2.16	1.16	2.51
SRP14-AS1	2.97e-07	1.87e-06	0.426	-2.35	3.94	9.27
DBX2	2.99e-07	1.88e-06	0.44	-2.27	1.25	2.84
PTGER2	3e-07	1.88e-06	0.434	-2.3	1.72	3.95
CYP39A1	3e-07	1.88e-06	0.403	-2.48	3.86	9.57
PMFBP1	3.05e-07	1.91e-06	0.401	-2.5	3.92	9.8
TLL1	3.1e-07	1.94e-06	0.429	-2.33	1.64	3.83
MCPH1-AS1	3.13e-07	1.95e-06	0.404	-2.48	3.06	7.57
AC100810.1	3.14e-07	1.96e-06	0.49	-2.04	4.51	9.21
AP001178.3	3.19e-07	1.98e-06	0.436	-2.29	1.66	3.8
RPL23AP49	3.27e-07	2.03e-06	0.465	-2.15	1.06	2.29
GRPR	3.48e-07	2.15e-06	0.457	-2.19	1.01	2.22
RBM47	3.49e-07	2.15e-06	0.441	-2.27	2.55	5.78
TNFRSF10C	3.5e-07	2.16e-06	0.467	-2.14	1.06	2.28
LINC01703	3.5e-07	2.16e-06	0.435	-2.3	1.91	4.39
NEURL1B	3.52e-07	2.17e-06	0.499	-2	5.26	10.6
FMO5	3.54e-07	2.18e-06	0.479	-2.09	3.61	7.54
LINC01341	3.55e-07	2.19e-06	0.441	-2.27	2.78	6.31
FMO4	3.59e-07	2.21e-06	0.453	-2.21	2.83	6.26
TSPAN2	3.62e-07	2.23e-06	0.473	-2.11	4.61	9.74
ARHGAP30	3.64e-07	2.24e-06	0.462	-2.16	4.18	9.05
C1QTNF3	3.67e-07	2.25e-06	0.403	-2.48	1.48	3.67
RRAS	3.68e-07	2.25e-06	0.424	-2.36	2.41	5.69
WEE2-AS1	3.68e-07	2.25e-06	0.444	-2.25	2.5	5.62
EBF4	3.73e-07	2.28e-06	0.419	-2.39	4.64	11.1
LINC02254	3.74e-07	2.28e-06	0.361	-2.77	2.03	5.64
SLC40A1	3.86e-07	2.34e-06	0.485	-2.06	3.41	7.03
LINC00960	3.86e-07	2.35e-06	0.443	-2.26	3.01	6.8
AC104452.1	3.87e-07	2.35e-06	0.398	-2.51	3.82	9.59
DGAT2	3.95e-07	2.39e-06	0.48	-2.08	3.84	7.99
CDNF	3.96e-07	2.4e-06	0.405	-2.47	2.06	5.08
PCDH8	4e-07	2.42e-06	0.419	-2.39	1.27	3.04
AC110048.2	4e-07	2.42e-06	0.414	-2.41	3.09	7.46
CA11	4.16e-07	2.51e-06	0.457	-2.19	4.4	9.64
AL137058.2	4.16e-07	2.51e-06	0.442	-2.26	5.66	12.8
ICAM4	4.17e-07	2.51e-06	0.392	-2.55	1	2.56
AC006946.3	4.21e-07	2.53e-06	0.423	-2.36	1	2.36
AC073349.2	4.23e-07	2.54e-06	0.498	-2.01	4.53	9.08
DMRT3	4.28e-07	2.57e-06	0.468	-2.13	1.12	2.39
AL355304.1	4.32e-07	2.59e-06	0.484	-2.07	1.15	2.39
AC007389.1	4.33e-07	2.59e-06	0.462	-2.16	1.05	2.27
C6orf163	4.46e-07	2.67e-06	0.486	-2.06	4.59	9.44
NPY6R	4.49e-07	2.68e-06	0.438	-2.28	1.23	2.81
R3HDM2P1	4.5e-07	2.69e-06	0.423	-2.37	1.55	3.68
GRAMD1C	4.55e-07	2.72e-06	0.471	-2.12	5.69	12.1
ABCC9	4.56e-07	2.72e-06	0.436	-2.29	1.06	2.43
AL162231.2	4.56e-07	2.72e-06	0.451	-2.22	1.86	4.12
TTC34	4.61e-07	2.75e-06	0.464	-2.16	3.05	6.58
PIGZ	4.64e-07	2.76e-06	0.465	-2.15	1.61	3.47
OSER1-DT	4.66e-07	2.77e-06	0.463	-2.16	3.68	7.96
SMIM2-AS1	4.7e-07	2.79e-06	0.446	-2.24	2.25	5.03
AC112206.2	4.74e-07	2.81e-06	0.406	-2.46	1.7	4.19
APLF	4.81e-07	2.85e-06	0.466	-2.14	5.18	11.1
HOXD3	4.91e-07	2.89e-06	0.481	-2.08	5.59	11.6
MAFTRR	5.08e-07	2.98e-06	0.452	-2.21	1.08	2.38
AC132872.1	5.14e-07	3.02e-06	0.488	-2.05	1.21	2.47
BST2	5.23e-07	3.06e-06	0.437	-2.29	1.09	2.5
ACYP2	5.24e-07	3.06e-06	0.455	-2.2	1.88	4.13
LINC01725	5.25e-07	3.07e-06	0.438	-2.28	1.07	2.44
SLC7A11-AS1	5.27e-07	3.08e-06	0.479	-2.09	3.11	6.49
PIP4P2	5.29e-07	3.09e-06	0.483	-2.07	5.02	10.4
CT45A8	5.33e-07	3.11e-06	0.38	-2.63	1	2.63
AF165147.1	5.38e-07	3.14e-06	0.488	-2.05	1.14	2.33
TRIM7	5.41e-07	3.15e-06	0.444	-2.25	2.7	6.09
GJB2	5.44e-07	3.17e-06	0.482	-2.08	1	2.08
WDR64	5.51e-07	3.2e-06	0.495	-2.02	1.03	2.09
WIPI1	5.52e-07	3.21e-06	0.494	-2.03	4	8.11
TGFB1I1	5.52e-07	3.21e-06	0.481	-2.08	1.12	2.34
DCDC1	5.63e-07	3.27e-06	0.46	-2.17	2.71	5.89
B3GNTL1	5.66e-07	3.28e-06	0.466	-2.14	3.17	6.79
FAM66B	5.67e-07	3.29e-06	0.43	-2.33	4.33	10.1
AC008013.1	5.68e-07	3.29e-06	0.49	-2.04	1.06	2.16
TTLL2	5.71e-07	3.3e-06	0.436	-2.29	1.23	2.81
AC005524.1	5.72e-07	3.31e-06	0.339	-2.95	1	2.95
AL080276.2	5.77e-07	3.33e-06	0.438	-2.28	6.95	15.9
CLCNKB	5.77e-07	3.33e-06	0.489	-2.05	1.21	2.48
SERPINI1	5.8e-07	3.35e-06	0.473	-2.11	4.14	8.75
LEKR1	5.81e-07	3.35e-06	0.439	-2.28	1.03	2.34
AC009113.1	5.83e-07	3.36e-06	0.436	-2.3	2.5	5.75
AL596244.1	5.89e-07	3.39e-06	0.49	-2.04	3.08	6.29
OSMR	5.89e-07	3.39e-06	0.45	-2.22	2.2	4.89
AC022784.1	5.94e-07	3.42e-06	0.417	-2.4	1.79	4.3
ASNSP1	6.03e-07	3.46e-06	0.497	-2.01	3.68	7.4
AC022893.2	6.04e-07	3.46e-06	0.49	-2.04	1.21	2.47
AC048382.2	6.05e-07	3.47e-06	0.443	-2.26	3.17	7.15
CILP2	6.1e-07	3.49e-06	0.44	-2.27	3.4	7.73
AL451123.1	6.1e-07	3.49e-06	0.458	-2.18	4.19	9.14
AL359764.3	6.11e-07	3.49e-06	0.456	-2.19	1.86	4.08
AC123768.2	6.15e-07	3.51e-06	0.372	-2.69	1.78	4.79
AC010886.1	6.16e-07	3.52e-06	0.439	-2.28	1.02	2.32
PTGIS	6.18e-07	3.53e-06	0.458	-2.18	1.07	2.33
AL513477.1	6.32e-07	3.59e-06	0.448	-2.23	2.99	6.66
MLXIPL	6.32e-07	3.59e-06	0.498	-2.01	8.58	17.2
GSN-AS1	6.32e-07	3.59e-06	0.453	-2.21	1.72	3.78
ACAP1	6.36e-07	3.61e-06	0.454	-2.2	3.3	7.26
CEACAM1	6.49e-07	3.68e-06	0.487	-2.06	3.41	7.02
COL19A1	6.58e-07	3.72e-06	0.415	-2.41	2.18	5.24
AC132219.2	6.65e-07	3.76e-06	0.446	-2.24	4.55	10.2
AL121839.2	6.68e-07	3.78e-06	0.375	-2.67	2	5.34
AC072028.1	6.7e-07	3.79e-06	0.38	-2.63	3.32	8.73
TMCO1-AS1	6.82e-07	3.85e-06	0.468	-2.14	2.32	4.97
AC005944.1	6.86e-07	3.87e-06	0.408	-2.45	3.39	8.31
SEMA3B	6.87e-07	3.87e-06	0.476	-2.1	2.79	5.85
ARRDC3-AS1	6.93e-07	3.9e-06	0.483	-2.07	3.31	6.85
LINC01980	6.95e-07	3.91e-06	0.487	-2.05	4.67	9.6
ABCC6P2	7e-07	3.94e-06	0.466	-2.14	1.12	2.4
TBX19	7.02e-07	3.95e-06	0.478	-2.09	1.95	4.08
ABCD2	7.04e-07	3.96e-06	0.432	-2.31	2.24	5.18
Z99129.3	7.14e-07	4.01e-06	0.393	-2.54	1.95	4.97
SLCO1A2	7.18e-07	4.03e-06	0.465	-2.15	4.48	9.65
CUBN	7.24e-07	4.06e-06	0.368	-2.72	1.91	5.19
AC078785.1	7.46e-07	4.17e-06	0.499	-2.01	3.14	6.29
EIF2AK3-DT	7.48e-07	4.18e-06	0.419	-2.39	2.42	5.78
AC026150.1	7.66e-07	4.26e-06	0.391	-2.56	1.05	2.68
CTAGE3P	7.88e-07	4.37e-06	0.443	-2.26	4.18	9.45
AC093908.1	7.97e-07	4.42e-06	0.476	-2.1	3.97	8.33
AC015961.1	8e-07	4.43e-06	0.44	-2.27	1.97	4.48
HSPD1P11	8.03e-07	4.44e-06	0.426	-2.35	2.92	6.87
STAT4	8.08e-07	4.47e-06	0.487	-2.05	3.48	7.15
MAP4K3-DT	8.27e-07	4.56e-06	0.452	-2.21	2.57	5.69
TRAPPC6A	8.3e-07	4.57e-06	0.498	-2.01	3.78	7.59
SLC13A3	8.48e-07	4.66e-06	0.463	-2.16	1.29	2.79
AC096647.1	8.51e-07	4.67e-06	0.485	-2.06	1.08	2.23
FOXL1	8.61e-07	4.72e-06	0.424	-2.36	1.43	3.37
AC105285.1	8.63e-07	4.73e-06	0.461	-2.17	1.98	4.3
ZNF157	8.69e-07	4.76e-06	0.451	-2.22	2.34	5.19
AC244033.2	8.78e-07	4.8e-06	0.445	-2.25	1.86	4.19
AF111167.2	8.82e-07	4.82e-06	0.439	-2.28	1.46	3.32
ATP6V1B1	8.85e-07	4.83e-06	0.474	-2.11	1.68	3.55
SAP30-DT	9.1e-07	4.96e-06	0.493	-2.03	2.86	5.81
CCDC170	9.14e-07	4.97e-06	0.462	-2.16	1.61	3.49
AC090114.2	9.42e-07	5.1e-06	0.479	-2.09	3.69	7.71
STC1	9.74e-07	5.25e-06	0.453	-2.21	1.84	4.07
AC009120.1	9.75e-07	5.26e-06	0.429	-2.33	2.29	5.33
CAPS2	9.82e-07	5.29e-06	0.479	-2.09	5.19	10.8
TRG-AS1	9.89e-07	5.32e-06	0.452	-2.21	2.61	5.76
Z84485.1	1e-06	5.39e-06	0.458	-2.18	1.55	3.39
SEC11B	1.01e-06	5.4e-06	0.486	-2.06	4.18	8.61
AC016705.2	1.02e-06	5.44e-06	0.471	-2.12	2.22	4.71
CD70	1.02e-06	5.47e-06	0.468	-2.14	1.49	3.18
PRSS30P	1.04e-06	5.57e-06	0.465	-2.15	2.78	5.99
HDAC9	1.06e-06	5.65e-06	0.499	-2	5.52	11.1
ADCY5	1.06e-06	5.67e-06	0.473	-2.12	2.47	5.23
LINC01415	1.07e-06	5.7e-06	0.465	-2.15	3.45	7.41
GGT1	1.08e-06	5.76e-06	0.484	-2.07	2.04	4.22
MUC20	1.09e-06	5.77e-06	0.453	-2.21	1.6	3.54
AL078621.1	1.13e-06	5.96e-06	0.396	-2.52	1.89	4.78
SYTL3	1.13e-06	5.99e-06	0.426	-2.35	1.57	3.67
PXDNL	1.13e-06	6e-06	0.456	-2.19	1.18	2.59
ERICH6-AS1	1.15e-06	6.06e-06	0.483	-2.07	1.89	3.91
AL359513.1	1.15e-06	6.07e-06	0.483	-2.07	1.43	2.96
SAXO2	1.16e-06	6.13e-06	0.434	-2.3	1.91	4.41
AL137003.1	1.17e-06	6.16e-06	0.48	-2.08	3.64	7.58
AC100850.1	1.17e-06	6.16e-06	0.487	-2.05	1.28	2.63
RAMP2	1.17e-06	6.18e-06	0.497	-2.01	1.09	2.19
ISG20	1.24e-06	6.49e-06	0.463	-2.16	3.61	7.79
AC118282.4	1.25e-06	6.54e-06	0.403	-2.48	1.07	2.66
CXCL16	1.26e-06	6.55e-06	0.49	-2.04	1.24	2.53
HLA-DRB1	1.28e-06	6.63e-06	0.495	-2.02	5.47	11.1
WIF1	1.28e-06	6.65e-06	0.424	-2.36	1.02	2.4
SPINT1	1.28e-06	6.66e-06	0.499	-2	1.02	2.04
DNM1P46	1.3e-06	6.73e-06	0.489	-2.04	1.79	3.67
DIRC3-AS1	1.3e-06	6.75e-06	0.484	-2.07	1.02	2.1
DQX1	1.32e-06	6.82e-06	0.45	-2.22	2.04	4.52
ALKAL1	1.32e-06	6.84e-06	0.477	-2.1	1.02	2.14
SLCO4C1	1.33e-06	6.86e-06	0.497	-2.01	3.68	7.4
RPL32P29	1.34e-06	6.91e-06	0.479	-2.09	2.37	4.95
LINC01605	1.35e-06	6.96e-06	0.395	-2.53	1.78	4.5
CAPN3	1.35e-06	6.97e-06	0.471	-2.12	3.77	8.01
ARMC3	1.37e-06	7.04e-06	0.498	-2.01	1.04	2.1
CAPS	1.37e-06	7.07e-06	0.479	-2.09	2.64	5.51
PLA2G7	1.39e-06	7.15e-06	0.476	-2.1	2.08	4.38
TLCD3B	1.4e-06	7.16e-06	0.41	-2.44	1.19	2.89
AC004943.1	1.41e-06	7.22e-06	0.501	-2	2.07	4.12
POU6F2-AS2	1.41e-06	7.22e-06	0.459	-2.18	1	2.18
TMEM45A	1.42e-06	7.25e-06	0.499	-2	5.7	11.4
RASSF9	1.42e-06	7.29e-06	0.403	-2.48	1.67	4.14
DNAJC22	1.43e-06	7.34e-06	0.491	-2.04	6.34	12.9
TBILA	1.44e-06	7.38e-06	0.494	-2.03	4.45	9.01
ABCB4	1.46e-06	7.43e-06	0.446	-2.24	1.98	4.44
AC013564.1	1.46e-06	7.44e-06	0.486	-2.06	2.39	4.91
DENND1C	1.46e-06	7.46e-06	0.46	-2.17	1.73	3.76
CYP2U1-AS1	1.5e-06	7.62e-06	0.478	-2.09	3.28	6.86
USP17L2	1.5e-06	7.63e-06	0.442	-2.26	1.31	2.95
FRG1-DT	1.53e-06	7.76e-06	0.459	-2.18	1.55	3.38
CRYBG1	1.53e-06	7.77e-06	0.453	-2.21	2.97	6.55
PLXDC1	1.55e-06	7.84e-06	0.445	-2.25	3.1	6.98
ITGA11	1.56e-06	7.89e-06	0.44	-2.27	2.84	6.46
C22orf23	1.64e-06	8.25e-06	0.428	-2.34	4.65	10.9
AL132780.2	1.65e-06	8.3e-06	0.403	-2.48	1.68	4.18
AP000705.2	1.66e-06	8.33e-06	0.417	-2.4	1.45	3.47
AC096636.1	1.67e-06	8.36e-06	0.464	-2.15	1.28	2.76
LINC00638	1.67e-06	8.38e-06	0.453	-2.21	2.3	5.09
AC115282.2	1.68e-06	8.39e-06	0.414	-2.42	2.8	6.77
PKN2-AS1	1.69e-06	8.45e-06	0.495	-2.02	1.51	3.04
AP006545.1	1.7e-06	8.47e-06	0.482	-2.07	2.42	5.02
LINC01347	1.72e-06	8.58e-06	0.349	-2.87	2.34	6.72
AC112484.1	1.75e-06	8.69e-06	0.467	-2.14	2.09	4.48
EXTL1	1.8e-06	8.93e-06	0.43	-2.33	1.65	3.83
APOE	1.81e-06	8.96e-06	0.479	-2.09	1.32	2.76
AL589993.1	1.82e-06	9.04e-06	0.476	-2.1	1.97	4.14
PTH1R	1.83e-06	9.05e-06	0.475	-2.1	1.15	2.42
AC010148.1	1.85e-06	9.15e-06	0.467	-2.14	3.15	6.75
IKZF2	1.86e-06	9.2e-06	0.454	-2.2	1.74	3.84
KANK3	1.87e-06	9.25e-06	0.468	-2.14	1.9	4.06
AC120114.1	1.91e-06	9.41e-06	0.501	-2	2.91	5.8
NEDD9	1.96e-06	9.63e-06	0.489	-2.05	2.37	4.85
AL121820.3	1.97e-06	9.65e-06	0.479	-2.09	1.5	3.12
NTRK2	1.99e-06	9.76e-06	0.431	-2.32	2.86	6.65
IMMP2L	2e-06	9.76e-06	0.499	-2.01	3.88	7.78
FBXO2	2e-06	9.77e-06	0.458	-2.18	1.45	3.17
FBXO16	2.02e-06	9.85e-06	0.482	-2.07	2.76	5.72
POM121L7P	2.03e-06	9.9e-06	0.491	-2.04	1.32	2.69
SDHAF4	2.04e-06	9.94e-06	0.45	-2.22	2.09	4.64
PROX2	2.06e-06	1e-05	0.455	-2.2	2.4	5.28
AC098650.1	2.07e-06	1.01e-05	0.497	-2.01	1.03	2.06
AC104794.3	2.08e-06	1.01e-05	0.482	-2.08	1.91	3.97
OVOL2	2.12e-06	1.03e-05	0.494	-2.02	1.03	2.08
AC008752.3	2.16e-06	1.05e-05	0.471	-2.12	1.51	3.21
BMPER	2.18e-06	1.06e-05	0.453	-2.21	1.73	3.82
AC009108.3	2.28e-06	1.1e-05	0.499	-2	1.23	2.46
AL121821.2	2.29e-06	1.1e-05	0.451	-2.22	2.05	4.53
NTNG1	2.39e-06	1.15e-05	0.479	-2.09	1.12	2.33
LINC01473	2.41e-06	1.15e-05	0.474	-2.11	2.28	4.81
YPEL1	2.44e-06	1.16e-05	0.47	-2.13	2.65	5.64
MORF4L1P4	2.44e-06	1.16e-05	0.495	-2.02	1.15	2.32
PLPP7	2.45e-06	1.17e-05	0.454	-2.2	1.44	3.17
FAAH2	2.47e-06	1.18e-05	0.492	-2.03	1.21	2.45
IFITM1	2.48e-06	1.18e-05	0.348	-2.87	2.74	7.88
SARDH	2.52e-06	1.2e-05	0.498	-2.01	1.12	2.25
AC022031.2	2.6e-06	1.23e-05	0.501	-2	3.19	6.36
LPXN	2.6e-06	1.23e-05	0.499	-2	2.87	5.76
GALNT5	2.63e-06	1.24e-05	0.49	-2.04	1.46	2.98
LINC00882	2.66e-06	1.25e-05	0.486	-2.06	1.47	3.02
TNXB	2.75e-06	1.29e-05	0.443	-2.26	2.13	4.8
AL049833.3	2.78e-06	1.3e-05	0.486	-2.06	2.19	4.5
GOLGA8O	2.9e-06	1.35e-05	0.397	-2.52	2.84	7.14
STON1-GTF2A1L	2.95e-06	1.37e-05	0.305	-3.28	1.35	4.43
GCNT2	2.99e-06	1.39e-05	0.461	-2.17	2.05	4.46
SNORD17	3.01e-06	1.4e-05	0.486	-2.06	9.39	19.3
AL354993.1	3.14e-06	1.45e-05	0.482	-2.08	1.71	3.55
ANKRD34A	3.19e-06	1.47e-05	0.493	-2.03	2.9	5.89
AL590652.1	3.26e-06	1.5e-05	0.477	-2.1	1.91	4.01
RNASE4	3.28e-06	1.51e-05	0.483	-2.07	3.08	6.38
TMC4	3.32e-06	1.52e-05	0.444	-2.25	2.32	5.23
SLC38A4	3.35e-06	1.53e-05	0.489	-2.05	1.09	2.23
EYS	3.46e-06	1.58e-05	0.375	-2.67	1.32	3.52
PCK1	3.48e-06	1.59e-05	0.477	-2.1	1.06	2.22
CHRD	3.49e-06	1.59e-05	0.498	-2.01	2.99	6
PSD4	3.51e-06	1.6e-05	0.478	-2.09	2.85	5.98
ORAI3	3.53e-06	1.61e-05	0.495	-2.02	4.21	8.5
HOPX	3.55e-06	1.62e-05	0.446	-2.24	1.35	3.03
LYPLAL1-DT	3.75e-06	1.7e-05	0.492	-2.03	1.43	2.9
AC011479.4	3.85e-06	1.73e-05	0.499	-2	1.22	2.45
C2CD4C	3.85e-06	1.73e-05	0.482	-2.08	1.37	2.84
LINC01229	3.86e-06	1.74e-05	0.484	-2.07	1.1	2.26
EPCAM	3.94e-06	1.77e-05	0.472	-2.12	1	2.12
AL162377.1	4e-06	1.79e-05	0.425	-2.35	2.17	5.1
AC018809.3	4.02e-06	1.8e-05	0.489	-2.05	2.92	5.98
SMC5-AS1	4.04e-06	1.81e-05	0.501	-2	2.23	4.46
DMGDH	4.05e-06	1.81e-05	0.485	-2.06	1.05	2.16
RDM1P5	4.11e-06	1.83e-05	0.498	-2.01	1.67	3.36
CDC42-AS1	4.12e-06	1.84e-05	0.495	-2.02	2.83	5.71
HLA-DRB5	4.14e-06	1.85e-05	0.446	-2.24	1.6	3.58
PGM5	4.24e-06	1.89e-05	0.482	-2.07	2.55	5.29
AL441992.2	4.25e-06	1.89e-05	0.426	-2.35	1.41	3.31
CREB3L1	4.27e-06	1.89e-05	0.487	-2.05	2.23	4.58
CPB2	4.29e-06	1.9e-05	0.402	-2.49	2.2	5.47
H4C12	4.3e-06	1.91e-05	0.177	-5.66	3.07	17.4
GXYLT1P3	4.33e-06	1.92e-05	0.499	-2	1.4	2.81
GNRHR	4.35e-06	1.93e-05	0.488	-2.05	1.88	3.86
CFAP221	4.4e-06	1.94e-05	0.446	-2.24	1.76	3.94
S1PR1	4.41e-06	1.95e-05	0.449	-2.23	3.04	6.76
LRRN3	4.48e-06	1.97e-05	0.465	-2.15	2.87	6.18
AC021205.3	4.87e-06	2.12e-05	0.495	-2.02	2	4.03
LIF	4.91e-06	2.14e-05	0.425	-2.36	1.29	3.05
CLIC4P3	5.1e-06	2.21e-05	0.501	-2	1.91	3.82
APOBEC3H	5.1e-06	2.21e-05	0.486	-2.06	1.02	2.09
AC092111.2	5.11e-06	2.22e-05	0.457	-2.19	1.49	3.26
FGF7P6	5.14e-06	2.22e-05	0.485	-2.06	1.82	3.74
AC092669.1	5.17e-06	2.23e-05	0.454	-2.2	1.13	2.5
LRRFIP1P1	5.18e-06	2.24e-05	0.497	-2.01	3.26	6.56
AC022497.1	5.9e-06	2.51e-05	0.47	-2.13	2.17	4.61
AL137802.2	5.95e-06	2.53e-05	0.471	-2.12	2.49	5.28
RNU2-2P	6.09e-06	2.58e-05	0.375	-2.67	13.4	35.6
LINC00598	6.13e-06	2.6e-05	0.495	-2.02	1.67	3.37
TMEM38A	6.17e-06	2.61e-05	0.498	-2.01	3.22	6.46
AC025031.5	6.35e-06	2.69e-05	0.485	-2.06	1.3	2.68
BX284668.2	7.03e-06	2.94e-05	0.496	-2.02	2.08	4.19
AC007906.2	7.17e-06	2.99e-05	0.493	-2.03	1.33	2.7
LINC02175	7.28e-06	3.03e-05	0.465	-2.15	1.85	3.98
AC092296.2	7.44e-06	3.09e-05	0.466	-2.14	1.16	2.48
AC234775.2	7.56e-06	3.13e-05	0.478	-2.09	2.5	5.24
FAM167A	7.71e-06	3.18e-05	0.492	-2.03	2.97	6.03
ERVW-1	8.4e-06	3.44e-05	0.49	-2.04	2.94	6
AL359510.2	9.27e-06	3.75e-05	0.493	-2.03	1.69	3.42
AL359644.1	9.72e-06	3.91e-05	0.487	-2.05	1.09	2.23
C17orf78	9.73e-06	3.91e-05	0.494	-2.02	1.32	2.68
ADRB2	1.03e-05	4.1e-05	0.492	-2.03	1.53	3.1
AL391516.1	1.03e-05	4.13e-05	0.487	-2.05	1.03	2.11
TYMSOS	1.04e-05	4.15e-05	0.488	-2.05	1.95	3.99
AC121338.2	1.1e-05	4.36e-05	0.487	-2.06	1.48	3.03
SPATA41	1.11e-05	4.4e-05	0.479	-2.09	1.45	3.03
AC036108.2	1.11e-05	4.41e-05	0.426	-2.35	1.21	2.85
AC008014.1	1.13e-05	4.48e-05	0.476	-2.1	1.42	2.98
RPS12P23	1.31e-05	5.07e-05	0.501	-2	2.32	4.64
RNF217-AS1	1.42e-05	5.45e-05	0.472	-2.12	1.8	3.81
AL355315.1	1.51e-05	5.77e-05	0.5	-2	1.22	2.44
AC036108.3	1.67e-05	6.32e-05	0.467	-2.14	2.56	5.48
GUSBP14	1.68e-05	6.35e-05	0.388	-2.58	5.61	14.5
NAIPP4	1.7e-05	6.41e-05	0.369	-2.71	3.05	8.29
PMS2P11	1.85e-05	6.91e-05	0.402	-2.49	1.3	3.23
GRHL3	2.43e-05	8.81e-05	0.477	-2.1	1.38	2.89
FO704657.1	2.52e-05	9.12e-05	0.485	-2.06	2.47	5.08
GRID2IP	3.25e-05	0.000114	0.501	-2	1.52	3.04
KCNN1	3.68e-05	0.000127	0.455	-2.2	2.39	5.24
LRRC37A17P	4.7e-05	0.000158	0.464	-2.15	2.15	4.62
AF106564.1	4.8e-05	0.000161	0.483	-2.07	1	2.07
C1orf54	5.98e-05	0.000196	0.49	-2.04	2.53	5.16
ITIH6	7.68e-05	0.000246	0.499	-2.01	1.36	2.72
CDR1	7.69e-05	0.000246	0.392	-2.55	5.78	14.7
AC099518.5	8.93e-05	0.000281	0.357	-2.8	1.32	3.69
IGFN1	0.000135	0.000409	0.489	-2.04	1.14	2.33
AC010422.6	0.000173	0.000509	0.448	-2.23	2.12	4.74
RNVU1-29	0.000241	0.000686	0.49	-2.04	7.81	16
RNU1-4	0.000241	0.000686	0.49	-2.04	7.81	16
RNU1-3	0.000241	0.000686	0.49	-2.04	7.81	16
RNU1-2	0.000241	0.000686	0.49	-2.04	7.81	16
RNU1-1	0.000241	0.000686	0.49	-2.04	7.81	16
RNU1-28P	0.000241	0.000686	0.49	-2.04	7.81	16
RNU1-27P	0.000241	0.000686	0.49	-2.04	7.81	16
GTF2IRD2	0.000256	0.000725	0.45	-2.22	2.34	5.19
RNVU1-18	0.000319	0.000883	0.473	-2.11	7.81	16.5
AC087286.3	0.000402	0.00109	0.415	-2.41	3.05	7.34
AGAP11	0.000648	0.00166	0.445	-2.25	1	2.25
RNVU1-28	0.00108	0.00263	0.486	-2.06	4.7	9.67
AC104472.3	0.00578	0.0118	0.481	-2.08	3.44	7.16
MT-RNR2	0.0118	0.0224	0.278	-3.6	2.62	9.43
MT-RNR1	0.0227	0.0401	0.245	-4.09	1.75	7.16
PABPC1P3	0.0355	0.0597	0.441	-2.27	1.05	2.38
AC018521.1	0.0483	0.0781	0.445	-2.25	1.64	3.69
SNORD3D	0.0792	0.121	0.165	-6.05	1	6.05
SCARNA12	0.0799	0.121	0.292	-3.43	1	3.43
