# Supplementary material for: Terminal Uridylyltransferases TUT4/7 Regulate microRNA and mRNA Homeostasis
Source: Cells. 2022 Nov 23;11(23):3742. doi: 10.3390/cells11233742 (PMC9736393; doi:10.3390/cells11233742)
Supplement: Supplementary file 1 [file cells-11-03742-s001.zip › File S11 mRNA_full.xlsx]

## Sheet: mRNA_gene_list
Gene symbol	P-value (D vs. W)	FDR step up (D vs. W)	Ratio (D vs. W)	Fold change (D vs. W)	LSMean(D) (D vs. W)	LSMean(W) (D vs. W)
NEFM	8.92e-24	2.14e-19	0.00101	-993	1.02	1010
FGF13	5.13e-20	6.17e-16	52.1	52.1	105	2.02
BMP2	2.75e-19	2.21e-15	0.0412	-24.3	3.84	93.2
COL14A1	5.62e-19	3.38e-15	0.0384	-26	7.09	184
RPL22L1	2.88e-18	1.39e-14	10.3	10.3	255	24.8
COL4A5	4.35e-18	1.74e-14	0.137	-7.32	34.9	256
MID2	6.22e-18	2.14e-14	0.139	-7.19	23.3	168
MYOM2	8.02e-18	2.41e-14	0.0356	-28.1	1.84	51.7
TSC22D3	1.32e-17	3.54e-14	0.0829	-12.1	8.86	107
FAT3	2.41e-17	5.7e-14	0.103	-9.71	7.72	75
ITPKB	2.61e-17	5.7e-14	0.0256	-39	1.05	40.9
TUT4	3.13e-17	6.27e-14	3.94	3.94	872	221
FN1	3.6e-17	6.67e-14	0.149	-6.71	25.8	173
MFGE8	4.18e-17	6.87e-14	0.183	-5.45	22	120
NRG1	4.29e-17	6.87e-14	0.0344	-29.1	1.41	41
UTP20	4.81e-17	7.22e-14	3.95	3.95	318	80.4
NEFL	7.14e-17	1.01e-13	0.278	-3.59	102	367
NPTX1	8.78e-17	1.17e-13	6.8	6.8	68.9	10.1
SMARCA1	1.1e-16	1.31e-13	0.178	-5.61	16.4	92.2
FLRT2	1.12e-16	1.31e-13	30.1	30.1	37.5	1.25
PLP2	1.17e-16	1.31e-13	0.0332	-30.1	1.34	40.3
DHCR24	1.22e-16	1.31e-13	4.85	4.85	401	82.7
ENPP2	1.25e-16	1.31e-13	0.0315	-31.7	1.08	34.1
METTL7A	1.43e-16	1.39e-13	0.0742	-13.5	4.34	58.4
TMEM178B	1.44e-16	1.39e-13	7.04	7.04	67	9.52
HMCN1	1.66e-16	1.54e-13	0.0409	-24.5	1.75	42.8
POU3F3	2.08e-16	1.82e-13	0.164	-6.11	13.8	84.2
COL4A6	2.16e-16	1.82e-13	0.201	-4.97	23.1	115
GALNT13	2.2e-16	1.82e-13	9.01	9.01	51.7	5.74
TNFRSF10B	2.47e-16	1.98e-13	0.27	-3.7	69.8	258
TBC1D8B	2.83e-16	2.19e-13	0.19	-5.27	15.8	83.5
HSPA1B	3.37e-16	2.53e-13	4.3	4.3	1350	315
ASNS	3.47e-16	2.53e-13	0.292	-3.43	128	437
HSPH1	3.6e-16	2.55e-13	3.7	3.7	453	122
LPCAT1	4.19e-16	2.88e-13	3.86	3.86	248	64.2
NHSL1	4.35e-16	2.91e-13	0.18	-5.55	31.1	172
ABCA1	4.84e-16	3.15e-13	0.0935	-10.7	3.77	40.3
SYT14	5.19e-16	3.17e-13	9.03	9.03	51.3	5.68
CT45A6	5.25e-16	3.17e-13	0.0437	-22.9	1	22.9
EDA2R	5.28e-16	3.17e-13	0.144	-6.97	12.6	88.1
PRKCB	6.58e-16	3.86e-13	12	12	41.7	3.46
PRAME	7.37e-16	4.12e-13	0.228	-4.39	22.3	97.8
OXCT1	7.45e-16	4.12e-13	3.32	3.32	152	45.8
GXYLT2	7.54e-16	4.12e-13	0.164	-6.1	10.9	66.5
MARVELD2	7.8e-16	4.15e-13	0.0562	-17.8	1.6	28.5
PSD3	7.94e-16	4.15e-13	0.321	-3.12	61.7	192
SLC7A3	8.65e-16	4.42e-13	0.0469	-21.3	1	21.3
ARMCX2	9.44e-16	4.63e-13	0.0473	-21.1	1.03	21.8
KIF1A	9.59e-16	4.63e-13	5.42	5.42	73	13.5
UTRN	9.62e-16	4.63e-13	0.329	-3.04	125	380
TNFRSF10D	1.07e-15	5.03e-13	0.269	-3.72	27	100
ZNF492	1.12e-15	5.16e-13	18.1	18.1	26.9	1.49
EPHA3	1.18e-15	5.37e-13	0.157	-6.36	9.8	62.4
CYBA	1.38e-15	6.14e-13	0.0466	-21.5	1.16	24.9
LAMA3	1.49e-15	6.5e-13	0.0679	-14.7	3.6	52.9
BEX1	1.67e-15	7.16e-13	19.4	19.4	32	1.65
SLFN5	1.73e-15	7.3e-13	0.125	-7.97	4.8	38.3
CDKN1A	2.15e-15	8.82e-13	0.102	-9.84	8.34	82.1
H3C7	2.16e-15	8.82e-13	0.0397	-25.2	1	25.2
HMGCS1	2.32e-15	9.21e-13	2.98	2.98	205	69
SYNM	2.34e-15	9.21e-13	0.0531	-18.8	1.85	34.8
CBX5	2.38e-15	9.22e-13	0.36	-2.78	322	895
PGR	2.45e-15	9.23e-13	17.8	17.8	19.1	1.07
INSIG1	2.46e-15	9.23e-13	3.04	3.04	185	61
ALDH1L2	2.6e-15	9.24e-13	0.358	-2.79	124	347
TMF1	2.61e-15	9.24e-13	0.292	-3.43	29.5	101
PSMD5	2.62e-15	9.24e-13	0.0752	-13.3	1.73	23.1
ALDH1A2	2.64e-15	9.24e-13	4.59	4.59	129	28.2
INA	2.65e-15	9.24e-13	9.07	9.07	31.2	3.44
UNC5C	2.73e-15	9.24e-13	0.186	-5.39	10.5	56.5
ANK2	2.76e-15	9.24e-13	0.255	-3.93	31.2	123
ANTXR2	2.76e-15	9.24e-13	0.126	-7.95	4.53	36
IGFBPL1	2.91e-15	9.49e-13	0.0796	-12.6	2.13	26.8
ESRRG	2.92e-15	9.49e-13	0.0559	-17.9	1.06	19
NOL6	3.39e-15	1.09e-12	3.68	3.68	100	27.3
NFATC4	3.75e-15	1.19e-12	0.163	-6.14	7.58	46.5
TUSC3	4.06e-15	1.27e-12	0.205	-4.87	20	97.4
AC159540.2	4.15e-15	1.28e-12	0.262	-3.81	20.4	77.6
ARPIN	4.39e-15	1.32e-12	0.302	-3.32	37.9	126
CPS1	4.4e-15	1.32e-12	4.87	4.87	55.5	11.4
AC024084.1	5.08e-15	1.48e-12	17.7	17.7	18	1.02
LRATD2	5.16e-15	1.48e-12	0.384	-2.6	112	290
SFRP1	5.17e-15	1.48e-12	5.41	5.41	51.3	9.48
RPP25	5.28e-15	1.48e-12	0.112	-8.92	4.75	42.3
PDE10A	5.28e-15	1.48e-12	0.207	-4.83	12	58.2
HLA-DOA	5.31e-15	1.48e-12	0.0609	-16.4	1.66	27.3
TRMT9B	5.36e-15	1.48e-12	0.0908	-11	2.11	23.2
CPE	5.59e-15	1.53e-12	0.265	-3.77	36.8	139
RRP12	5.81e-15	1.57e-12	4	4	132	33
ICE1	5.94e-15	1.58e-12	2.56	2.56	362	141
SLC8A1	5.96e-15	1.58e-12	0.191	-5.25	7.68	40.3
PHACTR2	6.81e-15	1.78e-12	0.348	-2.88	61.1	176
FOXO4	7.54e-15	1.95e-12	4.84	4.84	116	23.9
AC022150.4	7.7e-15	1.97e-12	9.23	9.23	24.1	2.61
SV2A	7.92e-15	1.98e-12	0.299	-3.35	23.6	78.8
AC015813.1	7.95e-15	1.98e-12	0.351	-2.85	73.3	209
SELENOP	8e-15	1.98e-12	0.212	-4.73	14.7	69.4
STEAP2	8.33e-15	2.04e-12	0.247	-4.04	13.9	56.4
FBXL7	8.45e-15	2.05e-12	12.7	12.7	21.2	1.68
GABPB1-AS1	8.65e-15	2.08e-12	0.263	-3.8	29.6	112
NUP210	8.87e-15	2.11e-12	3.18	3.18	173	54.4
DSEL	8.99e-15	2.12e-12	14.9	14.9	31.3	2.1
EFNB1	9.18e-15	2.14e-12	0.294	-3.4	21.3	72.4
LONRF2	1.05e-14	2.42e-12	4.47	4.47	53.9	12.1
RPS6KA2	1.08e-14	2.45e-12	0.264	-3.79	13.9	52.5
ADGRL3	1.09e-14	2.45e-12	0.265	-3.77	26.7	101
CASP10	1.09e-14	2.45e-12	0.115	-8.68	3.48	30.2
UBA3	1.1e-14	2.45e-12	0.307	-3.25	23.4	76.1
ZNF883	1.12e-14	2.47e-12	0.071	-14.1	1.15	16.2
EIF5A	1.23e-14	2.7e-12	2.73	2.73	497	182
CLUH	1.3e-14	2.81e-12	3.08	3.08	155	50.3
PEBP1	1.33e-14	2.85e-12	2.69	2.69	401	149
CT45A10	1.34e-14	2.85e-12	0.0613	-16.3	1.01	16.5
AL035425.4	1.38e-14	2.91e-12	0.326	-3.06	46.4	142
ZMAT3	1.41e-14	2.94e-12	0.275	-3.64	49.9	182
H1-0	1.51e-14	3.08e-12	0.268	-3.74	47.7	178
ATP2B4	1.52e-14	3.08e-12	0.366	-2.73	79.7	218
TPD52L1	1.53e-14	3.08e-12	0.0632	-15.8	1.96	31.1
DNAJB14	1.53e-14	3.08e-12	0.332	-3.01	38	115
LINC00470	1.53e-14	3.08e-12	0.0707	-14.2	1.02	14.4
MIR34AHG	1.56e-14	3.1e-12	0.155	-6.46	12.3	79.5
ZNF83	1.64e-14	3.24e-12	7.12	7.12	29.2	4.1
CSRNP3	1.66e-14	3.25e-12	0.188	-5.33	8.87	47.3
RUFY3	1.68e-14	3.25e-12	0.341	-2.94	42	123
DKC1	1.69e-14	3.25e-12	2.43	2.43	285	117
RORB	1.73e-14	3.3e-12	0.239	-4.18	11.5	47.9
UNC5B	1.78e-14	3.36e-12	0.332	-3.01	33.9	102
ALPK1	1.79e-14	3.36e-12	0.176	-5.67	7.72	43.7
PAN2	1.81e-14	3.37e-12	0.36	-2.78	49.2	137
ZNF462	1.82e-14	3.37e-12	3.58	3.58	93.5	26.1
DIAPH3	1.88e-14	3.44e-12	0.414	-2.41	101	243
DNAH6	1.89e-14	3.44e-12	0.114	-8.8	3.42	30.1
KCNC4	1.92e-14	3.45e-12	0.343	-2.92	46.7	136
LRP1	1.92e-14	3.45e-12	0.301	-3.33	55.4	184
ALDH1A3	1.99e-14	3.54e-12	0.0831	-12	1.19	14.3
PTPRD	2.1e-14	3.7e-12	0.273	-3.66	18.9	69.2
CLIC4	2.11e-14	3.7e-12	0.386	-2.59	180	467
CNNM1	2.12e-14	3.7e-12	0.0778	-12.9	1.32	16.9
PPIF	2.24e-14	3.88e-12	2.53	2.53	214	84.7
ODC1	2.26e-14	3.88e-12	2.56	2.56	268	105
DLC1	2.3e-14	3.92e-12	0.379	-2.64	54.4	144
KCNQ2	2.43e-14	4.12e-12	4.6	4.6	44.1	9.57
TFPI	2.52e-14	4.24e-12	0.184	-5.44	6.1	33.2
RAB39A	2.55e-14	4.26e-12	5.78	5.78	29.3	5.07
SLC16A2	2.62e-14	4.34e-12	0.0969	-10.3	2.48	25.6
CCNL2	2.67e-14	4.39e-12	0.422	-2.37	118	280
SAGE1	2.75e-14	4.5e-12	0.067	-14.9	1	14.9
AMOT	2.82e-14	4.58e-12	0.425	-2.36	455	1070
ROBO1	2.89e-14	4.66e-12	0.387	-2.58	88.5	229
ZGRF1	2.94e-14	4.71e-12	0.374	-2.67	54.8	147
DDX21	3e-14	4.78e-12	2.3	2.3	1140	495
SCG3	3.07e-14	4.85e-12	12.1	12.1	13.6	1.12
SLC7A11	3.62e-14	5.66e-12	0.337	-2.97	77.5	230
FZD4	3.64e-14	5.66e-12	0.301	-3.32	16.8	55.8
LAMA4	3.65e-14	5.66e-12	0.202	-4.95	8.13	40.3
ZMYM2	3.8e-14	5.85e-12	0.385	-2.6	82.8	215
COL25A1	3.83e-14	5.86e-12	0.265	-3.77	16.6	62.6
ZNF808	3.87e-14	5.9e-12	14	14	14.4	1.02
FBXL16	3.97e-14	5.94e-12	11.6	11.6	19.3	1.66
FAT4	3.97e-14	5.94e-12	0.283	-3.53	25.2	88.8
ZNF804A	3.97e-14	5.94e-12	12.6	12.6	16.6	1.31
HLA-DPA1	4.06e-14	6.02e-12	0.0777	-12.9	1.64	21.1
HHIP	4.11e-14	6.07e-12	0.157	-6.36	6.46	41.1
FRRS1	4.54e-14	6.65e-12	0.297	-3.37	17	57.2
MIR4435-2HG	4.62e-14	6.73e-12	4.72	4.72	60.9	12.9
SLC12A4	4.68e-14	6.78e-12	0.257	-3.9	12.9	50.2
PPP4R2	4.74e-14	6.83e-12	0.361	-2.77	57.1	158
GNAO1	4.81e-14	6.89e-12	6.71	6.71	26.5	3.95
PGAM5	4.85e-14	6.9e-12	3.08	3.08	97.3	31.6
UTP14A	5.07e-14	7.12e-12	2.94	2.94	109	37.2
HMOX1	5.07e-14	7.12e-12	4.83	4.83	31.4	6.5
ADM2	5.09e-14	7.12e-12	0.0779	-12.8	1.11	14.2
EIF5AL1	5.12e-14	7.12e-12	2.81	2.81	242	86
HSP90AB1	5.44e-14	7.52e-12	2.36	2.36	2640	1120
RHOBTB3	5.49e-14	7.54e-12	0.323	-3.1	70.4	218
SMIM14	5.61e-14	7.66e-12	0.216	-4.63	7.32	33.9
CHD2	6.1e-14	8.29e-12	0.424	-2.36	104	246
CECR7	6.14e-14	8.3e-12	0.0861	-11.6	1.25	14.5
PTPN13	6.23e-14	8.38e-12	0.456	-2.19	157	344
USP1	6.42e-14	8.57e-12	2.22	2.22	595	268
ZNF331	6.49e-14	8.62e-12	6.04	6.04	31.8	5.25
IAH1	6.68e-14	8.83e-12	0.198	-5.05	7.13	36.1
ZC3HAV1	6.79e-14	8.91e-12	2.21	2.21	261	118
MUC19	6.82e-14	8.91e-12	0.0791	-12.6	1.38	17.4
AC092683.1	6.86e-14	8.91e-12	0.318	-3.15	27	85
ZNF320	7.29e-14	9.43e-12	4.97	4.97	68.8	13.9
PTCHD4	7.44e-14	9.56e-12	0.0893	-11.2	1.01	11.3
LRIG1	7.73e-14	9.84e-12	0.281	-3.56	13.5	48
RAPGEF3	7.73e-14	9.84e-12	0.126	-7.94	2.23	17.7
AHSA1	7.84e-14	9.92e-12	2.34	2.34	182	77.7
INPP5D	7.96e-14	1e-11	0.0981	-10.2	1.26	12.8
ATL3	8.33e-14	1.04e-11	0.396	-2.53	52.3	132
SH3GL3	8.35e-14	1.04e-11	0.245	-4.08	9.55	38.9
PNMA3	8.36e-14	1.04e-11	0.081	-12.3	1.13	14
RSPH3	8.74e-14	1.08e-11	0.294	-3.4	13.7	46.6
NIBAN1	8.81e-14	1.08e-11	0.127	-7.87	3.39	26.7
KIAA0040	9.15e-14	1.12e-11	0.143	-6.98	2.84	19.8
PLA2G12A	9.27e-14	1.13e-11	0.379	-2.64	38.1	101
TWNK	9.38e-14	1.13e-11	2.8	2.8	82.5	29.4
BASP1	9.42e-14	1.13e-11	0.132	-7.57	3.23	24.5
SLC39A8	9.57e-14	1.14e-11	0.361	-2.77	33.6	93
TFDP1	9.57e-14	1.14e-11	2.54	2.54	134	52.7
LINC01687	9.64e-14	1.14e-11	0.0978	-10.2	1.82	18.6
SERPINF1	9.74e-14	1.15e-11	0.157	-6.37	3.53	22.5
RYR2	9.83e-14	1.15e-11	3.81	3.81	37.1	9.74
GSTO2	1.02e-13	1.19e-11	0.0962	-10.4	1.63	17
BRSK2	1.08e-13	1.25e-11	4.16	4.16	35.8	8.59
NOVA2	1.1e-13	1.27e-11	6.32	6.32	23.4	3.7
MFAP2	1.12e-13	1.29e-11	0.0945	-10.6	1.14	12.1
SLC2A12	1.13e-13	1.3e-11	0.154	-6.49	6.91	44.8
OIP5-AS1	1.14e-13	1.3e-11	0.45	-2.22	104	231
TNRC6B	1.16e-13	1.31e-11	0.416	-2.4	144	345
PPP2R2C	1.17e-13	1.33e-11	11.7	11.7	16.2	1.39
FAM120B	1.21e-13	1.35e-11	0.404	-2.47	50.9	126
NUP62CL	1.22e-13	1.35e-11	0.288	-3.48	12.7	44.3
DNAH11	1.22e-13	1.35e-11	0.292	-3.42	18.4	62.8
ACTA2	1.22e-13	1.35e-11	0.104	-9.66	3.11	30
IQGAP2	1.22e-13	1.35e-11	3.13	3.13	70.4	22.5
PCDH20	1.29e-13	1.41e-11	0.29	-3.45	12.9	44.4
HSP90AA1	1.29e-13	1.41e-11	2.3	2.3	3980	1730
CCT2	1.33e-13	1.45e-11	2.06	2.06	490	238
CDH12	1.37e-13	1.48e-11	0.0962	-10.4	1.23	12.8
FLT1	1.37e-13	1.48e-11	0.322	-3.1	15.2	47.1
CDO1	1.38e-13	1.48e-11	0.0989	-10.1	1.08	10.9
PLAGL1	1.45e-13	1.55e-11	0.439	-2.28	68.5	156
ZNF239	1.46e-13	1.55e-11	3.67	3.67	65.8	17.9
AMZ2	1.48e-13	1.57e-11	0.424	-2.36	55.4	131
ABCA5	1.51e-13	1.59e-11	0.365	-2.74	28.9	79.2
VIM	1.52e-13	1.6e-11	2.32	2.32	1200	517
SYTL5	1.53e-13	1.6e-11	0.156	-6.42	4.3	27.6
EPAS1	1.54e-13	1.6e-11	0.301	-3.33	13.3	44.1
SPATA18	1.55e-13	1.6e-11	0.124	-8.07	2.79	22.5
GLDC	1.59e-13	1.64e-11	3.15	3.15	58.1	18.4
ATAD3C	1.61e-13	1.66e-11	10.3	10.3	15.5	1.51
RCCD1	1.67e-13	1.7e-11	0.302	-3.31	16	53.1
DHX37	1.67e-13	1.7e-11	3.71	3.71	110	29.7
ATP6V0E2	1.67e-13	1.7e-11	3.36	3.36	43.9	13.1
PGAM1	1.69e-13	1.7e-11	2.11	2.11	367	174
MOXD1	1.69e-13	1.7e-11	0.313	-3.19	20.9	66.6
LAMP1	1.7e-13	1.7e-11	2.84	2.84	75.8	26.7
TXNRD1	1.77e-13	1.77e-11	2.35	2.35	329	140
HOMER2	1.79e-13	1.78e-11	0.415	-2.41	49.2	118
GPRASP2	1.8e-13	1.78e-11	2.69	2.69	98.6	36.6
PCK2	1.82e-13	1.8e-11	0.217	-4.62	19.4	89.8
TNFRSF10A	1.86e-13	1.82e-11	0.0967	-10.3	1	10.3
MGST1	1.88e-13	1.84e-11	2.54	2.54	119	47.1
IGFBP5	1.92e-13	1.87e-11	0.296	-3.37	15.7	52.8
CNKSR2	1.93e-13	1.87e-11	10.6	10.6	14.7	1.38
CFAP47	1.93e-13	1.87e-11	9.25	9.25	9.78	1.06
GTPBP4	1.95e-13	1.87e-11	2.13	2.13	220	103
SLC25A5	1.96e-13	1.88e-11	2.11	2.11	535	253
ZNF22	2e-13	1.91e-11	2.47	2.47	85.4	34.6
GARS1-DT	2.02e-13	1.92e-11	0.388	-2.58	29.8	76.9
HLA-DPB1	2.03e-13	1.92e-11	0.112	-8.96	1.32	11.8
NOLC1	2.04e-13	1.93e-11	2.44	2.44	549	225
CPNE7	2.09e-13	1.97e-11	0.0979	-10.2	1.1	11.2
DTX4	2.13e-13	1.99e-11	9.25	9.25	10.2	1.1
PDE4DIP	2.15e-13	2.01e-11	0.433	-2.31	82.5	191
PCDHGC3	2.21e-13	2.05e-11	0.101	-9.89	1.21	11.9
MR1	2.21e-13	2.05e-11	0.187	-5.36	7.89	42.3
PFAS	2.25e-13	2.07e-11	2.59	2.59	158	61.2
PLEKHG1	2.25e-13	2.07e-11	0.228	-4.39	7.41	32.5
STON1	2.26e-13	2.07e-11	0.273	-3.66	10.1	37.1
BCCIP	2.34e-13	2.12e-11	2.3	2.3	176	76.7
SASH1	2.34e-13	2.12e-11	0.359	-2.79	29	80.9
MCOLN3	2.37e-13	2.14e-11	0.263	-3.8	11	41.8
IFT80	2.41e-13	2.17e-11	0.395	-2.53	41.4	105
AC103702.2	2.43e-13	2.18e-11	0.104	-9.6	1.02	9.76
GABRB3	2.44e-13	2.18e-11	2.51	2.51	82	32.7
ADD2	2.46e-13	2.19e-11	2.52	2.52	104	41.3
GPM6A	2.51e-13	2.23e-11	0.113	-8.83	2.22	19.6
CALCB	2.59e-13	2.29e-11	0.194	-5.16	5.02	25.9
PRUNE2	2.6e-13	2.29e-11	0.164	-6.09	3.19	19.4
ARRDC4	2.61e-13	2.29e-11	0.359	-2.79	28	78
RBM19	2.66e-13	2.33e-11	2.96	2.96	109	37
KLHL3	2.7e-13	2.35e-11	0.126	-7.91	1.86	14.7
INSR	2.72e-13	2.36e-11	0.403	-2.48	54.1	134
DDAH1	2.73e-13	2.36e-11	2.61	2.61	73.6	28.2
BRINP3	2.79e-13	2.4e-11	0.115	-8.71	1.02	8.85
RNF10	2.86e-13	2.46e-11	2.2	2.2	293	133
CYTOR	2.93e-13	2.5e-11	5.47	5.47	28.3	5.16
CDS1	2.93e-13	2.5e-11	0.312	-3.21	13.2	42.5
TRIM8	2.96e-13	2.51e-11	3.18	3.18	45.4	14.3
MRPL37	2.96e-13	2.51e-11	2.23	2.23	237	107
DTX3L	2.97e-13	2.51e-11	0.0942	-10.6	1	10.6
RRP9	3.03e-13	2.55e-11	3.5	3.5	40.1	11.5
ZNF664	3.04e-13	2.55e-11	2.04	2.04	480	235
AL035425.3	3.08e-13	2.57e-11	0.489	-2.05	754	1540
CXXC4	3.14e-13	2.62e-11	0.185	-5.41	4	21.6
RBL2	3.18e-13	2.64e-11	0.475	-2.11	76.8	162
FKBP4	3.21e-13	2.64e-11	2.25	2.25	381	169
DPYSL4	3.21e-13	2.64e-11	5.09	5.09	29.2	5.74
BDH1	3.26e-13	2.68e-11	0.11	-9.13	1.08	9.83
LINC00342	3.3e-13	2.7e-11	0.423	-2.36	57	135
FAM20A	3.31e-13	2.7e-11	0.145	-6.9	3.72	25.7
VWA8	3.34e-13	2.71e-11	0.385	-2.6	42.1	109
NSUN2	3.38e-13	2.74e-11	2.18	2.18	218	99.7
RAB35	3.43e-13	2.77e-11	2.47	2.47	79	32
HMGA2	3.45e-13	2.77e-11	0.465	-2.15	67.5	145
KBTBD7	3.46e-13	2.78e-11	0.319	-3.14	17.5	55
BTG2	3.49e-13	2.79e-11	0.268	-3.74	14.8	55.4
ZNF347	3.5e-13	2.79e-11	8.74	8.74	9.42	1.08
BSN	3.58e-13	2.84e-11	3.28	3.28	58.9	18
GATA3	3.67e-13	2.9e-11	0.182	-5.51	4.17	23
FHAD1	3.8e-13	2.99e-11	4.01	4.01	49	12.2
PTGFR	3.82e-13	3e-11	7.36	7.36	20.1	2.73
HSP90AB3P	3.9e-13	3.06e-11	2.37	2.37	254	107
HHEX	3.92e-13	3.06e-11	0.1	-9.98	1.02	10.1
TMEM164	3.96e-13	3.08e-11	0.435	-2.3	65.5	150
TRIP13	3.99e-13	3.09e-11	2.29	2.29	110	47.8
FBN2	4.07e-13	3.14e-11	0.407	-2.46	97.4	239
FAM83H	4.07e-13	3.14e-11	0.178	-5.61	4	22.5
MTURN	4.18e-13	3.22e-11	0.424	-2.36	52	123
PURPL	4.2e-13	3.22e-11	0.331	-3.02	37.4	113
FBXO22	4.21e-13	3.22e-11	0.418	-2.39	96.8	231
PCSK6	4.24e-13	3.22e-11	0.425	-2.35	45.5	107
PARP9	4.26e-13	3.23e-11	0.119	-8.39	1.04	8.75
MAGI1	4.35e-13	3.29e-11	0.285	-3.51	13.2	46.4
IDH2	4.41e-13	3.32e-11	0.296	-3.38	24.3	82
TP53INP1	4.45e-13	3.35e-11	0.309	-3.23	20.4	66
NRXN3	4.51e-13	3.36e-11	0.35	-2.86	19.3	55.3
CROCC	4.51e-13	3.36e-11	0.203	-4.93	15.1	74.3
PRPF19	4.51e-13	3.36e-11	2.04	2.04	209	102
WSCD1	4.54e-13	3.37e-11	10.2	10.2	16.4	1.6
TMED2-DT	4.71e-13	3.48e-11	3.76	3.76	28.6	7.62
VLDLR	4.77e-13	3.52e-11	0.266	-3.76	12.6	47.3
EIF4G2	4.86e-13	3.57e-11	2.03	2.03	1300	644
TTC4	4.94e-13	3.62e-11	2.28	2.28	104	45.6
SLC44A5	5.16e-13	3.76e-11	0.381	-2.62	39.7	104
XBP1	5.17e-13	3.76e-11	0.446	-2.24	66.5	149
CCND1	5.31e-13	3.86e-11	3.26	3.26	112	34.4
RAB4A	5.35e-13	3.88e-11	0.388	-2.57	34.3	88.3
RYBP	5.5e-13	3.97e-11	0.321	-3.12	22.6	70.3
ZSCAN18	5.54e-13	3.99e-11	6.81	6.81	27.4	4.03
PPRC1	5.57e-13	4e-11	2.18	2.18	166	76.4
EIF4G3	5.65e-13	4.04e-11	0.48	-2.08	135	281
BARX1	5.68e-13	4.06e-11	0.107	-9.32	1.01	9.42
RADX	5.76e-13	4.1e-11	0.483	-2.07	166	343
TRIM25	5.78e-13	4.1e-11	0.457	-2.19	48.9	107
SLAIN1	5.83e-13	4.13e-11	3.56	3.56	67.4	18.9
SLC35E2B	5.93e-13	4.17e-11	0.425	-2.35	68.7	162
MYO15B	5.94e-13	4.17e-11	0.196	-5.11	4.32	22.1
RBM41	5.96e-13	4.18e-11	0.444	-2.25	69.1	155
PCDH17	5.98e-13	4.18e-11	0.269	-3.72	18.1	67.3
TOMM40	6e-13	4.18e-11	2.3	2.3	97.6	42.4
PAWR	6.01e-13	4.18e-11	2.27	2.27	245	108
CACYBP	6.1e-13	4.23e-11	2.16	2.16	254	117
SLCO4A1	6.24e-13	4.31e-11	6.27	6.27	16.1	2.56
ANAPC5	6.28e-13	4.33e-11	2.03	2.03	407	201
CKAP2	6.36e-13	4.37e-11	0.518	-1.93	297	573
BIN1	6.42e-13	4.4e-11	0.164	-6.11	3.75	22.9
KIAA1109	6.47e-13	4.41e-11	0.43	-2.32	92.6	215
CDC25A	6.48e-13	4.41e-11	2.1	2.1	204	97.2
ZNF503	6.58e-13	4.47e-11	2.16	2.16	130	60.1
FRAS1	6.88e-13	4.65e-11	0.391	-2.56	53.8	138
HTATSF1	6.9e-13	4.65e-11	2.28	2.28	272	119
WWC3	6.91e-13	4.65e-11	5.96	5.96	15	2.51
ZXDA	7.02e-13	4.72e-11	0.131	-7.64	1	7.64
EPPK1	7.1e-13	4.76e-11	0.112	-8.94	1.18	10.5
DDB2	7.3e-13	4.88e-11	0.224	-4.47	19.4	86.8
GDNF-AS1	7.48e-13	4.98e-11	0.132	-7.58	1.1	8.35
AEN	7.49e-13	4.98e-11	0.395	-2.53	59.2	150
OGFRL1	7.62e-13	5.05e-11	0.475	-2.1	81.7	172
ZKSCAN1	7.84e-13	5.18e-11	0.502	-1.99	102	204
CCT5	7.95e-13	5.24e-11	1.96	1.96	828	422
IDI1	8.02e-13	5.27e-11	2.36	2.36	128	54
TUT7	8.15e-13	5.34e-11	0.397	-2.52	26.2	66.2
OLFM1	8.2e-13	5.36e-11	8.46	8.46	14.3	1.68
KIF5C	8.44e-13	5.5e-11	2.26	2.26	98.1	43.5
NDRG1	8.81e-13	5.72e-11	0.376	-2.66	43.8	116
HNRNPF	8.83e-13	5.72e-11	1.97	1.97	506	256
CASP8	8.95e-13	5.78e-11	0.233	-4.28	6.53	28
MID1	9.02e-13	5.81e-11	0.451	-2.22	48.3	107
FUT1	9.15e-13	5.88e-11	0.136	-7.34	1.11	8.16
PLXNB2	9.17e-13	5.88e-11	0.363	-2.75	68.2	188
ZFHX3	9.29e-13	5.94e-11	0.458	-2.19	48.3	105
SHROOM2	9.33e-13	5.94e-11	9.41	9.41	11.7	1.24
HCP5	9.34e-13	5.94e-11	0.136	-7.37	2.14	15.7
SEC31A	9.44e-13	5.98e-11	0.501	-1.99	76.7	153
SVIP	9.45e-13	5.98e-11	3.78	3.78	44	11.6
DNAJC6	9.49e-13	5.99e-11	2.63	2.63	54.9	20.9
SHOX2	9.82e-13	6.17e-11	0.161	-6.22	3.02	18.8
TSHZ2	9.82e-13	6.17e-11	0.364	-2.75	21.4	58.8
UACA	9.87e-13	6.18e-11	0.457	-2.19	45.8	100
TENM1	1.01e-12	6.32e-11	0.219	-4.58	5.72	26.2
LAMB1	1.03e-12	6.39e-11	0.509	-1.97	102	201
HEBP2	1.03e-12	6.39e-11	0.434	-2.31	44.8	103
LRP2	1.03e-12	6.39e-11	5.2	5.2	40.6	7.8
NSDHL	1.04e-12	6.41e-11	2.79	2.79	45	16.1
NEAT1	1.05e-12	6.5e-11	0.269	-3.72	240	892
BMS1	1.06e-12	6.51e-11	2.06	2.06	257	124
MSX2	1.08e-12	6.6e-11	0.38	-2.63	18.9	49.6
FBN1	1.09e-12	6.66e-11	0.233	-4.28	8.41	36
CHIC1	1.1e-12	6.72e-11	2.32	2.32	75.9	32.8
LXN	1.11e-12	6.72e-11	0.14	-7.15	1.89	13.5
PBK	1.11e-12	6.72e-11	0.456	-2.19	37.5	82.3
SCD5	1.11e-12	6.72e-11	0.349	-2.86	15.1	43.1
HSPA9	1.16e-12	7.02e-11	1.86	1.86	720	387
ARL6IP5	1.17e-12	7.06e-11	0.315	-3.18	28.4	90.3
EPB41L3	1.18e-12	7.12e-11	0.47	-2.13	46.2	98.2
KRBA2	1.2e-12	7.18e-11	0.262	-3.81	9.52	36.3
GBGT1	1.21e-12	7.26e-11	0.123	-8.15	1	8.15
ALAS1	1.25e-12	7.45e-11	2.37	2.37	61.7	26.1
RFC5	1.26e-12	7.51e-11	1.99	1.99	161	80.9
NAP1L2	1.29e-12	7.65e-11	6.55	6.55	13.4	2.05
FAM172A	1.31e-12	7.77e-11	0.4	-2.5	22.5	56.3
PRC1	1.33e-12	7.85e-11	0.537	-1.86	163	304
WDR31	1.34e-12	7.87e-11	0.17	-5.89	2.88	17
PUDP	1.34e-12	7.87e-11	6.94	6.94	12.6	1.82
RCC1	1.34e-12	7.87e-11	1.9	1.9	259	136
HERC5	1.34e-12	7.87e-11	0.37	-2.71	15.2	41
MED10	1.37e-12	7.98e-11	2.97	2.97	38.3	12.9
WWTR1	1.39e-12	8.1e-11	0.386	-2.59	22.4	58
LMOD1	1.41e-12	8.22e-11	0.15	-6.65	1.9	12.7
AC019205.1	1.42e-12	8.25e-11	0.207	-4.84	5.06	24.5
PKDREJ	1.44e-12	8.31e-11	0.19	-5.25	3.47	18.2
SCARB1	1.46e-12	8.4e-11	2.46	2.46	97.6	39.6
HSPG2	1.47e-12	8.45e-11	0.3	-3.33	15.7	52.4
CFAP44	1.48e-12	8.49e-11	0.365	-2.74	19.3	52.9
FAM83B	1.48e-12	8.49e-11	0.178	-5.6	3.24	18.2
HSP90AA2P	1.52e-12	8.66e-11	2.21	2.21	167	75.4
PRICKLE2	1.53e-12	8.72e-11	0.158	-6.34	2.38	15.1
RDH10	1.54e-12	8.77e-11	2.3	2.3	89.5	38.9
LYST	1.55e-12	8.77e-11	0.397	-2.52	41.9	106
CELSR3	1.55e-12	8.77e-11	3.28	3.28	64.7	19.8
KLF3	1.56e-12	8.79e-11	0.452	-2.21	51.8	115
VPS36	1.58e-12	8.88e-11	0.488	-2.05	86.3	177
GLG1	1.58e-12	8.9e-11	0.535	-1.87	124	231
ULK2	1.59e-12	8.93e-11	0.254	-3.94	7.69	30.3
SLC25A15	1.62e-12	9.04e-11	0.419	-2.39	27	64.5
ZNF717	1.63e-12	9.06e-11	0.31	-3.22	15.9	51.2
BRIX1	1.63e-12	9.06e-11	2.36	2.36	160	67.9
GNAS-AS1	1.64e-12	9.09e-11	0.129	-7.72	1.02	7.85
CCDC86	1.68e-12	9.3e-11	3.12	3.12	95.5	30.6
DPH2	1.71e-12	9.46e-11	2.39	2.39	62.3	26.1
PA2G4	1.72e-12	9.51e-11	1.98	1.98	363	184
RELL1	1.77e-12	9.72e-11	0.272	-3.67	10.6	38.8
AKT3	1.78e-12	9.78e-11	0.493	-2.03	146	297
PVT1	1.81e-12	9.93e-11	0.358	-2.79	37.3	104
SARS1	1.86e-12	1.02e-10	0.52	-1.92	148	284
SLC6A9	1.88e-12	1.02e-10	0.188	-5.31	6.77	35.9
TET2	1.89e-12	1.03e-10	0.474	-2.11	43.8	92.2
RABGGTB	1.9e-12	1.03e-10	1.98	1.98	392	198
DSC3	1.92e-12	1.04e-10	0.517	-1.94	93.7	181
PKD2	1.93e-12	1.04e-10	0.384	-2.61	25.8	67.2
MEF2A	1.93e-12	1.04e-10	0.472	-2.12	54.4	115
IRAK1	1.97e-12	1.06e-10	2.38	2.38	287	121
ARFGAP3	1.98e-12	1.06e-10	0.397	-2.52	28.9	72.6
HFM1	2.02e-12	1.08e-10	0.192	-5.2	4.49	23.3
CHORDC1	2.03e-12	1.08e-10	2.06	2.06	322	156
B3GAT1	2.05e-12	1.09e-10	6.51	6.51	13.9	2.14
CDK5RAP3	2.05e-12	1.09e-10	0.444	-2.25	85.4	193
SOX5	2.08e-12	1.11e-10	0.236	-4.23	5.66	24
SEC24D	2.1e-12	1.11e-10	0.431	-2.32	29.5	68.4
EDC3	2.12e-12	1.12e-10	0.467	-2.14	52.8	113
ZNF649	2.12e-12	1.12e-10	2.8	2.8	35.8	12.8
CKMT1A	2.14e-12	1.13e-10	2.45	2.45	54.7	22.3
MALAT1	2.17e-12	1.14e-10	0.424	-2.36	3620	8550
GTPBP6	2.23e-12	1.17e-10	2.79	2.79	35.9	12.9
PLK4	2.24e-12	1.17e-10	0.459	-2.18	48.3	105
SEC11A	2.24e-12	1.17e-10	0.457	-2.19	59.1	129
ZNF850	2.25e-12	1.17e-10	2.6	2.6	68.1	26.1
DDX47	2.31e-12	1.2e-10	2.04	2.04	116	56.8
RRM2B	2.32e-12	1.2e-10	0.383	-2.61	56.3	147
TSR1	2.33e-12	1.2e-10	1.99	1.99	235	118
HCFC1	2.33e-12	1.2e-10	2.28	2.28	430	188
HDGF	2.34e-12	1.2e-10	1.93	1.93	566	293
SUCLG2	2.42e-12	1.24e-10	0.376	-2.66	19.6	52.1
F11R	2.43e-12	1.25e-10	0.389	-2.57	16.3	41.9
CCDC14	2.47e-12	1.26e-10	0.537	-1.86	186	347
FASN	2.48e-12	1.27e-10	2.68	2.68	797	297
LPAR6	2.49e-12	1.27e-10	0.197	-5.08	3.44	17.5
C1QBP	2.55e-12	1.3e-10	2.07	2.07	506	245
DPY19L2P1	2.57e-12	1.3e-10	0.135	-7.39	1.64	12.1
TASOR2	2.59e-12	1.31e-10	1.88	1.88	571	305
CFAP70	2.59e-12	1.31e-10	0.288	-3.48	7.98	27.8
PTPDC1	2.59e-12	1.31e-10	0.409	-2.44	22.4	54.8
SCAPER	2.59e-12	1.31e-10	0.382	-2.62	25.1	65.6
SCD	2.61e-12	1.31e-10	1.91	1.91	1130	589
BCL11B	2.63e-12	1.32e-10	0.214	-4.68	5.34	25
MLEC	2.73e-12	1.37e-10	2.03	2.03	533	262
CCDC124	2.76e-12	1.38e-10	2.44	2.44	56	23
LINC01234	2.81e-12	1.4e-10	5.5	5.5	18.3	3.33
CLPTM1L	2.85e-12	1.41e-10	2.47	2.47	146	59.2
AC006946.2	2.87e-12	1.42e-10	0.148	-6.75	1	6.75
ZDHHC11	2.89e-12	1.43e-10	3.61	3.61	36.2	10
PPARGC1B	2.94e-12	1.45e-10	2	2	107	53.5
ADI1	2.94e-12	1.45e-10	2.26	2.26	116	51.3
PSMD11	2.96e-12	1.45e-10	1.85	1.85	216	117
GLRX3	2.96e-12	1.45e-10	2.1	2.1	124	59.1
PRSS12	2.99e-12	1.46e-10	0.287	-3.48	8.71	30.3
NAA25	3.04e-12	1.48e-10	1.91	1.91	205	107
ALDH18A1	3.04e-12	1.48e-10	1.98	1.98	264	134
MKRN3	3.04e-12	1.48e-10	7.09	7.09	8.42	1.19
GCLM	3.04e-12	1.48e-10	2.81	2.81	103	36.7
IP6K1	3.07e-12	1.49e-10	2.22	2.22	115	51.6
CAV2	3.11e-12	1.51e-10	0.277	-3.61	7.35	26.6
NKRF	3.16e-12	1.53e-10	1.95	1.95	132	67.7
YME1L1	3.22e-12	1.55e-10	1.86	1.86	320	172
SLC6A8	3.3e-12	1.59e-10	2.45	2.45	137	55.7
SESN1	3.37e-12	1.62e-10	0.424	-2.36	30.1	70.8
ZNF329	3.4e-12	1.63e-10	5.78	5.78	10.5	1.82
SNHG17	3.41e-12	1.63e-10	2	2	187	93.3
LZTS1	3.42e-12	1.63e-10	0.163	-6.12	4	24.5
SEMA3E	3.42e-12	1.63e-10	0.271	-3.68	6.22	22.9
STMN3	3.42e-12	1.63e-10	2.98	2.98	29.2	9.79
CTSC	3.45e-12	1.63e-10	2.04	2.04	107	52.5
LINC00632	3.46e-12	1.64e-10	0.419	-2.39	313	747
TUBA1C	3.48e-12	1.64e-10	2.17	2.17	430	198
NEDD4	3.52e-12	1.65e-10	0.437	-2.29	24.2	55.4
NPM1	3.52e-12	1.65e-10	2.06	2.06	1650	800
DZIP3	3.52e-12	1.65e-10	0.444	-2.25	54.9	124
ALG11	3.54e-12	1.66e-10	0.45	-2.22	63	140
AL590617.2	3.55e-12	1.66e-10	0.154	-6.5	2.65	17.2
PROX1	3.57e-12	1.67e-10	0.253	-3.95	4.99	19.7
SLC25A27	3.58e-12	1.67e-10	0.382	-2.62	16.8	43.9
AC093866.1	3.59e-12	1.67e-10	0.131	-7.61	1.17	8.86
SNRNP40	3.59e-12	1.67e-10	2.15	2.15	154	71.3
DROSHA	3.59e-12	1.67e-10	1.86	1.86	219	118
PTGES3	3.67e-12	1.69e-10	2.19	2.19	870	398
DAG1	3.67e-12	1.69e-10	2.16	2.16	128	59.2
FP236383.11	3.68e-12	1.69e-10	7.06	7.06	10.6	1.5
FP671120.10	3.68e-12	1.69e-10	7.06	7.06	10.6	1.5
FP236383.13	3.68e-12	1.69e-10	7.06	7.06	10.6	1.5
USP11	3.71e-12	1.7e-10	0.5	-2	134	267
CCDC6	3.74e-12	1.71e-10	2.07	2.07	237	115
WASHC2A	3.88e-12	1.77e-10	1.96	1.96	110	56.2
NAT8L	3.92e-12	1.78e-10	3.98	3.98	39.1	9.84
ARNTL2	4.06e-12	1.85e-10	2.68	2.68	41.5	15.5
TANC2	4.09e-12	1.86e-10	0.46	-2.17	59.4	129
H6PD	4.11e-12	1.86e-10	0.405	-2.47	29.4	72.8
HHAT	4.23e-12	1.91e-10	0.204	-4.91	3.24	15.9
PCNX2	4.24e-12	1.91e-10	0.408	-2.45	45.2	111
LINC01719	4.25e-12	1.91e-10	0.215	-4.64	3.94	18.3
WNT5A	4.26e-12	1.92e-10	0.398	-2.51	33.1	83.2
SLC35F5	4.27e-12	1.92e-10	0.461	-2.17	70.4	153
ROBO2	4.28e-12	1.92e-10	0.241	-4.15	5.88	24.4
HP1BP3	4.4e-12	1.96e-10	0.553	-1.81	180	326
CUTALP	4.4e-12	1.96e-10	0.176	-5.68	2.13	12.1
LDAH	4.42e-12	1.96e-10	3.36	3.36	28	8.32
BRD9	4.42e-12	1.96e-10	2.02	2.02	93.9	46.6
SRSF9	4.42e-12	1.96e-10	2.1	2.1	253	121
ARMCX3	4.46e-12	1.98e-10	0.486	-2.06	50.4	104
ALG13	4.55e-12	2.01e-10	0.527	-1.9	86.6	164
EIF5	4.62e-12	2.04e-10	2.11	2.11	476	226
DGKH	4.65e-12	2.05e-10	0.453	-2.21	74.1	164
HOXA10	4.66e-12	2.05e-10	2.12	2.12	105	49.5
NTPCR	4.68e-12	2.05e-10	0.447	-2.24	48.5	109
GEMIN5	4.71e-12	2.06e-10	1.88	1.88	172	91.6
PDGFC	4.8e-12	2.09e-10	0.314	-3.18	8.73	27.8
SMOC1	4.8e-12	2.09e-10	0.335	-2.99	17.8	53.3
CHST6	4.81e-12	2.09e-10	0.147	-6.79	1.09	7.38
ARMT1	4.85e-12	2.11e-10	0.499	-2	43.1	86.4
FMR1	4.88e-12	2.12e-10	1.9	1.9	215	113
C10orf82	5e-12	2.16e-10	0.157	-6.36	1.25	7.97
TPP2	5.04e-12	2.18e-10	2.1	2.1	115	54.5
ATG4A	5.05e-12	2.18e-10	0.413	-2.42	29.4	71.2
RFK	5.09e-12	2.19e-10	2.18	2.18	85.6	39.3
EYA4	5.09e-12	2.19e-10	0.507	-1.97	52.4	103
MYLK	5.13e-12	2.2e-10	0.365	-2.74	12.5	34.2
LIMCH1	5.18e-12	2.22e-10	0.295	-3.39	12.4	42.2
ITM2B	5.22e-12	2.23e-10	0.485	-2.06	87.7	181
HOXC12	5.22e-12	2.23e-10	0.152	-6.58	1.01	6.65
ZSCAN30	5.24e-12	2.24e-10	0.445	-2.25	40.6	91.2
ID2	5.31e-12	2.25e-10	0.475	-2.1	59	124
CTSZ	5.31e-12	2.25e-10	0.173	-5.77	1.85	10.7
PUS1	5.32e-12	2.25e-10	2.52	2.52	62.1	24.6
DPY19L2	5.32e-12	2.25e-10	0.168	-5.94	1.02	6.04
TMEM161B-AS1	5.34e-12	2.26e-10	0.518	-1.93	74.5	144
NDNF	5.43e-12	2.29e-10	0.32	-3.12	8.31	25.9
DOK6	5.45e-12	2.29e-10	0.284	-3.52	8.28	29.2
GATC	5.46e-12	2.3e-10	1.83	1.83	159	87.2
FANCI	5.49e-12	2.3e-10	0.549	-1.82	227	413
EIF3I	5.52e-12	2.31e-10	1.84	1.84	322	175
IPO4	5.56e-12	2.32e-10	2.29	2.29	120	52.1
SDHA	5.59e-12	2.33e-10	1.79	1.79	243	136
HMGCR	5.66e-12	2.36e-10	1.89	1.89	159	84.3
HOXB-AS4	5.77e-12	2.4e-10	0.155	-6.47	1.03	6.68
CNTNAP2	5.78e-12	2.4e-10	0.285	-3.51	16	56.3
ADGRB1	5.78e-12	2.4e-10	6.01	6.01	12.6	2.1
IMP4	5.8e-12	2.4e-10	2.17	2.17	71.3	32.8
LRP8	5.89e-12	2.43e-10	2.04	2.04	87	42.7
MAPK10	6e-12	2.47e-10	0.186	-5.37	2.26	12.2
RRP1B	6.01e-12	2.47e-10	1.81	1.81	302	167
MT1X	6.06e-12	2.49e-10	4.96	4.96	11.9	2.39
TRHDE	6.06e-12	2.49e-10	0.177	-5.65	2.77	15.7
PYGL	6.12e-12	2.51e-10	1.79	1.79	296	166
FIRRE	6.15e-12	2.52e-10	0.499	-2	90.4	181
ADAT2	6.3e-12	2.57e-10	0.47	-2.13	45	95.8
SLC18B1	6.33e-12	2.58e-10	0.411	-2.43	28.5	69.3
IGF1R	6.42e-12	2.61e-10	0.508	-1.97	140	275
PRDX1	6.48e-12	2.63e-10	2.23	2.23	741	332
BRCC3	6.5e-12	2.64e-10	1.89	1.89	120	63.3
HK2	6.6e-12	2.67e-10	1.86	1.86	171	92.3
NIPAL3	6.63e-12	2.68e-10	0.504	-1.98	49.5	98.3
BPTF	6.63e-12	2.68e-10	0.576	-1.74	276	480
KIAA2026	6.65e-12	2.68e-10	0.453	-2.21	36.9	81.4
ULBP1	6.65e-12	2.68e-10	0.145	-6.87	1.38	9.5
HMGXB4	6.8e-12	2.73e-10	0.52	-1.92	53.3	102
TMC3-AS1	6.85e-12	2.75e-10	0.214	-4.68	3.27	15.3
MRE11	6.89e-12	2.76e-10	0.496	-2.02	69.3	140
TAGLN2	6.95e-12	2.78e-10	1.78	1.78	222	125
STS	6.99e-12	2.79e-10	5.37	5.37	10.9	2.03
ACBD3	7.07e-12	2.81e-10	0.525	-1.9	66.9	127
PLA2G4A	7.08e-12	2.81e-10	0.273	-3.67	7.7	28.2
CBR4	7.14e-12	2.83e-10	0.445	-2.25	41.5	93.2
NBAS	7.17e-12	2.84e-10	0.439	-2.28	44.6	102
ZC3H6	7.22e-12	2.86e-10	0.269	-3.71	6.83	25.4
STC2	7.24e-12	2.86e-10	0.49	-2.04	72.8	149
LMAN1	7.25e-12	2.86e-10	0.559	-1.79	149	267
NAA15	7.27e-12	2.86e-10	1.78	1.78	387	218
CCDC68	7.35e-12	2.89e-10	0.177	-5.64	1	5.64
EIF3B	7.45e-12	2.92e-10	1.75	1.75	370	211
NOC3L	7.54e-12	2.95e-10	1.94	1.94	165	85
GDNF	7.7e-12	3.01e-10	0.175	-5.7	1.17	6.7
GPC6	7.91e-12	3.09e-10	0.414	-2.42	26.3	63.5
ZNF468	8.07e-12	3.15e-10	2.85	2.85	41.6	14.6
RAN	8.15e-12	3.17e-10	1.85	1.85	751	405
UBP1	8.18e-12	3.18e-10	1.77	1.77	286	162
PRKAR1A	8.27e-12	3.21e-10	0.553	-1.81	206	372
TTN-AS1	8.43e-12	3.27e-10	0.454	-2.2	49.4	109
AKAP13	8.54e-12	3.3e-10	0.536	-1.87	123	230
CPXM1	8.64e-12	3.33e-10	0.185	-5.4	1	5.4
RPS27L	8.65e-12	3.33e-10	0.446	-2.24	26.6	59.6
ANK3	8.66e-12	3.33e-10	0.538	-1.86	61.1	114
PFKP	8.67e-12	3.33e-10	2.1	2.1	162	77.5
NAALAD2	8.75e-12	3.36e-10	0.385	-2.6	11.9	30.9
RUVBL1	8.83e-12	3.38e-10	1.79	1.79	163	91
EDIL3	8.92e-12	3.41e-10	0.163	-6.13	2.44	15
PDCD11	8.94e-12	3.41e-10	2	2	316	157
BRWD3	8.95e-12	3.41e-10	0.526	-1.9	103	196
TMEM63A	9.01e-12	3.43e-10	0.393	-2.54	23.9	60.7
RMI2	9.05e-12	3.44e-10	0.388	-2.58	13.7	35.4
DCTPP1	9.08e-12	3.44e-10	2.36	2.36	72.2	30.6
RBM38	9.1e-12	3.44e-10	2.39	2.39	39.2	16.4
SKP2	9.12e-12	3.45e-10	1.8	1.8	389	217
STIP1	9.2e-12	3.47e-10	1.93	1.93	330	170
RPUSD1	9.3e-12	3.5e-10	2.69	2.69	34	12.6
BCAT1	9.3e-12	3.5e-10	0.512	-1.95	250	487
LDHA	9.34e-12	3.51e-10	1.81	1.81	954	527
FAM136A	9.38e-12	3.52e-10	1.92	1.92	125	65
FBXO21	9.39e-12	3.52e-10	1.82	1.82	146	80.1
GTF2IP12	9.48e-12	3.55e-10	0.418	-2.39	18.1	43.3
MAML2	9.53e-12	3.56e-10	0.338	-2.96	9.76	28.9
ILDR2	9.62e-12	3.59e-10	2.79	2.79	28.2	10.1
TPD52L2	9.66e-12	3.6e-10	1.98	1.98	114	57.6
EXOC6	9.78e-12	3.64e-10	2.56	2.56	55.7	21.8
SYK	9.85e-12	3.66e-10	4.16	4.16	17.3	4.15
CNPY1	9.94e-12	3.68e-10	0.173	-5.77	2.25	13
C12orf43	9.99e-12	3.69e-10	2.24	2.24	53.9	24.1
DLGAP1	9.99e-12	3.69e-10	6.45	6.45	7.17	1.11
AIG1	1e-11	3.69e-10	0.432	-2.31	26.6	61.6
EIF4E3	1.01e-11	3.72e-10	0.343	-2.91	15.1	43.9
PRR11	1.01e-11	3.73e-10	0.471	-2.12	33.5	71.1
PSME3	1.02e-11	3.73e-10	1.82	1.82	218	120
NID1	1.02e-11	3.74e-10	0.539	-1.86	135	250
ARHGEF17	1.04e-11	3.81e-10	0.32	-3.12	8.59	26.8
EIF3L	1.04e-11	3.82e-10	0.557	-1.79	187	335
BRCA2	1.06e-11	3.86e-10	0.505	-1.98	111	221
SLC4A4	1.06e-11	3.86e-10	0.263	-3.81	4.46	17
RAI14	1.07e-11	3.9e-10	1.82	1.82	141	77.4
SLC19A1	1.1e-11	4e-10	2.85	2.85	42.6	14.9
ADRM1	1.11e-11	4.03e-10	2.5	2.5	63.6	25.5
RHOU	1.12e-11	4.05e-10	0.403	-2.48	17	42.1
TNKS	1.13e-11	4.07e-10	0.474	-2.11	82	173
EZH2	1.13e-11	4.07e-10	1.85	1.85	112	60.5
LHX8	1.13e-11	4.07e-10	0.176	-5.69	1.97	11.2
EIF5AP4	1.13e-11	4.08e-10	2.49	2.49	39.8	16
C6orf120	1.14e-11	4.09e-10	0.416	-2.4	26.1	62.6
ACAD11	1.16e-11	4.18e-10	0.462	-2.17	56	121
CDK18	1.19e-11	4.26e-10	0.333	-3.01	10.6	31.8
GPR27	1.19e-11	4.26e-10	0.281	-3.56	4.91	17.5
EOGT	1.19e-11	4.26e-10	0.303	-3.3	9.67	31.9
CGGBP1	1.2e-11	4.26e-10	0.557	-1.79	144	258
C5	1.21e-11	4.3e-10	0.229	-4.37	4.18	18.3
AFF2	1.21e-11	4.3e-10	4.87	4.87	29.4	6.04
PRR13	1.21e-11	4.31e-10	2.52	2.52	73.7	29.2
RTCA-AS1	1.22e-11	4.34e-10	0.342	-2.92	10.3	30
AC068831.6	1.23e-11	4.34e-10	0.489	-2.05	50.9	104
MYBBP1A	1.24e-11	4.38e-10	2.13	2.13	187	87.9
AC026464.4	1.25e-11	4.4e-10	4.93	4.93	18	3.65
TULP4	1.25e-11	4.41e-10	0.555	-1.8	99	178
RNF217	1.26e-11	4.42e-10	0.411	-2.43	42.7	104
TRIQK	1.26e-11	4.44e-10	0.374	-2.68	13.1	35.2
HSPA4	1.29e-11	4.54e-10	1.73	1.73	375	217
CLK3	1.3e-11	4.56e-10	0.477	-2.1	57.2	120
AKAP11	1.3e-11	4.56e-10	0.503	-1.99	147	292
CDC42BPA	1.31e-11	4.57e-10	0.538	-1.86	164	306
BBS7	1.37e-11	4.78e-10	0.469	-2.13	37.9	80.8
MAPK4	1.38e-11	4.8e-10	0.193	-5.19	1.73	8.99
STRAP	1.4e-11	4.86e-10	1.94	1.94	326	168
PCED1A	1.4e-11	4.88e-10	0.345	-2.9	11.3	32.7
RITA1	1.42e-11	4.92e-10	2.5	2.5	45.7	18.3
ASAH1	1.42e-11	4.92e-10	0.485	-2.06	38.3	79.1
CENPC	1.42e-11	4.92e-10	0.488	-2.05	40.5	83
TMOD2	1.43e-11	4.92e-10	0.49	-2.04	35.2	71.8
DGKI	1.44e-11	4.98e-10	5.71	5.71	7.14	1.25
GCN1	1.45e-11	4.99e-10	2.05	2.05	560	273
SGCB	1.46e-11	5.01e-10	0.471	-2.12	30.4	64.7
NYNRIN	1.47e-11	5.05e-10	0.376	-2.66	17.2	45.7
GRWD1	1.48e-11	5.09e-10	2.03	2.03	94.3	46.5
PPARA	1.51e-11	5.16e-10	0.431	-2.32	23.4	54.2
POLR1A	1.55e-11	5.3e-10	1.76	1.76	287	163
CUTC	1.55e-11	5.3e-10	2.36	2.36	41	17.4
MRPS31P5	1.56e-11	5.31e-10	0.352	-2.84	10.8	30.7
HSPD1	1.57e-11	5.33e-10	1.79	1.79	1370	767
UCP2	1.57e-11	5.35e-10	2.41	2.41	35.8	14.9
CCNJ	1.58e-11	5.37e-10	1.99	1.99	90.8	45.5
EIF4G1	1.59e-11	5.39e-10	1.92	1.92	1400	730
TMEM8B	1.59e-11	5.39e-10	0.328	-3.05	10.6	32.3
DBNDD2	1.59e-11	5.39e-10	3.1	3.1	27.2	8.77
AL031282.2	1.6e-11	5.39e-10	0.304	-3.29	6.64	21.9
NELL2	1.61e-11	5.43e-10	2.21	2.21	84.5	38.3
DCAF7	1.61e-11	5.44e-10	0.586	-1.71	135	231
MSH5	1.64e-11	5.5e-10	0.33	-3.03	15.5	47.1
RAPH1	1.65e-11	5.53e-10	1.93	1.93	101	52.4
DGKA	1.65e-11	5.55e-10	0.309	-3.24	6.75	21.9
FNDC3A	1.66e-11	5.57e-10	0.531	-1.88	127	239
CACYBPP2	1.68e-11	5.63e-10	2.33	2.33	48.8	20.9
AC009403.2	1.69e-11	5.63e-10	0.191	-5.23	3.97	20.7
STX7	1.69e-11	5.65e-10	0.481	-2.08	52.1	108
MRPL12	1.71e-11	5.7e-10	1.93	1.93	98	50.9
GNPAT	1.73e-11	5.75e-10	0.489	-2.05	54.7	112
GSTM2	1.73e-11	5.76e-10	0.43	-2.33	16.2	37.6
BCAP31	1.75e-11	5.82e-10	2.14	2.14	135	63.2
DARS2	1.78e-11	5.88e-10	0.494	-2.03	141	285
GOLGA8N	1.82e-11	6e-10	0.252	-3.97	5.49	21.8
RSRC2	1.82e-11	6.01e-10	1.73	1.73	192	111
CLMN	1.84e-11	6.08e-10	0.434	-2.3	24.4	56.3
CLMP	1.85e-11	6.09e-10	0.206	-4.87	1.82	8.87
SYTL1	1.87e-11	6.14e-10	0.231	-4.32	2.8	12.1
TDRD3	1.88e-11	6.16e-10	0.496	-2.02	36.4	73.5
CNDP2	1.88e-11	6.18e-10	2.05	2.05	62.2	30.4
ZNF528	1.9e-11	6.21e-10	5.43	5.43	7.11	1.31
VPS33A	1.92e-11	6.27e-10	1.99	1.99	115	57.6
SERBP1	1.95e-11	6.36e-10	1.74	1.74	1330	766
ARID1B	1.96e-11	6.39e-10	0.564	-1.77	134	237
RNF138	1.96e-11	6.4e-10	1.97	1.97	290	147
POLE3	1.97e-11	6.42e-10	1.75	1.75	162	92.4
TIMM23	1.98e-11	6.44e-10	2.05	2.05	81.5	39.8
TOMM20	1.99e-11	6.45e-10	0.53	-1.89	355	670
EIF2B1	2e-11	6.49e-10	2.06	2.06	149	72.3
SYNE1	2.01e-11	6.5e-10	0.47	-2.13	35.6	75.6
ATAD3A	2.06e-11	6.65e-10	1.99	1.99	100	50.3
THUMPD3	2.08e-11	6.71e-10	1.82	1.82	102	56
SQSTM1	2.08e-11	6.71e-10	1.98	1.98	134	68
NRBP2	2.09e-11	6.74e-10	0.31	-3.23	9.51	30.7
FLNA	2.13e-11	6.85e-10	2.16	2.16	567	262
ZNF480	2.15e-11	6.9e-10	2.21	2.21	58	26.3
MBD5	2.16e-11	6.93e-10	0.411	-2.43	26.6	64.6
FAM219B	2.16e-11	6.93e-10	0.494	-2.02	28.9	58.4
C19orf48	2.18e-11	6.98e-10	1.9	1.9	97.7	51.4
GABBR1	2.2e-11	7.04e-10	0.39	-2.56	25.8	66.1
PKP2	2.21e-11	7.05e-10	2.46	2.46	33.3	13.5
COL24A1	2.21e-11	7.05e-10	0.151	-6.61	1.46	9.65
LIMD1-AS1	2.23e-11	7.1e-10	2.08	2.08	73.4	35.2
MDM2	2.25e-11	7.15e-10	0.519	-1.93	311	599
ERO1B	2.27e-11	7.19e-10	0.471	-2.12	27.6	58.6
PCDH9	2.27e-11	7.19e-10	0.498	-2.01	171	342
POLR3B	2.28e-11	7.2e-10	1.85	1.85	95.1	51.5
CDH2	2.28e-11	7.2e-10	2.06	2.06	58.9	28.6
TMEM181	2.28e-11	7.2e-10	0.519	-1.93	71.4	138
LINC01806	2.31e-11	7.28e-10	0.189	-5.29	1.06	5.6
SMAD9	2.31e-11	7.28e-10	0.555	-1.8	60.2	108
COL5A1	2.33e-11	7.34e-10	0.424	-2.36	18.3	43.1
FZD3	2.34e-11	7.34e-10	0.491	-2.04	61.2	125
TBX3	2.35e-11	7.37e-10	1.8	1.8	137	76.3
RNF175	2.36e-11	7.38e-10	0.203	-4.92	1	4.92
TAB2	2.36e-11	7.38e-10	0.542	-1.84	88.3	163
FRMD4B	2.36e-11	7.38e-10	0.303	-3.3	6.67	22
DST	2.41e-11	7.52e-10	1.77	1.77	624	353
HLTF	2.44e-11	7.6e-10	0.583	-1.71	212	364
CRMP1	2.46e-11	7.67e-10	3.13	3.13	36	11.5
ZNF682	2.47e-11	7.68e-10	6.41	6.41	6.77	1.06
HNRNPM	2.49e-11	7.72e-10	1.71	1.71	435	254
SHROOM3	2.49e-11	7.72e-10	0.449	-2.23	19.6	43.7
ANKRD50	2.5e-11	7.74e-10	0.506	-1.98	58.8	116
LNCTAM34A	2.51e-11	7.77e-10	0.175	-5.71	1.57	8.96
ATP11B	2.53e-11	7.81e-10	0.577	-1.73	99.1	172
HLA-B	2.54e-11	7.83e-10	0.493	-2.03	41.6	84.4
PCYOX1L	2.56e-11	7.88e-10	0.406	-2.47	13.2	32.5
USP15	2.56e-11	7.88e-10	1.9	1.9	165	87.1
DNAJB6	2.57e-11	7.88e-10	1.85	1.85	152	82.1
GPAM	2.57e-11	7.89e-10	2.01	2.01	97.7	48.6
ASIC1	2.58e-11	7.9e-10	0.36	-2.78	17.7	49.4
DHX30	2.58e-11	7.9e-10	1.76	1.76	212	120
FRK	2.59e-11	7.92e-10	0.149	-6.72	1.71	11.5
RNFT2	2.6e-11	7.93e-10	2.56	2.56	27.3	10.7
MRPS17	2.6e-11	7.93e-10	2.13	2.13	48.9	22.9
NIP7	2.67e-11	8.13e-10	1.94	1.94	83	42.7
ABCF2	2.68e-11	8.16e-10	2.04	2.04	147	72.2
MET	2.71e-11	8.23e-10	0.527	-1.9	67.1	127
KCTD8	2.72e-11	8.24e-10	5.07	5.07	5.95	1.17
LINC02348	2.73e-11	8.26e-10	0.299	-3.34	7.24	24.2
RAB3C	2.75e-11	8.31e-10	4.15	4.15	11.7	2.82
LMCD1	2.76e-11	8.33e-10	0.19	-5.27	2.23	11.8
THSD4	2.76e-11	8.33e-10	0.208	-4.8	5.26	25.3
GTF2IP20	2.77e-11	8.33e-10	0.375	-2.66	20.7	55
LINC00665	2.78e-11	8.36e-10	0.267	-3.75	4.78	17.9
PMAIP1	2.8e-11	8.41e-10	0.474	-2.11	37.4	79
SLC25A37	2.8e-11	8.41e-10	0.544	-1.84	50.9	93.6
U2SURP	2.82e-11	8.45e-10	1.69	1.69	703	415
PAM	2.89e-11	8.65e-10	0.512	-1.95	50	97.6
BUD23	2.9e-11	8.67e-10	1.98	1.98	62.9	31.8
SSBP1	2.91e-11	8.68e-10	1.83	1.83	190	103
SKIDA1	2.94e-11	8.77e-10	0.34	-2.94	8.13	23.9
KREMEN1	2.95e-11	8.8e-10	0.484	-2.07	28.8	59.6
SUDS3	2.98e-11	8.86e-10	1.74	1.74	156	89.9
FOXO1	3.02e-11	8.98e-10	0.482	-2.07	34.5	71.6
TMED2	3.03e-11	9e-10	1.78	1.78	463	260
FBLN1	3.04e-11	9.03e-10	0.438	-2.28	22.5	51.3
CREB3L2	3.05e-11	9.03e-10	0.564	-1.77	132	233
ENTPD4	3.06e-11	9.05e-10	0.54	-1.85	50.9	94.4
PLCL1	3.08e-11	9.11e-10	0.23	-4.35	2.42	10.5
ABHD2	3.09e-11	9.12e-10	0.544	-1.84	70.6	130
MIR646HG	3.12e-11	9.18e-10	3.08	3.08	33.1	10.7
GBE1	3.12e-11	9.18e-10	0.299	-3.35	8.2	27.4
COG3	3.19e-11	9.37e-10	0.485	-2.06	38.7	79.9
THSD7A	3.2e-11	9.4e-10	0.179	-5.6	1.36	7.6
RBL1	3.21e-11	9.41e-10	0.546	-1.83	57	104
C4orf3	3.22e-11	9.43e-10	0.43	-2.32	27.8	64.6
NAT10	3.22e-11	9.43e-10	1.78	1.78	178	100
TRIM56	3.25e-11	9.51e-10	0.162	-6.16	1.63	10.1
REST	3.28e-11	9.57e-10	0.585	-1.71	83.8	143
SIN3A	3.29e-11	9.6e-10	0.578	-1.73	93.7	162
MSN	3.32e-11	9.67e-10	1.75	1.75	243	139
NCKAP5	3.33e-11	9.69e-10	0.257	-3.89	3.53	13.7
CCDC18-AS1	3.34e-11	9.7e-10	0.297	-3.36	6.75	22.7
QKI	3.35e-11	9.71e-10	0.576	-1.74	216	375
DNAH14	3.36e-11	9.75e-10	0.559	-1.79	122	219
GATA2-AS1	3.39e-11	9.8e-10	0.392	-2.55	12.2	31.1
SNRPB	3.39e-11	9.8e-10	1.76	1.76	271	154
PLD3	3.4e-11	9.8e-10	0.5	-2	34.8	69.6
RNF34	3.4e-11	9.8e-10	1.84	1.84	88.5	48.2
HLA-DQB1	3.4e-11	9.8e-10	0.349	-2.86	7.53	21.5
SERINC1	3.42e-11	9.85e-10	0.563	-1.78	116	205
MRPS12	3.46e-11	9.95e-10	2.6	2.6	28.1	10.8
CEP55	3.5e-11	1.01e-09	1.89	1.89	91.7	48.5
NPM1P27	3.52e-11	1.01e-09	2.01	2.01	982	488
H2AZ1	3.53e-11	1.01e-09	0.595	-1.68	247	415
ATP7B	3.55e-11	1.02e-09	0.422	-2.37	57.9	137
LEPROTL1	3.59e-11	1.02e-09	0.469	-2.13	22.8	48.6
SUPV3L1	3.61e-11	1.03e-09	1.96	1.96	88.6	45.3
NUB1	3.72e-11	1.06e-09	1.87	1.87	128	68.7
C5orf51	3.75e-11	1.07e-09	1.74	1.74	167	95.5
PSMA7	3.76e-11	1.07e-09	1.88	1.88	116	61.9
CALCOCO2	3.76e-11	1.07e-09	0.561	-1.78	64	114
SEC13	3.77e-11	1.07e-09	1.81	1.81	124	68.2
IQGAP3	3.79e-11	1.07e-09	0.493	-2.03	79.1	160
LRRC59	3.82e-11	1.08e-09	1.71	1.71	263	154
GLB1L2	3.83e-11	1.08e-09	2.33	2.33	37.1	15.9
KLHL41	3.83e-11	1.08e-09	0.19	-5.28	2.03	10.7
LRIF1	3.86e-11	1.09e-09	2.54	2.54	47	18.5
BHLHB9	3.9e-11	1.1e-09	2.31	2.31	46	19.9
GTF3C6	3.9e-11	1.1e-09	1.88	1.88	81.5	43.4
NHLH2	3.92e-11	1.1e-09	0.175	-5.72	1.12	6.39
PA2G4P5	3.93e-11	1.1e-09	2.03	2.03	61.4	30.2
RTF2	3.95e-11	1.11e-09	1.8	1.8	83.3	46.2
BZW1	3.97e-11	1.11e-09	1.76	1.76	275	157
HOXB9	3.98e-11	1.11e-09	1.82	1.82	124	68.2
DNAJC8	4.01e-11	1.12e-09	1.67	1.67	235	140
MTRR	4.08e-11	1.14e-09	1.87	1.87	69.4	37.2
NPM1P6	4.12e-11	1.15e-09	2	2	209	104
ZNF625	4.12e-11	1.15e-09	4.65	4.65	4.65	1
SLC7A2	4.14e-11	1.15e-09	0.547	-1.83	68	124
PLOD2	4.14e-11	1.15e-09	0.546	-1.83	89.6	164
NOG	4.14e-11	1.15e-09	0.213	-4.7	1.6	7.51
CSPG4P12	4.15e-11	1.15e-09	0.455	-2.2	33.7	74.1
MAOA	4.17e-11	1.15e-09	0.187	-5.36	1.89	10.1
CHAMP1	4.17e-11	1.15e-09	2.08	2.08	60.4	29
PAQR8	4.19e-11	1.16e-09	0.424	-2.36	13.9	32.9
DPY19L4	4.21e-11	1.16e-09	0.49	-2.04	37	75.6
ZNF502	4.27e-11	1.18e-09	5.68	5.68	6.48	1.14
BOLA3-AS1	4.31e-11	1.19e-09	0.289	-3.46	4.6	15.9
C15orf40	4.33e-11	1.19e-09	0.457	-2.19	20.3	44.5
UNG	4.33e-11	1.19e-09	1.73	1.73	140	81.3
DMRTA2	4.36e-11	1.2e-09	0.207	-4.83	1.09	5.24
LIMD1	4.37e-11	1.2e-09	2.1	2.1	105	50.2
MSH5-SAPCD1	4.38e-11	1.2e-09	0.317	-3.15	10	31.6
CENPJ	4.39e-11	1.2e-09	0.554	-1.81	61	110
WDFY3	4.39e-11	1.2e-09	0.585	-1.71	112	191
HECA	4.41e-11	1.2e-09	0.566	-1.77	64.8	115
ABAT	4.47e-11	1.22e-09	0.376	-2.66	11	29.2
HPRT1	4.5e-11	1.22e-09	1.86	1.86	207	111
FXYD6	4.52e-11	1.23e-09	0.256	-3.91	4.03	15.8
APOBEC3C	4.54e-11	1.23e-09	0.452	-2.21	36.4	80.6
NAGA	4.57e-11	1.24e-09	0.481	-2.08	31.4	65.3
AC019080.1	4.59e-11	1.24e-09	0.213	-4.7	1.7	7.99
OAT	4.6e-11	1.24e-09	1.68	1.68	182	109
FOXP1	4.65e-11	1.26e-09	0.493	-2.03	39.2	79.6
ST6GALNAC3	4.66e-11	1.26e-09	0.379	-2.64	9.86	26
C20orf27	4.67e-11	1.26e-09	2.24	2.24	48.3	21.6
ERVK13-1	4.7e-11	1.26e-09	0.536	-1.86	42.8	79.8
GRK3	4.7e-11	1.26e-09	0.525	-1.9	44.9	85.4
LGALS3	4.77e-11	1.28e-09	0.203	-4.91	2.34	11.5
PTPN6	4.81e-11	1.29e-09	0.205	-4.87	1.54	7.49
WDR82	4.82e-11	1.29e-09	1.74	1.74	228	131
CTPS2	4.84e-11	1.3e-09	0.491	-2.04	32.1	65.4
PDE3A	4.85e-11	1.3e-09	0.261	-3.83	3.3	12.6
JAG2	4.87e-11	1.3e-09	2.28	2.28	34.6	15.2
HK1	4.88e-11	1.3e-09	1.77	1.77	190	108
NCAM1	4.91e-11	1.31e-09	0.556	-1.8	59.4	107
BLM	4.91e-11	1.31e-09	0.59	-1.7	96.6	164
SGCE	4.92e-11	1.31e-09	0.329	-3.04	8.33	25.3
ZNF614	4.99e-11	1.33e-09	2.23	2.23	70.2	31.4
GUCY1A2	5e-11	1.33e-09	3.05	3.05	18.6	6.08
PALLD	5.1e-11	1.35e-09	0.572	-1.75	80.1	140
WDR77	5.1e-11	1.35e-09	1.94	1.94	97.3	50.1
FBXL20	5.13e-11	1.36e-09	0.559	-1.79	61.3	110
SUGT1	5.16e-11	1.36e-09	0.585	-1.71	192	329
DENR	5.17e-11	1.36e-09	1.78	1.78	263	148
DHPS	5.18e-11	1.37e-09	0.497	-2.01	26	52.3
BANF1	5.25e-11	1.38e-09	1.9	1.9	90	47.3
TMEM106C	5.25e-11	1.38e-09	1.76	1.76	136	77
ABCA3	5.25e-11	1.38e-09	2.92	2.92	26.8	9.17
AATF	5.26e-11	1.38e-09	1.96	1.96	87.3	44.6
LARS2	5.28e-11	1.38e-09	1.91	1.91	147	77.1
SLC19A3	5.28e-11	1.38e-09	0.2	-5.01	1.03	5.14
IL13RA1	5.3e-11	1.39e-09	0.53	-1.89	51.7	97.6
SENP7	5.3e-11	1.39e-09	0.521	-1.92	32.6	62.6
PLAG1	5.36e-11	1.4e-09	0.448	-2.23	24.7	55.1
SPTLC1	5.49e-11	1.43e-09	1.84	1.84	149	80.8
COLGALT1	5.55e-11	1.44e-09	1.8	1.8	148	82.4
SET	5.55e-11	1.44e-09	1.65	1.65	947	573
TCTN1	5.63e-11	1.46e-09	0.417	-2.4	20.1	48.3
IDE	5.64e-11	1.46e-09	1.92	1.92	190	99.1
FZD6	5.68e-11	1.47e-09	0.456	-2.19	27.1	59.4
MED23	5.68e-11	1.47e-09	0.55	-1.82	89	162
INPP4B	5.68e-11	1.47e-09	0.246	-4.07	2.99	12.2
PNP	5.69e-11	1.47e-09	1.78	1.78	113	63.4
FARSA	5.7e-11	1.47e-09	1.83	1.83	175	95.9
SERBP1P6	5.71e-11	1.47e-09	2.04	2.04	179	87.7
SLC6A15	5.71e-11	1.47e-09	1.73	1.73	271	157
LINC00839	5.71e-11	1.47e-09	2.46	2.46	43.9	17.9
SIRT1	5.76e-11	1.48e-09	1.84	1.84	137	74.4
HSD17B11	5.8e-11	1.49e-09	0.483	-2.07	24.9	51.5
LSG1	5.83e-11	1.5e-09	1.75	1.75	96.7	55.1
OGT	5.85e-11	1.5e-09	0.624	-1.6	460	737
CHDH	5.87e-11	1.5e-09	2.15	2.15	47.8	22.3
PFN1	5.94e-11	1.52e-09	1.99	1.99	206	104
SAMHD1	6.02e-11	1.54e-09	0.493	-2.03	30.4	61.6
NIFK	6.11e-11	1.56e-09	1.8	1.8	107	59.8
TMPO	6.12e-11	1.56e-09	1.66	1.66	682	412
PCMTD1	6.12e-11	1.56e-09	0.479	-2.09	36.6	76.4
AC104041.1	6.25e-11	1.59e-09	0.23	-4.34	4.02	17.5
EZH1	6.27e-11	1.59e-09	0.506	-1.98	34.7	68.6
URB1	6.28e-11	1.59e-09	1.88	1.88	131	69.5
PHGDH	6.3e-11	1.6e-09	0.534	-1.87	291	544
TBC1D32	6.35e-11	1.61e-09	0.507	-1.97	36.7	72.5
ARID3A	6.36e-11	1.61e-09	0.398	-2.51	28.1	70.7
CRABP2	6.42e-11	1.62e-09	0.185	-5.4	2.7	14.6
ZC3HAV1L	6.47e-11	1.63e-09	0.306	-3.26	5.09	16.6
TES	6.48e-11	1.64e-09	0.525	-1.9	35	66.7
SMARCD1	6.49e-11	1.64e-09	1.69	1.69	136	80.3
C5orf22	6.55e-11	1.65e-09	1.83	1.83	102	56
SHC2	6.56e-11	1.65e-09	0.198	-5.05	1.54	7.76
MKX	6.64e-11	1.67e-09	2.14	2.14	43.5	20.3
NKD2	6.7e-11	1.68e-09	4.05	4.05	13	3.2
PRMT5	6.79e-11	1.7e-09	1.79	1.79	214	120
GAL	6.85e-11	1.72e-09	2.95	2.95	21.1	7.16
EFNB2	6.88e-11	1.72e-09	2.12	2.12	44.3	20.9
TTC21B	6.97e-11	1.74e-09	0.467	-2.14	25	53.5
WBP4	6.99e-11	1.75e-09	0.376	-2.66	9.18	24.4
FBXW7	7.02e-11	1.75e-09	0.563	-1.78	51.7	91.8
SMC6	7.05e-11	1.76e-09	0.576	-1.74	70.3	122
DLX6-AS1	7.14e-11	1.78e-09	0.352	-2.84	8.24	23.5
CNTRL	7.15e-11	1.78e-09	0.507	-1.97	38.1	75.1
GPALPP1	7.17e-11	1.78e-09	0.496	-2.02	43.4	87.5
ABCC4	7.18e-11	1.78e-09	2.26	2.26	77.6	34.3
AIMP1	7.21e-11	1.79e-09	0.567	-1.77	59.6	105
YIPF4	7.23e-11	1.79e-09	0.538	-1.86	57.3	107
EIF4A3	7.3e-11	1.81e-09	1.64	1.64	223	136
AIFM1	7.42e-11	1.84e-09	1.72	1.72	120	69.4
STAMBPL1	7.46e-11	1.84e-09	4.4	4.4	20.9	4.76
FOXK2	7.48e-11	1.85e-09	0.581	-1.72	63	108
ETFDH	7.52e-11	1.85e-09	0.53	-1.89	34.8	65.6
AC012063.1	7.52e-11	1.85e-09	0.243	-4.12	3.35	13.8
LATS1	7.53e-11	1.85e-09	0.556	-1.8	98.7	178
AC015813.2	7.54e-11	1.85e-09	0.283	-3.53	7.27	25.7
UST	7.54e-11	1.85e-09	0.51	-1.96	25.3	49.6
BMPR1B	7.55e-11	1.85e-09	0.419	-2.39	11.3	27
CROCCP2	7.6e-11	1.86e-09	0.465	-2.15	26.9	57.9
GATAD2A	7.62e-11	1.86e-09	1.79	1.79	146	81.8
MAFB	7.67e-11	1.88e-09	0.265	-3.78	2.86	10.8
TTC3	7.73e-11	1.89e-09	0.629	-1.59	222	354
CASP8AP2	7.77e-11	1.89e-09	0.617	-1.62	150	243
FHL1	7.87e-11	1.92e-09	1.74	1.74	236	136
PRPF6	7.92e-11	1.93e-09	1.72	1.72	157	91.3
MBTPS1	8.1e-11	1.97e-09	0.613	-1.63	122	200
PHB2	8.17e-11	1.98e-09	1.69	1.69	251	148
IGF2BP3	8.18e-11	1.99e-09	0.574	-1.74	78.3	136
SFTA3	8.25e-11	2e-09	0.218	-4.58	1.04	4.75
TPI1P1	8.26e-11	2e-09	1.75	1.75	110	62.6
CFL1	8.49e-11	2.05e-09	1.75	1.75	239	136
RANP1	8.49e-11	2.05e-09	2.17	2.17	92.4	42.7
TRMT61A	8.5e-11	2.05e-09	2.92	2.92	18.2	6.24
NRP2	8.51e-11	2.05e-09	0.491	-2.04	22.7	46.3
ATP11A	8.52e-11	2.05e-09	1.87	1.87	67.8	36.1
SHPRH	8.54e-11	2.06e-09	0.618	-1.62	163	265
NECTIN1	8.55e-11	2.06e-09	2.28	2.28	31.4	13.8
CYP2J2	8.63e-11	2.07e-09	3.41	3.41	14.2	4.17
ACCS	8.63e-11	2.07e-09	0.302	-3.31	6.68	22.1
EBNA1BP2	8.68e-11	2.08e-09	1.82	1.82	98.1	53.9
ROR2	8.78e-11	2.1e-09	0.287	-3.48	3.47	12.1
VPS37A	8.78e-11	2.1e-09	0.498	-2.01	24.4	49
CPNE8	8.88e-11	2.12e-09	1.94	1.94	61.5	31.8
OCLN	8.96e-11	2.14e-09	2.01	2.01	54.7	27.2
RBM27	8.96e-11	2.14e-09	0.564	-1.77	72.8	129
UVRAG	8.99e-11	2.14e-09	0.479	-2.09	20.4	42.5
RAD18	9.05e-11	2.16e-09	1.73	1.73	108	62.5
MYO9A	9.07e-11	2.16e-09	0.578	-1.73	128	221
UTP15	9.14e-11	2.17e-09	1.87	1.87	91.7	49
ARFGEF2	9.21e-11	2.19e-09	0.556	-1.8	68.5	123
ENPP1	9.24e-11	2.19e-09	0.587	-1.7	62.7	107
LINC00649	9.3e-11	2.2e-09	0.417	-2.4	12.6	30.2
PGRMC1	9.44e-11	2.23e-09	1.92	1.92	245	128
CRY1	9.5e-11	2.25e-09	1.94	1.94	76.9	39.7
GLCE	9.53e-11	2.25e-09	0.505	-1.98	35	69.2
CDC16	9.54e-11	2.25e-09	1.91	1.91	55.8	29.3
TMEM106B	9.59e-11	2.26e-09	0.605	-1.65	92.5	153
NR2F2-AS1	9.6e-11	2.26e-09	0.237	-4.21	3.74	15.8
RRS1	9.64e-11	2.27e-09	2.35	2.35	49.7	21.1
CDH1	9.66e-11	2.27e-09	0.204	-4.9	1.04	5.1
BAG1	9.67e-11	2.27e-09	1.98	1.98	48.2	24.4
SLC2A10	9.68e-11	2.27e-09	0.233	-4.3	2.2	9.45
RB1	9.72e-11	2.28e-09	0.585	-1.71	89.7	153
FAM155B	9.83e-11	2.3e-09	2.89	2.89	30.6	10.6
TPI1	9.89e-11	2.31e-09	1.81	1.81	626	346
MRPS16	9.94e-11	2.32e-09	1.68	1.68	120	71.3
NECTIN4	9.95e-11	2.32e-09	0.21	-4.76	1.14	5.4
METAP1	9.95e-11	2.32e-09	0.578	-1.73	61.5	106
ATR	1.01e-10	2.34e-09	0.565	-1.77	128	227
SMS	1.01e-10	2.34e-09	1.66	1.66	133	80.3
RAE1	1.01e-10	2.35e-09	1.84	1.84	81.7	44.4
CORO1C	1.01e-10	2.35e-09	1.62	1.62	213	132
ZNF10	1.01e-10	2.35e-09	2.36	2.36	35.4	15
SLC27A4	1.02e-10	2.36e-09	2.21	2.21	57.6	26
CCNG2	1.02e-10	2.37e-09	0.42	-2.38	23.3	55.3
ADAMTS3	1.02e-10	2.37e-09	0.411	-2.43	11.6	28.3
PHC2	1.03e-10	2.38e-09	1.93	1.93	79	41
TBC1D4	1.03e-10	2.38e-09	1.66	1.66	195	117
CUL4A	1.03e-10	2.38e-09	1.83	1.83	68	37.2
IGSF3	1.03e-10	2.38e-09	0.506	-1.98	39.5	78.2
ARID4B	1.03e-10	2.38e-09	0.618	-1.62	112	182
GOLGA2P7	1.04e-10	2.39e-09	0.549	-1.82	101	183
POLR2A	1.05e-10	2.42e-09	1.69	1.69	479	283
PSMD10	1.06e-10	2.43e-09	0.546	-1.83	85.9	157
ELOVL2	1.06e-10	2.43e-09	1.97	1.97	49.5	25.2
DHCR7	1.07e-10	2.46e-09	2.03	2.03	65.2	32.2
SNCAIP	1.08e-10	2.47e-09	0.235	-4.25	1.26	5.35
DCUN1D4	1.08e-10	2.47e-09	0.538	-1.86	61.2	114
ATAD5	1.09e-10	2.48e-09	0.6	-1.67	104	174
TTLL1	1.1e-10	2.5e-09	0.287	-3.48	3.48	12.1
DNAI3	1.1e-10	2.52e-09	0.265	-3.77	2.7	10.2
TSPAN11	1.11e-10	2.53e-09	0.226	-4.42	1.52	6.69
SAR1A	1.12e-10	2.54e-09	1.61	1.61	208	129
PRDM4	1.13e-10	2.57e-09	1.66	1.66	113	68
GAS1	1.14e-10	2.58e-09	2.31	2.31	27.1	11.7
BEX4	1.14e-10	2.59e-09	1.91	1.91	85.6	44.9
SNRPF	1.14e-10	2.59e-09	2.16	2.16	101	46.6
EMG1	1.15e-10	2.61e-09	1.71	1.71	89.3	52.3
SHISA2	1.16e-10	2.63e-09	0.241	-4.15	3.09	12.8
PRKAR1B	1.16e-10	2.63e-09	3.01	3.01	17.1	5.69
TXN	1.17e-10	2.64e-09	1.8	1.8	239	133
PRKAR2A	1.17e-10	2.64e-09	1.57	1.57	295	188
CCNG1	1.2e-10	2.72e-09	0.556	-1.8	236	425
SLC9A3R1	1.21e-10	2.73e-09	2.57	2.57	29.7	11.6
HYDIN	1.22e-10	2.74e-09	4.5	4.5	5.51	1.23
MARCKSL1	1.22e-10	2.75e-09	1.94	1.94	254	131
HSPA8	1.24e-10	2.78e-09	2.43	2.43	2530	1040
RBM17	1.24e-10	2.78e-09	1.72	1.72	142	82.8
AC005332.6	1.24e-10	2.78e-09	0.516	-1.94	40.9	79.2
SALL4	1.24e-10	2.78e-09	0.188	-5.32	1.41	7.51
SULF1	1.24e-10	2.79e-09	0.416	-2.4	15.6	37.5
ERAL1	1.27e-10	2.83e-09	1.76	1.76	95.7	54.5
ZNF704	1.27e-10	2.84e-09	0.618	-1.62	97.6	158
IPO5	1.28e-10	2.85e-09	1.61	1.61	656	406
REEP2	1.3e-10	2.9e-09	0.461	-2.17	19.7	42.8
RAP2C	1.3e-10	2.9e-09	1.79	1.79	105	58.5
HDAC6	1.31e-10	2.91e-09	0.479	-2.09	41.3	86.2
PTPRK	1.32e-10	2.94e-09	0.577	-1.73	57.3	99.3
COMT	1.32e-10	2.94e-09	0.456	-2.19	25.3	55.5
PRDX3	1.32e-10	2.94e-09	1.72	1.72	252	146
SLC5A6	1.33e-10	2.94e-09	1.87	1.87	71.3	38.2
SYT11	1.34e-10	2.98e-09	0.229	-4.36	1.28	5.58
RAB3IP	1.34e-10	2.98e-09	2.09	2.09	48.3	23.1
TRIM28	1.35e-10	3e-09	1.84	1.84	407	222
ELF4	1.39e-10	3.08e-09	2.02	2.02	50.7	25.1
RPLP0	1.41e-10	3.11e-09	1.63	1.63	1410	864
ACTB	1.41e-10	3.12e-09	1.65	1.65	1290	782
MOB1B	1.41e-10	3.12e-09	0.53	-1.89	53.6	101
C19orf57	1.43e-10	3.15e-09	0.254	-3.93	4.33	17
PROS1	1.44e-10	3.18e-09	0.389	-2.57	8.47	21.8
CCT4	1.46e-10	3.21e-09	1.62	1.62	593	366
GABPB2	1.46e-10	3.21e-09	0.514	-1.95	28.3	55.1
UBE2E1	1.47e-10	3.22e-09	1.65	1.65	154	93.1
CDK16	1.47e-10	3.22e-09	0.587	-1.7	199	339
THEM6	1.47e-10	3.22e-09	3.56	3.56	22.7	6.38
LARP6	1.48e-10	3.23e-09	0.4	-2.5	9.53	23.8
CCDC162P	1.49e-10	3.25e-09	0.408	-2.45	11.8	28.8
SLC30A3	1.49e-10	3.25e-09	0.243	-4.12	1.69	6.95
PLTP	1.49e-10	3.25e-09	0.45	-2.22	14.4	32.1
TXNDC5	1.5e-10	3.28e-09	1.99	1.99	165	83
HAGLR	1.52e-10	3.32e-09	0.304	-3.29	6.92	22.8
EIF4A1P10	1.53e-10	3.33e-09	1.71	1.71	178	104
LINC01355	1.55e-10	3.36e-09	0.419	-2.39	15	35.8
ASXL3	1.56e-10	3.38e-09	0.434	-2.31	16.9	38.9
CEP57L1	1.56e-10	3.38e-09	0.568	-1.76	48.4	85.1
HMG20A	1.58e-10	3.42e-09	0.576	-1.74	67.9	118
PHPT1	1.58e-10	3.43e-09	0.42	-2.38	18.2	43.3
TBC1D5	1.59e-10	3.44e-09	0.529	-1.89	28.3	53.5
TRIM9	1.59e-10	3.45e-09	2.13	2.13	43.7	20.5
NEK4	1.61e-10	3.47e-09	1.65	1.65	142	86
SCARB2	1.61e-10	3.47e-09	0.593	-1.69	98.2	166
STK31	1.61e-10	3.47e-09	0.247	-4.05	1.06	4.29
HNRNPA1L2	1.62e-10	3.49e-09	0.482	-2.07	21.2	43.9
UBA2	1.62e-10	3.49e-09	0.611	-1.64	121	199
TNFRSF19	1.63e-10	3.51e-09	0.349	-2.86	6.92	19.8
THUMPD1	1.63e-10	3.51e-09	1.73	1.73	144	83.5
ZBED1	1.64e-10	3.51e-09	1.92	1.92	61.4	32
NELL1	1.64e-10	3.53e-09	3.51	3.51	11	3.14
EEF1AKNMT	1.65e-10	3.54e-09	1.79	1.79	73.7	41.3
ACTRT3	1.65e-10	3.54e-09	0.231	-4.32	1.05	4.53
SELENBP1	1.66e-10	3.54e-09	0.428	-2.34	15.1	35.2
HMGB3	1.66e-10	3.55e-09	1.65	1.65	173	105
LRP11	1.66e-10	3.55e-09	0.579	-1.73	52.9	91.3
PROX1-AS1	1.66e-10	3.55e-09	0.173	-5.79	1.11	6.41
DLEU1	1.67e-10	3.55e-09	0.537	-1.86	40.2	75
NOM1	1.68e-10	3.58e-09	1.67	1.67	131	78.3
SETP14	1.69e-10	3.59e-09	1.81	1.81	99.4	54.8
ANKRD26	1.71e-10	3.63e-09	0.601	-1.66	72.7	121
SLC4A7	1.72e-10	3.65e-09	1.95	1.95	115	59.1
GCA	1.74e-10	3.69e-09	3.68	3.68	12.1	3.3
TBCD	1.75e-10	3.72e-09	0.56	-1.79	40.7	72.7
THAP5	1.76e-10	3.74e-09	0.593	-1.69	77.2	130
PEPD	1.78e-10	3.77e-09	2.52	2.52	38.2	15.2
RBMS3	1.78e-10	3.77e-09	0.284	-3.52	5.05	17.8
PHF6	1.78e-10	3.77e-09	1.58	1.58	280	177
C5orf24	1.79e-10	3.79e-09	0.578	-1.73	80.7	140
SLITRK3	1.8e-10	3.79e-09	0.243	-4.11	1.88	7.73
BRI3BP	1.81e-10	3.81e-09	1.74	1.74	151	86.9
PDE5A	1.81e-10	3.81e-09	0.464	-2.15	23	49.7
ZNF117	1.81e-10	3.81e-09	0.496	-2.01	20	40.3
CASC19	1.82e-10	3.82e-09	0.239	-4.18	1.12	4.69
C22orf46	1.82e-10	3.82e-09	0.442	-2.26	21.7	49.2
CRACR2A	1.82e-10	3.83e-09	2.53	2.53	31.3	12.4
IPO8	1.83e-10	3.83e-09	1.67	1.67	225	135
PFKFB3	1.83e-10	3.83e-09	1.77	1.77	76.1	43.1
TIFA	1.83e-10	3.83e-09	0.401	-2.5	12	30
MTMR12	1.84e-10	3.84e-09	1.78	1.78	74.2	41.6
DNASE2	1.84e-10	3.85e-09	0.482	-2.08	20.2	41.9
FMN1	1.84e-10	3.85e-09	0.252	-3.96	1.41	5.6
IGSF9B	1.85e-10	3.85e-09	2.41	2.41	37.1	15.4
ARHGAP24	1.85e-10	3.86e-09	0.254	-3.94	2.63	10.4
PDCD6	1.85e-10	3.86e-09	1.82	1.82	90.7	49.8
CHAC1	1.86e-10	3.87e-09	0.177	-5.66	2.7	15.3
ASS1	1.87e-10	3.88e-09	0.428	-2.34	13.9	32.5
PRSS23	1.87e-10	3.88e-09	0.388	-2.58	9.95	25.7
TOP2B	1.87e-10	3.89e-09	1.54	1.54	521	338
BAIAP2L1	1.88e-10	3.89e-09	0.509	-1.96	28.4	55.9
NHS	1.88e-10	3.9e-09	0.432	-2.32	14.9	34.5
CEP85L	1.89e-10	3.9e-09	0.571	-1.75	59.7	105
HSPD1P1	1.89e-10	3.9e-09	1.75	1.75	194	111
JDP2	1.89e-10	3.9e-09	0.329	-3.04	5.28	16
PRMT1	1.92e-10	3.96e-09	1.7	1.7	162	95.3
ZMPSTE24	1.93e-10	3.98e-09	1.79	1.79	184	103
GABARAPL2	1.93e-10	3.99e-09	0.541	-1.85	37.9	70
CDC42BPG	1.96e-10	4.03e-09	0.242	-4.14	1.57	6.47
CNTNAP3B	1.96e-10	4.03e-09	0.442	-2.26	18.7	42.2
CDK4	1.96e-10	4.03e-09	1.64	1.64	192	117
MDN1	1.97e-10	4.04e-09	1.64	1.64	626	383
CDC123	1.97e-10	4.05e-09	1.83	1.83	170	93.3
LIN54	1.98e-10	4.05e-09	0.572	-1.75	44.2	77.3
PRKCA	1.98e-10	4.06e-09	0.568	-1.76	62.2	110
SLIT3	1.98e-10	4.06e-09	0.245	-4.08	2.74	11.2
ARID1A	1.99e-10	4.07e-09	0.615	-1.63	178	289
ABLIM1	2.01e-10	4.1e-09	1.71	1.71	184	108
RAB3GAP2	2.02e-10	4.13e-09	0.592	-1.69	95.9	162
FZD1	2.06e-10	4.19e-09	0.485	-2.06	17	35.1
SGMS1-AS1	2.08e-10	4.24e-09	0.326	-3.06	4.6	14.1
DIABLO	2.08e-10	4.24e-09	1.8	1.8	79.4	44
PPA1	2.09e-10	4.25e-09	1.64	1.64	229	139
GALK2	2.1e-10	4.27e-09	0.466	-2.15	14.7	31.6
DDR2	2.11e-10	4.28e-09	0.467	-2.14	62	133
CLOCK	2.12e-10	4.3e-09	0.556	-1.8	63.3	114
CPEB4	2.12e-10	4.3e-09	0.522	-1.92	32.7	62.7
ARHGAP28	2.12e-10	4.3e-09	0.349	-2.87	5.57	15.9
LGR5	2.13e-10	4.3e-09	2.2	2.2	29.8	13.5
NEIL1	2.13e-10	4.31e-09	0.378	-2.65	14.1	37.4
TUBA1B	2.14e-10	4.31e-09	1.61	1.61	1160	717
HMBOX1	2.14e-10	4.33e-09	0.537	-1.86	31.8	59.1
SAE1	2.15e-10	4.34e-09	1.58	1.58	210	133
B3GALT1	2.15e-10	4.34e-09	4.27	4.27	10.1	2.37
SLC1A4	2.15e-10	4.34e-09	0.377	-2.65	11.5	30.5
SLC12A8	2.16e-10	4.35e-09	0.248	-4.02	1.08	4.34
ZNF354A	2.16e-10	4.35e-09	1.92	1.92	64.5	33.6
KRCC1	2.18e-10	4.38e-09	0.255	-3.93	4.46	17.5
TIMM17A	2.19e-10	4.39e-09	1.62	1.62	109	67.1
SLC33A1	2.2e-10	4.4e-09	0.608	-1.65	67.6	111
EXPH5	2.21e-10	4.42e-09	0.537	-1.86	32.7	60.8
SUGP2	2.23e-10	4.46e-09	0.607	-1.65	138	227
LAMC1	2.23e-10	4.46e-09	0.627	-1.59	274	437
ZCCHC12	2.23e-10	4.46e-09	4.1	4.1	11.4	2.77
ZBTB4	2.25e-10	4.49e-09	0.474	-2.11	22.6	47.6
RGS9	2.26e-10	4.5e-09	0.354	-2.83	5.77	16.3
TSPAN6	2.26e-10	4.5e-09	0.588	-1.7	84.1	143
RAP2A	2.26e-10	4.5e-09	1.64	1.64	110	66.9
LUC7L	2.26e-10	4.5e-09	1.66	1.66	99.2	59.8
BYSL	2.27e-10	4.52e-09	1.8	1.8	58.5	32.5
PLAC1	2.3e-10	4.57e-09	0.224	-4.47	2.37	10.6
SDCCAG8	2.31e-10	4.58e-09	0.477	-2.1	19.7	41.4
NUTF2	2.31e-10	4.59e-09	1.71	1.71	93	54.3
RIMKLA	2.32e-10	4.59e-09	3.33	3.33	13.2	3.97
CEBPG	2.32e-10	4.59e-09	0.612	-1.63	91.5	149
FAM20B	2.34e-10	4.63e-09	0.621	-1.61	122	196
PAFAH2	2.36e-10	4.68e-09	0.404	-2.47	8.5	21
AAMP	2.37e-10	4.68e-09	1.81	1.81	157	86.7
ZIC2	2.39e-10	4.73e-09	1.85	1.85	91.3	49.3
CAMK2D	2.4e-10	4.73e-09	0.552	-1.81	44.4	80.5
ANKRD36B	2.4e-10	4.73e-09	0.59	-1.7	72.5	123
TTN	2.41e-10	4.75e-09	0.46	-2.18	106	230
PEX1	2.41e-10	4.75e-09	0.594	-1.68	56	94.3
SLC30A9	2.42e-10	4.75e-09	0.599	-1.67	123	206
LRRTM4	2.42e-10	4.75e-09	0.398	-2.51	8.35	20.9
BCAS3	2.42e-10	4.76e-09	0.504	-1.98	34.7	68.8
TSPAN7	2.43e-10	4.76e-09	0.464	-2.15	16.4	35.2
UFL1	2.43e-10	4.76e-09	0.547	-1.83	44.7	81.6
TESC	2.43e-10	4.76e-09	3.64	3.64	7.72	2.12
ANKRD36	2.44e-10	4.78e-09	0.582	-1.72	113	194
HAUS7	2.45e-10	4.79e-09	2.03	2.03	38.6	19
NORAD	2.45e-10	4.79e-09	0.634	-1.58	341	537
LINC01876	2.46e-10	4.79e-09	0.307	-3.26	3.56	11.6
ITPR3	2.47e-10	4.81e-09	0.537	-1.86	52.4	97.6
ISG20L2	2.47e-10	4.81e-09	1.64	1.64	114	69.5
RPL10	2.48e-10	4.82e-09	1.61	1.61	741	462
SFXN3	2.48e-10	4.82e-09	0.372	-2.69	7.07	19
PPP4R3B	2.48e-10	4.83e-09	0.609	-1.64	74.5	122
JAK1	2.49e-10	4.83e-09	1.62	1.62	163	101
CCDC57	2.49e-10	4.84e-09	0.474	-2.11	32.6	68.8
CEP44	2.49e-10	4.84e-09	0.505	-1.98	51	101
ARFGEF3	2.52e-10	4.88e-09	2.11	2.11	32.8	15.6
SFSWAP	2.52e-10	4.89e-09	1.8	1.8	107	59.5
EIF1B	2.53e-10	4.9e-09	1.74	1.74	89.2	51.2
LINC00662	2.54e-10	4.92e-09	1.87	1.87	53.6	28.7
APEX1	2.55e-10	4.93e-09	1.75	1.75	159	90.8
IQCH	2.56e-10	4.94e-09	0.328	-3.05	4.6	14
SECISBP2	2.57e-10	4.95e-09	0.589	-1.7	68	115
PDLIM1	2.57e-10	4.96e-09	1.65	1.65	106	64.2
GOLGA6L9	2.58e-10	4.98e-09	0.439	-2.28	19.4	44.1
ACTR1A	2.6e-10	5.01e-09	1.64	1.64	151	91.7
CTPS1	2.62e-10	5.04e-09	1.58	1.58	418	264
MAPKAPK3	2.68e-10	5.16e-09	1.94	1.94	61.4	31.6
ZNF84	2.7e-10	5.18e-09	1.82	1.82	63.7	35.1
CA2	2.7e-10	5.18e-09	1.82	1.82	81.8	45
CLCN3	2.7e-10	5.18e-09	0.618	-1.62	117	189
FAM66D	2.7e-10	5.18e-09	0.251	-3.99	3.39	13.5
ANKRD11	2.71e-10	5.19e-09	0.531	-1.88	109	205
WDTC1	2.72e-10	5.19e-09	0.397	-2.52	28.2	71
NLN	2.72e-10	5.2e-09	1.64	1.64	138	84.2
NECAB1	2.73e-10	5.2e-09	0.468	-2.14	20.2	43.2
FAM221A	2.75e-10	5.25e-09	0.217	-4.61	1.24	5.71
SCN4B	2.77e-10	5.29e-09	0.247	-4.04	2.65	10.7
PNO1	2.8e-10	5.34e-09	1.88	1.88	52	27.6
EBF2	2.8e-10	5.34e-09	0.342	-2.92	8.25	24.1
RPS12	2.82e-10	5.36e-09	0.492	-2.03	170	345
RNPS1	2.84e-10	5.39e-09	1.67	1.67	223	134
BAZ2B	2.85e-10	5.4e-09	0.567	-1.76	45.7	80.7
PSMD3	2.86e-10	5.42e-09	1.62	1.62	139	85.7
SMARCAD1	2.86e-10	5.42e-09	0.592	-1.69	83.8	142
SMAD3	2.86e-10	5.42e-09	0.559	-1.79	32.5	58.2
AC015849.5	2.87e-10	5.43e-09	0.295	-3.39	4.14	14.1
PDZD8	2.89e-10	5.47e-09	1.56	1.56	293	187
NADK2	2.9e-10	5.47e-09	1.82	1.82	92.5	50.9
AC005670.3	2.91e-10	5.5e-09	0.576	-1.74	64.9	113
ANTXR1	2.92e-10	5.51e-09	0.62	-1.61	67.4	109
BACE2	2.94e-10	5.55e-09	1.75	1.75	72.9	41.8
NXF1	2.95e-10	5.55e-09	1.63	1.63	101	62
MRPS2	2.95e-10	5.55e-09	1.84	1.84	48.5	26.4
ZNF569	2.96e-10	5.56e-09	2.18	2.18	42.9	19.7
BCHE	2.96e-10	5.56e-09	0.228	-4.39	1.31	5.77
TEX15	2.98e-10	5.59e-09	0.605	-1.65	74.4	123
ZNF280D	2.99e-10	5.6e-09	0.509	-1.96	23.6	46.4
TIMM10	2.99e-10	5.6e-09	2.53	2.53	31.4	12.4
AKR1B1	2.99e-10	5.61e-09	1.71	1.71	115	67.5
MT2A	3e-10	5.61e-09	4.16	4.16	5.49	1.32
SPC24	3e-10	5.62e-09	0.558	-1.79	44.8	80.3
RNF43	3.01e-10	5.62e-09	0.246	-4.06	5.71	23.2
PEAK1	3.01e-10	5.62e-09	0.628	-1.59	93.7	149
PIP4K2C	3.01e-10	5.62e-09	1.9	1.9	48.6	25.5
RUNX1T1	3.03e-10	5.65e-09	0.246	-4.06	1.55	6.3
MRPS35	3.04e-10	5.66e-09	1.77	1.77	130	73.7
LYPD1	3.05e-10	5.67e-09	3.89	3.89	5.84	1.5
ANKRD36BP2	3.06e-10	5.69e-09	0.215	-4.65	2.02	9.4
PHB	3.06e-10	5.69e-09	1.78	1.78	179	101
FAM122B	3.06e-10	5.69e-09	1.64	1.64	117	70.9
CATSPERE	3.07e-10	5.7e-09	0.24	-4.17	1.64	6.84
RRP1	3.08e-10	5.7e-09	1.81	1.81	57.3	31.6
CARF	3.11e-10	5.76e-09	0.296	-3.38	4.99	16.8
HIVEP2	3.12e-10	5.78e-09	0.495	-2.02	38.8	78.3
DDX55	3.13e-10	5.79e-09	1.81	1.81	136	75.2
SLC25A26	3.13e-10	5.79e-09	0.307	-3.26	4.84	15.8
AL121749.2	3.14e-10	5.81e-09	0.253	-3.96	1.38	5.46
SHQ1	3.16e-10	5.83e-09	0.518	-1.93	21	40.6
DYNC1LI1	3.17e-10	5.85e-09	1.67	1.67	98.3	58.9
ATM	3.18e-10	5.86e-09	0.612	-1.63	200	327
OSTN	3.2e-10	5.89e-09	0.365	-2.74	8.4	23
GABBR2	3.23e-10	5.94e-09	3.9	3.9	12.8	3.28
LINC00472	3.23e-10	5.94e-09	0.459	-2.18	21.9	47.8
ZNF774	3.23e-10	5.94e-09	0.314	-3.18	7.92	25.2
SPRED2	3.27e-10	6.01e-09	2.18	2.18	30.3	13.9
XRN1	3.28e-10	6.02e-09	0.6	-1.67	130	216
LTN1	3.28e-10	6.02e-09	0.572	-1.75	65	114
DDX54	3.3e-10	6.05e-09	1.85	1.85	109	58.8
SLC2A11	3.3e-10	6.05e-09	0.326	-3.07	5.23	16
L3MBTL4	3.32e-10	6.06e-09	0.271	-3.69	1	3.69
SNX33	3.33e-10	6.08e-09	0.473	-2.11	16.6	35.1
MAF	3.33e-10	6.08e-09	0.53	-1.89	35.7	67.2
POU6F2	3.36e-10	6.12e-09	0.207	-4.82	1.16	5.58
PEF1	3.36e-10	6.12e-09	1.81	1.81	82.6	45.5
CLN8	3.36e-10	6.12e-09	0.497	-2.01	16.4	33.1
FAM241A	3.36e-10	6.12e-09	0.526	-1.9	24.4	46.3
DDX10	3.37e-10	6.12e-09	1.64	1.64	99.6	60.8
SCIN	3.38e-10	6.14e-09	0.274	-3.65	1.03	3.75
KDM3A	3.39e-10	6.15e-09	0.577	-1.73	47.1	81.7
PCID2	3.39e-10	6.15e-09	1.94	1.94	40.7	21
XKR5	3.39e-10	6.15e-09	0.228	-4.39	1.26	5.51
MKNK2	3.44e-10	6.23e-09	0.532	-1.88	44	82.8
RRNAD1	3.44e-10	6.23e-09	0.443	-2.26	14	31.5
TTLL7	3.45e-10	6.24e-09	0.521	-1.92	29	55.6
PRKN	3.46e-10	6.26e-09	0.263	-3.81	1.74	6.6
PES1	3.47e-10	6.26e-09	1.84	1.84	133	72.7
RARS1	3.48e-10	6.29e-09	1.67	1.67	190	114
ANKRD36C	3.49e-10	6.3e-09	0.624	-1.6	111	178
SERPINB6	3.52e-10	6.34e-09	0.558	-1.79	34.3	61.5
MANBA	3.53e-10	6.36e-09	0.435	-2.3	13.9	32.1
WDR27	3.53e-10	6.36e-09	0.596	-1.68	55.1	92.4
NUDT6	3.54e-10	6.36e-09	0.318	-3.15	4.54	14.3
RBBP4	3.56e-10	6.4e-09	1.55	1.55	638	412
SPRING1	3.57e-10	6.4e-09	1.67	1.67	99.9	59.9
ILF2	3.6e-10	6.45e-09	1.57	1.57	578	369
PIAS1	3.62e-10	6.49e-09	0.604	-1.66	69.3	115
PA2G4P4	3.63e-10	6.51e-09	1.83	1.83	66.4	36.2
NHLRC3	3.63e-10	6.51e-09	0.474	-2.11	27.1	57.2
GPR108	3.64e-10	6.51e-09	0.468	-2.14	14	29.9
DDX17	3.65e-10	6.53e-09	0.635	-1.57	1010	1580
SETD5	3.68e-10	6.58e-09	1.56	1.56	306	196
AC018754.1	3.69e-10	6.58e-09	3.88	3.88	5.84	1.5
CEP120	3.69e-10	6.59e-09	0.563	-1.78	46.4	82.5
GLTP	3.71e-10	6.61e-09	1.85	1.85	43.3	23.4
OR2H2	3.74e-10	6.67e-09	0.244	-4.1	1.58	6.46
COL1A1	3.75e-10	6.67e-09	0.367	-2.73	8.16	22.3
TJP1	3.79e-10	6.75e-09	1.57	1.57	166	106
AS3MT	3.8e-10	6.75e-09	0.239	-4.19	3.56	14.9
CC2D2A	3.84e-10	6.81e-09	0.48	-2.08	18.9	39.4
ADCYAP1R1	3.85e-10	6.83e-09	2.46	2.46	20.6	8.38
CEP70	3.86e-10	6.84e-09	0.503	-1.99	19.2	38.2
BDH2	3.86e-10	6.84e-09	0.455	-2.2	13	28.6
ATP8A1	3.87e-10	6.85e-09	0.541	-1.85	47	86.8
EIF4A1	3.87e-10	6.85e-09	1.58	1.58	1060	674
LIMK2	3.9e-10	6.89e-09	0.482	-2.07	17.3	35.8
RBP1	3.9e-10	6.9e-09	0.258	-3.87	1.78	6.9
MIR99AHG	3.92e-10	6.93e-09	0.445	-2.25	13.6	30.6
LARP4B	3.93e-10	6.93e-09	1.57	1.57	213	135
ALYREF	3.94e-10	6.95e-09	1.77	1.77	84.9	48.1
CADPS2	3.96e-10	6.97e-09	2.37	2.37	21.3	8.96
SH2D4A	3.98e-10	7.01e-09	0.256	-3.9	2.04	7.98
DHX33	3.98e-10	7.01e-09	1.57	1.57	153	97.4
PNMA1	4.01e-10	7.04e-09	1.63	1.63	93.9	57.7
DNAH10	4.02e-10	7.06e-09	2.78	2.78	18.1	6.51
MFSD8	4.03e-10	7.07e-09	0.428	-2.33	18.8	43.9
RAB40B	4.04e-10	7.08e-09	0.404	-2.48	7.66	19
PHLDB2	4.06e-10	7.11e-09	0.444	-2.25	17.3	38.9
MECOM	4.06e-10	7.12e-09	0.575	-1.74	36.2	63
LRRC28	4.1e-10	7.18e-09	0.445	-2.25	14.2	31.9
ARMCX5	4.12e-10	7.21e-09	1.81	1.81	61.9	34.3
SLAIN2	4.15e-10	7.26e-09	0.569	-1.76	35.5	62.3
MXRA8	4.16e-10	7.26e-09	0.297	-3.37	2.53	8.51
YARS2	4.16e-10	7.26e-09	1.92	1.92	47.7	24.9
AKAP6	4.17e-10	7.27e-09	0.379	-2.64	6.61	17.5
NEK9	4.17e-10	7.27e-09	0.636	-1.57	121	191
ALG6	4.19e-10	7.3e-09	1.72	1.72	78.9	46
ZNF813	4.22e-10	7.35e-09	2.75	2.75	15.2	5.53
TPM3	4.25e-10	7.39e-09	1.71	1.71	306	179
KPNB1	4.26e-10	7.4e-09	1.5	1.5	862	573
RPL23AP82	4.27e-10	7.42e-09	0.483	-2.07	17	35.3
RNASEL	4.32e-10	7.49e-09	0.427	-2.34	10.1	23.7
TPT1-AS1	4.34e-10	7.53e-09	0.475	-2.1	17.1	35.9
CASC9	4.39e-10	7.6e-09	0.32	-3.13	5.98	18.7
TTC23	4.41e-10	7.63e-09	0.494	-2.02	23.1	46.8
CENPX	4.43e-10	7.67e-09	2.17	2.17	48.8	22.5
ABHD18	4.44e-10	7.67e-09	0.515	-1.94	17.6	34.2
R3HDM2	4.44e-10	7.67e-09	0.586	-1.71	62.8	107
RFC1	4.45e-10	7.69e-09	0.638	-1.57	128	200
AC079466.1	4.46e-10	7.7e-09	0.273	-3.66	1	3.66
NOP2	4.47e-10	7.71e-09	2.53	2.53	135	53.3
THOC2	4.52e-10	7.78e-09	1.55	1.55	363	234
AL132655.1	4.52e-10	7.79e-09	0.275	-3.64	1.01	3.67
RHOC	4.53e-10	7.8e-09	0.529	-1.89	29.3	55.4
PPM1K	4.54e-10	7.8e-09	0.579	-1.73	54.8	94.7
GAPDH	4.55e-10	7.8e-09	1.71	1.71	1750	1020
NOP16	4.55e-10	7.8e-09	1.9	1.9	54.8	28.8
AGPAT4	4.59e-10	7.88e-09	0.558	-1.79	49.2	88.1
SPPL3	4.6e-10	7.88e-09	1.86	1.86	78.5	42.2
NBPF1	4.66e-10	7.99e-09	0.645	-1.55	117	182
DDX18	4.75e-10	8.13e-09	1.58	1.58	241	153
ARSA	4.76e-10	8.13e-09	0.361	-2.77	6.35	17.6
CARD8	4.77e-10	8.16e-09	0.574	-1.74	44.9	78.3
CCT7	4.82e-10	8.23e-09	1.58	1.58	553	351
KCNN3	4.85e-10	8.27e-09	0.276	-3.63	2.29	8.32
GALT	4.86e-10	8.28e-09	0.481	-2.08	16.5	34.2
CALCOCO1	4.86e-10	8.28e-09	0.516	-1.94	33.1	64.1
PRELID1	4.88e-10	8.31e-09	1.86	1.86	137	73.5
AC106791.1	4.88e-10	8.31e-09	0.377	-2.65	6.26	16.6
NAP1L3	4.88e-10	8.31e-09	1.94	1.94	34.4	17.7
RSL1D1	4.92e-10	8.35e-09	1.62	1.62	258	160
MTR	4.94e-10	8.38e-09	0.67	-1.49	314	469
TMEM30A	4.94e-10	8.38e-09	0.611	-1.64	96	157
PSMD9	4.96e-10	8.42e-09	1.96	1.96	68.6	35
DYNLT1	4.97e-10	8.42e-09	0.579	-1.73	35.1	60.7
TRMT6	4.99e-10	8.44e-09	1.83	1.83	50.5	27.6
MANEAL	4.99e-10	8.44e-09	1.91	1.91	47.3	24.7
GPX1	5.02e-10	8.49e-09	1.98	1.98	142	71.9
CCSAP	5.11e-10	8.63e-09	0.629	-1.59	93.9	149
CCDC80	5.11e-10	8.63e-09	0.361	-2.77	7.38	20.4
TMEM170B	5.14e-10	8.68e-09	2.19	2.19	32.2	14.7
AASDH	5.16e-10	8.7e-09	0.471	-2.12	23.1	49
ZCCHC17	5.16e-10	8.7e-09	1.81	1.81	47.2	26.1
ABCF1	5.18e-10	8.72e-09	1.71	1.71	132	77.7
RIC1	5.2e-10	8.75e-09	0.618	-1.62	56.8	91.9
C14orf132	5.2e-10	8.75e-09	0.514	-1.94	19.9	38.8
AC068587.4	5.24e-10	8.81e-09	0.539	-1.85	34.7	64.4
TMEM9B-AS1	5.25e-10	8.81e-09	0.364	-2.74	5.07	13.9
LRP1B	5.25e-10	8.82e-09	0.519	-1.93	32.2	62.1
DHRS2	5.26e-10	8.82e-09	2.97	2.97	13.7	4.64
TDG	5.29e-10	8.86e-09	1.69	1.69	149	88.3
KDELR3	5.29e-10	8.87e-09	0.481	-2.08	13.7	28.5
HEXIM1	5.3e-10	8.88e-09	1.75	1.75	85.3	48.8
SYTL4	5.37e-10	8.98e-09	0.4	-2.5	15.3	38.3
AP002026.1	5.37e-10	8.98e-09	0.271	-3.7	1.74	6.44
LPP	5.38e-10	8.99e-09	0.582	-1.72	87.3	150
SLITRK5	5.4e-10	9.01e-09	0.63	-1.59	69.2	110
ZNF280C	5.4e-10	9.01e-09	1.73	1.73	71.1	41.1
ARL2	5.41e-10	9.02e-09	2.11	2.11	35.2	16.6
RAF1	5.43e-10	9.04e-09	1.6	1.6	160	100
YWHAQ	5.45e-10	9.06e-09	1.58	1.58	482	306
TRIM46	5.45e-10	9.06e-09	0.275	-3.63	1.2	4.36
USP36	5.47e-10	9.09e-09	1.61	1.61	131	81.5
OCIAD1	5.48e-10	9.1e-09	0.605	-1.65	82.4	136
PLS3	5.49e-10	9.11e-09	0.625	-1.6	754	1210
BORA	5.49e-10	9.11e-09	0.525	-1.9	43.7	83.2
NCOA7	5.5e-10	9.11e-09	0.525	-1.9	27.2	51.8
C4orf33	5.51e-10	9.12e-09	0.44	-2.27	13.7	31
TIMM50	5.52e-10	9.13e-09	1.67	1.67	86.3	51.8
XDH	5.54e-10	9.16e-09	0.293	-3.42	1	3.42
SLC29A1	5.55e-10	9.17e-09	1.96	1.96	59.2	30.3
RPS26	5.57e-10	9.2e-09	1.81	1.81	55.2	30.5
AR	5.58e-10	9.21e-09	1.79	1.79	73.2	41
GOLGA6L5P	5.64e-10	9.31e-09	0.373	-2.68	9.89	26.5
C21orf62-AS1	5.65e-10	9.31e-09	0.274	-3.65	2.35	8.57
ZNF274	5.66e-10	9.33e-09	2.05	2.05	53.2	26
RPLP0P6	5.67e-10	9.33e-09	1.68	1.68	431	257
DUSP7	5.76e-10	9.47e-09	1.86	1.86	49.1	26.3
PCAT1	5.76e-10	9.47e-09	0.269	-3.72	1.44	5.34
DDX23	5.8e-10	9.52e-09	1.67	1.67	146	87.2
SLC16A1	5.83e-10	9.57e-09	1.55	1.55	478	308
COL23A1	5.84e-10	9.57e-09	0.251	-3.99	1.26	5
CARS1	5.84e-10	9.57e-09	0.56	-1.78	55.2	98.4
EIF6	5.86e-10	9.59e-09	1.77	1.77	52.3	29.5
TUBGCP3	5.87e-10	9.61e-09	1.86	1.86	48.7	26.1
TBC1D9	5.88e-10	9.61e-09	0.542	-1.85	40.3	74.3
ELP3	5.89e-10	9.64e-09	0.569	-1.76	30.8	54
EAF1	5.91e-10	9.65e-09	1.65	1.65	88.4	53.6
USP7	5.93e-10	9.68e-09	1.51	1.51	253	167
PRPS2	5.96e-10	9.72e-09	1.59	1.59	175	111
ADAM22	5.96e-10	9.72e-09	0.59	-1.69	35.4	60
EXOC1	6.04e-10	9.85e-09	0.582	-1.72	36.7	63.1
LINC02882	6.09e-10	9.91e-09	0.268	-3.73	2.22	8.3
DUSP4	6.1e-10	9.91e-09	0.324	-3.09	4.7	14.5
AJUBA	6.1e-10	9.91e-09	0.449	-2.23	17.4	38.7
ATOH8	6.1e-10	9.91e-09	0.28	-3.57	1.2	4.3
H1-3	6.1e-10	9.91e-09	0.623	-1.61	96.2	155
CETN2	6.13e-10	9.94e-09	2.14	2.14	46.4	21.7
MAP3K4	6.13e-10	9.94e-09	0.628	-1.59	61.2	97.5
AL035425.1	6.14e-10	9.94e-09	0.396	-2.53	7.8	19.7
BMF	6.15e-10	9.96e-09	0.322	-3.1	4.97	15.4
CWF19L1	6.18e-10	1e-08	1.73	1.73	65.2	37.6
NIPAL1	6.19e-10	1e-08	0.449	-2.23	12	26.7
IFRD2	6.19e-10	1e-08	2.1	2.1	74.3	35.4
HBS1L	6.19e-10	1e-08	0.652	-1.53	136	209
SNAI2	6.37e-10	1.03e-08	0.522	-1.91	70.4	135
DIRC3	6.37e-10	1.03e-08	0.284	-3.52	1.02	3.59
PCBD1	6.42e-10	1.03e-08	1.91	1.91	48.8	25.6
NCL	6.42e-10	1.03e-08	1.92	1.92	1700	884
FKBP5	6.42e-10	1.03e-08	1.64	1.64	94	57.2
GLT8D2	6.43e-10	1.03e-08	0.389	-2.57	6.58	16.9
LINC01145	6.44e-10	1.03e-08	0.391	-2.56	8.3	21.2
MRPL36	6.49e-10	1.04e-08	2.48	2.48	29.7	12
SUCLG2-AS1	6.57e-10	1.05e-08	0.267	-3.75	1.38	5.15
DNM1	6.57e-10	1.05e-08	0.524	-1.91	50.2	95.9
CTNNB1	6.59e-10	1.06e-08	1.63	1.63	645	395
PHF11	6.59e-10	1.06e-08	0.26	-3.85	1.64	6.3
CSPG5	6.66e-10	1.07e-08	2.56	2.56	17.7	6.93
CTH	6.68e-10	1.07e-08	0.484	-2.07	32.5	67.2
PSAT1	6.68e-10	1.07e-08	0.613	-1.63	229	373
TSPAN3	6.69e-10	1.07e-08	0.589	-1.7	168	285
LAMC3	6.72e-10	1.07e-08	0.198	-5.06	1.46	7.4
FLII	6.76e-10	1.08e-08	1.69	1.69	132	78.5
PGRMC2	6.81e-10	1.09e-08	0.609	-1.64	64.4	106
BAALC-AS1	6.83e-10	1.09e-08	0.273	-3.66	3.12	11.4
KIAA0319L	6.83e-10	1.09e-08	0.578	-1.73	58.6	101
XPNPEP3	6.84e-10	1.09e-08	0.594	-1.68	52	87.5
ZNF76	6.87e-10	1.09e-08	0.494	-2.03	21.3	43
CHM	6.94e-10	1.1e-08	0.562	-1.78	45.7	81.5
PI4K2B	6.97e-10	1.11e-08	0.564	-1.77	66.6	118
AC046134.2	6.97e-10	1.11e-08	0.405	-2.47	6.81	16.8
HMGB2	7e-10	1.11e-08	0.484	-2.07	113	234
SYNDIG1	7.02e-10	1.11e-08	0.244	-4.11	1.31	5.37
FAM214A	7.03e-10	1.11e-08	0.51	-1.96	17.2	33.7
INKA2	7.07e-10	1.12e-08	0.322	-3.1	6.59	20.4
KANK2	7.07e-10	1.12e-08	0.507	-1.97	23.7	46.7
NGRN	7.08e-10	1.12e-08	0.641	-1.56	77.4	121
RNF128	7.08e-10	1.12e-08	0.48	-2.08	16.6	34.5
CT45A5	7.08e-10	1.12e-08	0.182	-5.51	1	5.51
DHFR2	7.09e-10	1.12e-08	0.461	-2.17	10.8	23.4
RPSA	7.12e-10	1.12e-08	1.5	1.5	607	404
AL354696.2	7.12e-10	1.12e-08	0.24	-4.16	1.94	8.07
AGPS	7.14e-10	1.12e-08	1.75	1.75	213	122
SMCHD1	7.15e-10	1.12e-08	0.621	-1.61	125	202
DET1	7.23e-10	1.14e-08	0.36	-2.78	6.88	19.1
FENDRR	7.25e-10	1.14e-08	0.34	-2.94	4.9	14.4
CHUK	7.25e-10	1.14e-08	1.7	1.7	140	82.5
NPTX2	7.29e-10	1.14e-08	2.7	2.7	17.2	6.37
LTBP4	7.32e-10	1.15e-08	0.443	-2.26	12.8	28.9
CDK2AP1	7.33e-10	1.15e-08	1.95	1.95	72.9	37.4
AL133415.1	7.34e-10	1.15e-08	1.97	1.97	37.3	18.9
ALKBH5	7.34e-10	1.15e-08	1.57	1.57	159	101
ROCK1	7.37e-10	1.15e-08	0.644	-1.55	95.4	148
ANXA5	7.37e-10	1.15e-08	0.648	-1.54	134	206
STK26	7.38e-10	1.15e-08	1.65	1.65	151	91.7
MYC	7.38e-10	1.15e-08	1.71	1.71	104	61.2
ZNF587B	7.39e-10	1.15e-08	1.63	1.63	81.1	49.7
KCNT2	7.4e-10	1.15e-08	0.298	-3.35	3.31	11.1
GARS1	7.42e-10	1.16e-08	0.654	-1.53	275	421
FOXE1	7.46e-10	1.16e-08	0.267	-3.75	1.06	3.97
SYP	7.51e-10	1.17e-08	3.1	3.1	19.5	6.28
PGGHG	7.52e-10	1.17e-08	0.476	-2.1	26.3	55.1
FBRSL1	7.57e-10	1.18e-08	2.01	2.01	48.2	24
HLA-DQA1	7.59e-10	1.18e-08	0.278	-3.6	1.23	4.43
THOC6	7.67e-10	1.19e-08	1.95	1.95	31	15.9
PWP2	7.68e-10	1.19e-08	2.28	2.28	47.1	20.6
RNASEH2B-AS1	7.71e-10	1.19e-08	0.279	-3.58	1.93	6.93
ERP29	7.73e-10	1.2e-08	1.63	1.63	121	74.2
FARSB	7.79e-10	1.21e-08	1.73	1.73	131	75.7
CSTF3	7.79e-10	1.21e-08	0.619	-1.62	53.2	86
C14orf93	7.8e-10	1.21e-08	0.359	-2.78	5.5	15.3
NDST4	7.86e-10	1.22e-08	0.245	-4.09	1.12	4.57
GDI2	7.88e-10	1.22e-08	1.55	1.55	373	240
CATSPER2	7.89e-10	1.22e-08	0.312	-3.2	5.19	16.6
DDX1	7.91e-10	1.22e-08	1.54	1.54	268	173
HSPA2	7.95e-10	1.22e-08	0.295	-3.39	2.77	9.39
ATRX	7.95e-10	1.22e-08	0.664	-1.51	239	361
RAB6C-AS1	7.95e-10	1.22e-08	0.261	-3.83	1.39	5.31
ZBTB37	8e-10	1.23e-08	0.573	-1.75	62.3	109
AL645608.7	8e-10	1.23e-08	3.23	3.23	9.49	2.94
USP54	8.06e-10	1.24e-08	1.7	1.7	90.1	52.9
AMER1	8.1e-10	1.24e-08	1.7	1.7	68	40
TOR3A	8.1e-10	1.24e-08	1.77	1.77	80	45.2
HSPA14	8.13e-10	1.25e-08	1.92	1.92	56.9	29.6
PRELID3B	8.14e-10	1.25e-08	1.66	1.66	222	134
NNT-AS1	8.18e-10	1.25e-08	0.499	-2	13.3	26.6
PSMD1	8.21e-10	1.26e-08	1.57	1.57	239	152
ANKRD34B	8.23e-10	1.26e-08	0.268	-3.73	2.55	9.52
VBP1	8.27e-10	1.26e-08	1.82	1.82	181	99.4
VAC14	8.29e-10	1.27e-08	1.85	1.85	61.3	33.2
CYP2U1	8.33e-10	1.27e-08	0.288	-3.47	4.63	16.1
ECHS1	8.35e-10	1.27e-08	1.83	1.83	107	58.2
BRPF1	8.39e-10	1.28e-08	1.66	1.66	71.3	43
ZNF551	8.4e-10	1.28e-08	2	2	49.5	24.7
CR381653.2	8.45e-10	1.29e-08	0.346	-2.89	8.02	23.2
OS9	8.46e-10	1.29e-08	1.64	1.64	137	83.5
POGK	8.48e-10	1.29e-08	1.5	1.5	221	147
CDC25C	8.49e-10	1.29e-08	0.537	-1.86	20.5	38.1
BCL6B	8.57e-10	1.3e-08	2.1	2.1	31.7	15.1
CCNB1IP1	8.63e-10	1.31e-08	0.495	-2.02	42.8	86.5
CFAP300	8.64e-10	1.31e-08	0.25	-4	1.01	4.04
PSMB2	8.72e-10	1.32e-08	1.6	1.6	159	98.9
PPIL4	8.76e-10	1.33e-08	0.504	-1.98	50.2	99.6
HSP90AA4P	8.82e-10	1.33e-08	2.29	2.29	20.8	9.09
ESCO2	8.82e-10	1.33e-08	0.541	-1.85	34.6	64
UNC119B	8.87e-10	1.34e-08	1.66	1.66	132	79.6
DPYSL5	8.88e-10	1.34e-08	1.78	1.78	72.6	40.9
MESD	8.9e-10	1.34e-08	0.611	-1.64	70.1	115
SERBP1P1	8.9e-10	1.34e-08	1.9	1.9	78.8	41.6
OXSR1	8.95e-10	1.35e-08	1.58	1.58	113	71.2
HMGB1P5	8.97e-10	1.35e-08	1.79	1.79	179	100
KLHL18	8.98e-10	1.35e-08	2.03	2.03	71.8	35.5
NMNAT1	9.03e-10	1.36e-08	0.43	-2.32	9.69	22.5
AL109946.1	9.04e-10	1.36e-08	0.202	-4.95	1.73	8.55
TMEM255A	9.08e-10	1.37e-08	0.323	-3.09	4.35	13.5
TTC27	9.15e-10	1.38e-08	1.81	1.81	59.7	33
LINC01291	9.17e-10	1.38e-08	0.393	-2.54	7.71	19.6
FAM13A-AS1	9.17e-10	1.38e-08	0.446	-2.24	9.27	20.8
AL442636.1	9.24e-10	1.39e-08	0.286	-3.5	3.46	12.1
FKBP7	9.25e-10	1.39e-08	0.404	-2.48	9.17	22.7
LAMTOR3	9.27e-10	1.39e-08	0.529	-1.89	28.5	53.8
KHDRBS3	9.33e-10	1.4e-08	0.528	-1.9	21.9	41.5
LRRC37A9P	9.35e-10	1.4e-08	0.384	-2.6	5.34	13.9
AL162595.1	9.43e-10	1.41e-08	0.503	-1.99	14.5	28.8
UBE2D1	9.43e-10	1.41e-08	1.83	1.83	47.2	25.8
AL365361.1	9.46e-10	1.41e-08	3.3	3.3	3.58	1.08
TEAD4	9.48e-10	1.42e-08	1.99	1.99	29.6	14.9
GORASP1	9.5e-10	1.42e-08	1.81	1.81	48	26.6
SOCS4	9.52e-10	1.42e-08	0.63	-1.59	90.8	144
KCNMB2-AS1	9.54e-10	1.42e-08	0.32	-3.12	4.11	12.8
ZNF426	9.59e-10	1.43e-08	1.84	1.84	51.9	28.1
LAMB2	9.65e-10	1.44e-08	0.519	-1.93	57.2	110
AC018697.1	9.68e-10	1.44e-08	0.286	-3.49	1.06	3.69
SLC30A10	9.69e-10	1.44e-08	0.288	-3.47	3.06	10.6
LINC00308	9.79e-10	1.45e-08	0.262	-3.82	1.41	5.37
ZDHHC20	9.79e-10	1.45e-08	0.614	-1.63	79.3	129
RBFOX2	9.79e-10	1.45e-08	0.654	-1.53	181	276
FGFR3	9.82e-10	1.46e-08	0.544	-1.84	32.1	59
NABP2	9.84e-10	1.46e-08	1.74	1.74	53.2	30.7
MRPS26	9.94e-10	1.47e-08	1.77	1.77	48.5	27.4
YWHAG	1e-09	1.48e-08	1.48	1.48	315	213
ATP6AP1L	1e-09	1.49e-08	0.372	-2.69	5.59	15
METTL1	1.01e-09	1.5e-08	2.27	2.27	23	10.1
RPL22	1.02e-09	1.5e-08	0.618	-1.62	151	245
KBTBD6	1.02e-09	1.5e-08	0.621	-1.61	65.7	106
PSME4	1.03e-09	1.52e-08	1.53	1.53	268	175
MINDY3	1.03e-09	1.52e-08	1.66	1.66	99.4	59.8
POLH	1.03e-09	1.52e-08	0.558	-1.79	50.6	90.7
SEL1L3	1.03e-09	1.52e-08	0.476	-2.1	13.1	27.6
KCTD19	1.03e-09	1.52e-08	0.346	-2.89	5.1	14.7
SBF2	1.03e-09	1.52e-08	0.625	-1.6	59.4	95.1
PRNCR1	1.03e-09	1.52e-08	0.242	-4.13	1.23	5.07
FAM149A	1.04e-09	1.52e-08	0.26	-3.85	2.31	8.92
DISC1	1.04e-09	1.52e-08	0.426	-2.34	10.4	24.3
WDR45B	1.04e-09	1.53e-08	0.583	-1.72	44.1	75.7
NEO1	1.05e-09	1.54e-08	0.625	-1.6	78.7	126
HPSE	1.06e-09	1.55e-08	0.333	-3	5.8	17.4
ARPC4	1.06e-09	1.55e-08	1.87	1.87	58.9	31.5
DNM1P51	1.06e-09	1.56e-08	0.415	-2.41	11.6	27.9
GOLGA6L4	1.06e-09	1.56e-08	0.384	-2.61	15.4	40.1
POLR3K	1.06e-09	1.56e-08	1.9	1.9	44	23.2
CTSF	1.07e-09	1.56e-08	0.415	-2.41	7.54	18.2
CPQ	1.07e-09	1.56e-08	0.224	-4.47	1.03	4.62
TRIM32	1.07e-09	1.56e-08	0.517	-1.93	23.2	44.9
ISOC1	1.07e-09	1.57e-08	1.71	1.71	72	42.1
TAGLN2P1	1.08e-09	1.57e-08	1.73	1.73	44.8	25.9
SCLT1	1.08e-09	1.57e-08	0.522	-1.92	20	38.3
CCDC88C	1.09e-09	1.58e-08	1.85	1.85	44.1	23.8
POGLUT3	1.09e-09	1.59e-08	0.62	-1.61	96.4	155
NIPSNAP3B	1.1e-09	1.6e-08	0.31	-3.23	3.76	12.1
RAP1GDS1	1.1e-09	1.6e-08	0.568	-1.76	32.7	57.5
GTF3A	1.11e-09	1.61e-08	1.72	1.72	76.8	44.5
MTHFD2	1.12e-09	1.63e-08	0.668	-1.5	250	374
FAM160A1	1.12e-09	1.63e-08	0.591	-1.69	33.2	56.2
WASF2	1.12e-09	1.63e-08	0.657	-1.52	156	237
MTMR11	1.12e-09	1.63e-08	0.329	-3.04	3.42	10.4
FOXP2	1.13e-09	1.64e-08	0.56	-1.79	21.4	38.3
SLC9A7	1.14e-09	1.64e-08	1.95	1.95	46.2	23.7
ARHGAP17	1.14e-09	1.64e-08	1.62	1.62	94.3	58.1
LMLN	1.14e-09	1.65e-08	0.543	-1.84	22.2	40.8
ZNRD1ASP	1.14e-09	1.65e-08	0.456	-2.19	20	43.9
ADH5	1.15e-09	1.66e-08	0.636	-1.57	91.1	143
USP24	1.15e-09	1.66e-08	1.53	1.53	401	263
WDR19	1.15e-09	1.66e-08	0.595	-1.68	43.7	73.4
ACADL	1.15e-09	1.66e-08	0.263	-3.81	1.46	5.57
ZNF514	1.16e-09	1.67e-08	0.608	-1.64	38.5	63.3
USP53	1.16e-09	1.67e-08	0.62	-1.61	56.9	91.8
HOXA5	1.16e-09	1.67e-08	1.58	1.58	97.7	61.8
L3MBTL1	1.17e-09	1.69e-08	0.368	-2.71	13.4	36.5
GPX8	1.18e-09	1.69e-08	0.592	-1.69	52.5	88.7
DNAJA1	1.18e-09	1.7e-08	1.61	1.61	323	201
TRIOBP	1.2e-09	1.72e-08	0.427	-2.34	16.8	39.3
AL157778.1	1.21e-09	1.74e-08	3.36	3.36	3.36	1
PLEKHG4	1.21e-09	1.74e-08	0.52	-1.92	18.2	35
SH3BGRL	1.21e-09	1.74e-08	0.596	-1.68	46.1	77.3
EPHB6	1.21e-09	1.74e-08	3.49	3.49	5.21	1.49
TDRP	1.22e-09	1.74e-08	0.314	-3.18	2.89	9.2
DNAAF5	1.22e-09	1.74e-08	1.75	1.75	77.5	44.2
CYBRD1	1.22e-09	1.74e-08	0.405	-2.47	7.09	17.5
SETD1B	1.22e-09	1.74e-08	1.81	1.81	82.7	45.6
SH3YL1	1.23e-09	1.76e-08	0.401	-2.49	6.43	16
CCDC28A-AS1	1.24e-09	1.77e-08	0.341	-2.94	4.62	13.6
ZNF276	1.25e-09	1.77e-08	0.475	-2.1	25.4	53.3
PSPH	1.25e-09	1.77e-08	0.605	-1.65	35	57.8
VLDLR-AS1	1.25e-09	1.78e-08	0.299	-3.34	1.23	4.11
EME1	1.25e-09	1.78e-08	0.524	-1.91	24.8	47.3
BATF3	1.25e-09	1.78e-08	3.68	3.68	13.4	3.64
FBXO44	1.25e-09	1.78e-08	0.434	-2.31	13.2	30.4
EPHA8	1.25e-09	1.78e-08	3.3	3.3	6.88	2.08
SYCP2	1.26e-09	1.79e-08	0.328	-3.05	3.68	11.2
RAD51C	1.27e-09	1.8e-08	0.617	-1.62	42.1	68.2
MAP9	1.27e-09	1.8e-08	0.637	-1.57	74.4	117
Z93943.1	1.27e-09	1.8e-08	0.416	-2.41	8	19.3
FAM238C	1.28e-09	1.81e-08	0.272	-3.68	2.33	8.6
GMDS	1.28e-09	1.81e-08	0.543	-1.84	21	38.7
ENTPD7	1.29e-09	1.82e-08	1.58	1.58	122	77
DMC1	1.29e-09	1.82e-08	0.516	-1.94	14.8	28.6
ZNF280B	1.3e-09	1.84e-08	0.571	-1.75	32.9	57.6
REPS2	1.3e-09	1.84e-08	0.389	-2.57	5.93	15.3
CCDC122	1.31e-09	1.84e-08	0.388	-2.58	9.07	23.4
CHD5	1.31e-09	1.84e-08	2.98	2.98	10.4	3.48
ZNF70	1.31e-09	1.85e-08	0.541	-1.85	20.2	37.3
BCL7A	1.31e-09	1.85e-08	1.62	1.62	70	43.3
TAF1A	1.31e-09	1.85e-08	1.99	1.99	35.8	18
SPG11	1.32e-09	1.85e-08	0.615	-1.63	76.2	124
MRPL3	1.32e-09	1.85e-08	1.58	1.58	228	144
DACH1	1.32e-09	1.86e-08	0.621	-1.61	46.2	74.4
SYNE3	1.33e-09	1.87e-08	0.352	-2.84	12.5	35.5
GJA3	1.33e-09	1.87e-08	0.361	-2.77	5.16	14.3
N4BP2	1.34e-09	1.87e-08	0.621	-1.61	70.7	114
BARX2	1.34e-09	1.88e-08	3.48	3.48	9.1	2.62
FDXR	1.35e-09	1.89e-08	0.401	-2.49	15.2	37.9
ZBED3-AS1	1.35e-09	1.89e-08	0.537	-1.86	18.7	34.8
SCAND2P	1.35e-09	1.89e-08	0.503	-1.99	30.4	60.5
WARS2-AS1	1.36e-09	1.9e-08	0.598	-1.67	56.1	93.9
PI4KA	1.36e-09	1.9e-08	0.62	-1.61	112	181
MAP1B	1.36e-09	1.9e-08	1.56	1.56	357	229
PTGR2	1.37e-09	1.91e-08	0.513	-1.95	19.7	38.4
UBE2N	1.37e-09	1.91e-08	1.69	1.69	155	92.2
HELZ	1.37e-09	1.91e-08	0.64	-1.56	208	325
SLC12A7	1.37e-09	1.92e-08	2.24	2.24	49.9	22.3
SIPA1L2	1.38e-09	1.92e-08	0.628	-1.59	57.8	92.1
CAV3	1.38e-09	1.92e-08	3.51	3.51	6.13	1.75
PTBP1	1.38e-09	1.92e-08	1.47	1.47	480	327
CNTN1	1.39e-09	1.93e-08	0.556	-1.8	25	45
XPO6	1.39e-09	1.93e-08	1.55	1.55	213	138
PNISR	1.39e-09	1.93e-08	0.62	-1.61	177	285
TPT1	1.4e-09	1.94e-08	0.652	-1.53	813	1250
NPTN	1.41e-09	1.95e-08	0.572	-1.75	40.3	70.3
ZNF652	1.41e-09	1.96e-08	0.652	-1.53	82.8	127
TMEM94	1.41e-09	1.96e-08	0.496	-2.02	36.6	73.8
LINC02615	1.41e-09	1.96e-08	0.319	-3.14	2.34	7.34
IER5	1.42e-09	1.96e-08	0.532	-1.88	25.9	48.6
MYORG	1.42e-09	1.97e-08	0.447	-2.24	10.2	22.8
FURIN	1.43e-09	1.98e-08	0.506	-1.98	25.5	50.5
AC010680.2	1.43e-09	1.98e-08	0.389	-2.57	5.19	13.3
TOMM22	1.43e-09	1.98e-08	1.68	1.68	105	62.6
BAG2	1.43e-09	1.98e-08	1.73	1.73	71.4	41.3
NBN	1.43e-09	1.98e-08	1.57	1.57	180	114
PLEKHH2	1.44e-09	1.98e-08	0.536	-1.86	25.1	46.9
LRIG2-DT	1.45e-09	2e-08	0.376	-2.66	5.49	14.6
LINC02253	1.47e-09	2.02e-08	0.334	-2.99	3.43	10.3
EN2	1.48e-09	2.03e-08	1.81	1.81	47.5	26.2
NAAA	1.48e-09	2.04e-08	0.326	-3.07	2.83	8.69
EPB41	1.48e-09	2.04e-08	1.48	1.48	336	227
TYK2	1.49e-09	2.05e-08	0.543	-1.84	56.5	104
SNTB1	1.49e-09	2.05e-08	2.97	2.97	10.8	3.64
SMYD5	1.5e-09	2.05e-08	1.91	1.91	34.1	17.8
PODXL	1.5e-09	2.06e-08	2.14	2.14	36.2	16.9
RIMS3	1.5e-09	2.06e-08	0.527	-1.9	17.6	33.4
FLVCR1	1.51e-09	2.07e-08	1.8	1.8	93.6	52
LRRC63	1.51e-09	2.07e-08	0.304	-3.29	2.01	6.63
PDE12	1.52e-09	2.08e-08	1.61	1.61	162	101
AIMP2	1.52e-09	2.08e-08	1.99	1.99	35.1	17.7
PRNP	1.53e-09	2.09e-08	0.557	-1.79	38.6	69.3
ZNF710-AS1	1.54e-09	2.1e-08	0.326	-3.07	3.78	11.6
ATAD3B	1.55e-09	2.11e-08	1.68	1.68	72.1	42.9
MNS1	1.55e-09	2.11e-08	0.286	-3.49	1.4	4.91
GLA	1.55e-09	2.11e-08	0.628	-1.59	128	204
IRF2BPL	1.56e-09	2.13e-08	0.451	-2.22	12	26.7
BZW1P2	1.58e-09	2.15e-08	1.7	1.7	52.7	30.9
FOXA1	1.58e-09	2.15e-08	3.24	3.24	9.68	2.99
ZNF772	1.59e-09	2.16e-08	2.06	2.06	42.9	20.8
SAFB2	1.59e-09	2.16e-08	1.85	1.85	88	47.4
VWDE	1.59e-09	2.16e-08	0.457	-2.19	11.1	24.3
WDR3	1.6e-09	2.17e-08	1.54	1.54	235	153
OSTC	1.6e-09	2.17e-08	0.568	-1.76	48.7	85.7
NSMCE4A	1.6e-09	2.17e-08	1.68	1.68	76.3	45.3
ZNF160	1.61e-09	2.18e-08	2.24	2.24	25.9	11.5
EPHB1	1.61e-09	2.19e-08	2.76	2.76	11.7	4.24
STARD7	1.62e-09	2.2e-08	1.45	1.45	369	254
CLGN	1.62e-09	2.2e-08	0.392	-2.55	6.33	16.1
PAX9	1.63e-09	2.2e-08	0.518	-1.93	15.4	29.7
UBB	1.63e-09	2.2e-08	1.46	1.46	579	397
RNF145	1.64e-09	2.22e-08	1.68	1.68	70.8	42.2
RPAP3	1.65e-09	2.23e-08	1.62	1.62	108	66.8
CUL9	1.66e-09	2.25e-08	0.482	-2.08	30.3	63
ARGLU1	1.67e-09	2.26e-08	1.67	1.67	94.2	56.3
PTGES3P1	1.68e-09	2.26e-08	2.06	2.06	142	69.1
RBFOX3	1.68e-09	2.27e-08	3.01	3.01	8.99	2.99
NUDT4	1.69e-09	2.28e-08	1.56	1.56	188	121
CTSB	1.7e-09	2.28e-08	0.63	-1.59	64.7	103
TNMD	1.7e-09	2.28e-08	0.295	-3.38	1.06	3.58
LARS1	1.7e-09	2.29e-08	0.659	-1.52	398	604
MFSD13A	1.72e-09	2.31e-08	2.14	2.14	32.4	15.2
WDR17	1.72e-09	2.32e-08	0.526	-1.9	28.8	54.7
ZNF622	1.73e-09	2.32e-08	1.98	1.98	31.8	16
GJB7	1.74e-09	2.33e-08	0.268	-3.73	1.12	4.2
SLMAP	1.74e-09	2.34e-08	1.47	1.47	187	127
SFMBT2	1.75e-09	2.34e-08	1.82	1.82	136	74.6
BRMS1	1.75e-09	2.34e-08	2.01	2.01	34	16.9
POLG2	1.75e-09	2.34e-08	0.553	-1.81	25.7	46.4
TSNAX	1.75e-09	2.34e-08	0.658	-1.52	95.7	145
AL035530.2	1.75e-09	2.34e-08	0.307	-3.26	2.55	8.3
TBL1X	1.78e-09	2.37e-08	1.52	1.52	142	93.3
PRKAA2	1.78e-09	2.37e-08	1.64	1.64	150	91.6
IFT27	1.78e-09	2.38e-08	0.521	-1.92	24.4	46.8
TBCE	1.79e-09	2.38e-08	0.637	-1.57	59.3	93.1
NAA10	1.79e-09	2.38e-08	1.78	1.78	130	72.7
DBI	1.8e-09	2.4e-08	2.04	2.04	39.5	19.4
LINC00963	1.8e-09	2.4e-08	0.405	-2.47	10.4	25.7
CTSH	1.8e-09	2.4e-08	0.572	-1.75	28.6	50.1
POLR1G	1.81e-09	2.41e-08	2.03	2.03	37.8	18.6
PDCD2	1.82e-09	2.43e-08	0.651	-1.54	75.5	116
RASGEF1A	1.83e-09	2.43e-08	2.42	2.42	24.3	10
POLR3F	1.85e-09	2.45e-08	1.87	1.87	45.2	24.2
GALNT14	1.85e-09	2.46e-08	0.285	-3.51	2.64	9.26
CCDC51	1.86e-09	2.46e-08	1.78	1.78	36.6	20.6
KIAA1328	1.87e-09	2.48e-08	0.472	-2.12	14.8	31.3
SMARCC1	1.87e-09	2.48e-08	1.44	1.44	497	345
VCAN	1.88e-09	2.49e-08	0.641	-1.56	257	401
PNPLA4	1.88e-09	2.49e-08	3.58	3.58	4.77	1.33
EMD	1.89e-09	2.5e-08	2.27	2.27	56.7	24.9
USO1	1.89e-09	2.5e-08	0.66	-1.52	127	192
ATP1A1	1.89e-09	2.5e-08	1.51	1.51	580	383
PFDN4	1.89e-09	2.5e-08	1.77	1.77	48.1	27.2
LINC00174	1.9e-09	2.51e-08	0.56	-1.79	22.2	39.7
RIN2	1.9e-09	2.51e-08	0.376	-2.66	5.95	15.9
SEPHS2	1.91e-09	2.52e-08	0.65	-1.54	161	249
PPT1	1.92e-09	2.54e-08	1.51	1.51	222	147
SESN2	1.93e-09	2.54e-08	0.46	-2.17	44.4	96.7
TSEN2	1.95e-09	2.57e-08	1.66	1.66	65.9	39.8
QTRT2	1.95e-09	2.57e-08	1.54	1.54	125	81.3
LMO7	1.96e-09	2.58e-08	0.579	-1.73	29.1	50.3
SCAF8	1.97e-09	2.59e-08	0.676	-1.48	136	202
COX6A1	1.97e-09	2.59e-08	1.57	1.57	120	76.6
GLDCP1	1.98e-09	2.6e-08	2.93	2.93	13.8	4.7
ATF1	2e-09	2.62e-08	1.7	1.7	54.3	32
ABCA10	2.02e-09	2.65e-08	0.297	-3.37	1.29	4.36
NDUFAF4	2.02e-09	2.65e-08	1.87	1.87	46.5	24.8
BNC2	2.02e-09	2.65e-08	0.473	-2.11	11.8	24.9
RAD23B	2.03e-09	2.65e-08	1.53	1.53	265	174
TP73-AS1	2.03e-09	2.65e-08	0.615	-1.63	44.5	72.3
HMGCLL1	2.03e-09	2.66e-08	0.33	-3.03	1	3.03
C4orf46	2.04e-09	2.66e-08	0.593	-1.69	44	74.3
FAM228B	2.05e-09	2.67e-08	0.321	-3.12	3.77	11.8
MAST4	2.05e-09	2.68e-08	0.52	-1.92	19.3	37.1
AL359232.1	2.06e-09	2.69e-08	0.309	-3.24	1.35	4.38
SUMO3	2.06e-09	2.69e-08	1.65	1.65	75.5	45.7
LYAR	2.06e-09	2.69e-08	1.8	1.8	53.6	29.8
AC245060.7	2.06e-09	2.69e-08	0.426	-2.35	7.58	17.8
CYP2R1	2.07e-09	2.69e-08	0.511	-1.96	14.7	28.8
ATP5MD	2.07e-09	2.7e-08	1.67	1.67	67.6	40.4
CTBS	2.08e-09	2.7e-08	0.462	-2.16	13.7	29.7
ADD3	2.09e-09	2.72e-08	0.645	-1.55	109	169
EDNRA	2.1e-09	2.73e-08	0.373	-2.68	5.88	15.8
KDM2B	2.1e-09	2.73e-08	1.69	1.69	99.4	58.9
ZRANB3	2.11e-09	2.73e-08	0.452	-2.21	17.5	38.8
PSMC4	2.11e-09	2.74e-08	1.61	1.61	95.2	59.1
EDRF1	2.11e-09	2.74e-08	1.51	1.51	126	83.5
AC079160.1	2.14e-09	2.77e-08	0.328	-3.05	2.9	8.86
HS6ST1	2.14e-09	2.77e-08	1.83	1.83	41.3	22.7
PRC1-AS1	2.15e-09	2.79e-08	0.472	-2.12	17	36
IDH1	2.16e-09	2.79e-08	1.64	1.64	113	68.7
C1QTNF6	2.16e-09	2.79e-08	0.347	-2.88	9.16	26.4
SEMA3A	2.17e-09	2.8e-08	0.376	-2.66	5.32	14.1
GCC2	2.17e-09	2.81e-08	0.663	-1.51	110	166
SZT2	2.18e-09	2.81e-08	0.564	-1.77	74.2	132
STMN1	2.18e-09	2.81e-08	0.643	-1.56	247	384
FRAT2	2.18e-09	2.81e-08	1.68	1.68	44.9	26.7
NUP107	2.19e-09	2.83e-08	1.53	1.53	180	118
BEND3	2.19e-09	2.83e-08	1.71	1.71	43.8	25.7
HSD11B1L	2.2e-09	2.83e-08	3.36	3.36	9.24	2.75
KCTD12	2.2e-09	2.83e-08	1.54	1.54	300	195
ZC3H15	2.2e-09	2.83e-08	1.51	1.51	151	100
AC105383.1	2.2e-09	2.83e-08	0.333	-3	3.56	10.7
REPIN1	2.21e-09	2.84e-08	1.74	1.74	63.1	36.3
MTPAP	2.21e-09	2.84e-08	1.53	1.53	102	66.5
ISOC2	2.21e-09	2.84e-08	2.21	2.21	21.8	9.86
GOLGB1	2.22e-09	2.85e-08	0.63	-1.59	202	322
LNPEP	2.22e-09	2.85e-08	0.618	-1.62	60.1	97.2
CSPG4P5	2.22e-09	2.85e-08	0.195	-5.13	1.02	5.25
MEGF10	2.24e-09	2.86e-08	0.294	-3.4	1.6	5.46
CALM1	2.24e-09	2.86e-08	1.48	1.48	281	190
CACUL1	2.24e-09	2.87e-08	1.51	1.51	217	144
PAPSS1	2.24e-09	2.87e-08	0.616	-1.62	34.9	56.6
YTHDF2	2.27e-09	2.91e-08	1.53	1.53	219	144
PRR14L	2.28e-09	2.91e-08	0.676	-1.48	251	371
EFEMP1	2.29e-09	2.92e-08	0.249	-4.02	2.01	8.08
UBR4	2.29e-09	2.93e-08	0.662	-1.51	533	806
EXOSC6	2.31e-09	2.95e-08	0.595	-1.68	57.1	96
NUPR1	2.32e-09	2.96e-08	0.276	-3.62	1.06	3.84
SMPD4	2.32e-09	2.96e-08	1.62	1.62	154	95.4
ACTG1	2.33e-09	2.97e-08	1.48	1.48	1840	1240
LINC02381	2.34e-09	2.97e-08	0.463	-2.16	10.2	22
DBNL	2.34e-09	2.98e-08	0.63	-1.59	74.1	118
HMGB1P6	2.35e-09	2.99e-08	1.63	1.63	66.6	40.8
CLU	2.36e-09	3e-08	0.523	-1.91	22	42.1
CDYL2	2.37e-09	3.01e-08	0.536	-1.87	15.3	28.5
NCKIPSD	2.37e-09	3.01e-08	1.83	1.83	45.6	25
DDX56	2.38e-09	3.02e-08	1.55	1.55	99.7	64.5
PRKDC	2.38e-09	3.02e-08	0.666	-1.5	1250	1880
POLR3E	2.39e-09	3.03e-08	1.56	1.56	88.3	56.6
PPP1R12B	2.4e-09	3.04e-08	0.628	-1.59	57.8	92.1
FHOD3	2.4e-09	3.04e-08	2.29	2.29	17.4	7.6
PDE8A	2.41e-09	3.04e-08	0.571	-1.75	45.7	80.1
IARS1	2.41e-09	3.05e-08	0.667	-1.5	659	988
PDCL3	2.41e-09	3.05e-08	1.96	1.96	24	12.2
PAAF1	2.42e-09	3.06e-08	0.499	-2	18.6	37.3
COG6	2.43e-09	3.07e-08	0.61	-1.64	39.7	65.1
NPM1P7	2.43e-09	3.07e-08	1.96	1.96	94.6	48.4
BTBD8	2.44e-09	3.08e-08	0.478	-2.09	12.3	25.7
NFASC	2.45e-09	3.09e-08	2.84	2.84	19.1	6.74
DYNLL1	2.46e-09	3.1e-08	1.66	1.66	142	85.4
ZNF586	2.46e-09	3.1e-08	2	2	27.5	13.7
POP7	2.47e-09	3.11e-08	1.86	1.86	38.1	20.5
ID2-AS1	2.47e-09	3.11e-08	0.271	-3.68	1.63	6
CDT1	2.48e-09	3.11e-08	0.566	-1.77	49.5	87.6
FAM98A	2.48e-09	3.11e-08	1.57	1.57	124	79.1
ERMARD	2.49e-09	3.13e-08	0.508	-1.97	12.8	25.2
NTMT1	2.5e-09	3.13e-08	2.09	2.09	31.6	15.1
GNPDA1	2.5e-09	3.14e-08	1.79	1.79	65	36.4
AC006064.6	2.51e-09	3.15e-08	2.51	2.51	85.1	33.9
TNFRSF11A	2.52e-09	3.15e-08	0.466	-2.15	10.2	21.9
NCS1	2.52e-09	3.15e-08	1.65	1.65	75.9	46
MMP2	2.53e-09	3.17e-08	0.321	-3.11	2.49	7.73
NSFL1C	2.54e-09	3.17e-08	1.63	1.63	66.4	40.7
RSF1	2.55e-09	3.19e-08	0.678	-1.47	105	155
UQCRC1	2.56e-09	3.2e-08	1.72	1.72	137	79.5
MAP3K21	2.56e-09	3.2e-08	0.677	-1.48	103	152
KBTBD8	2.56e-09	3.2e-08	0.475	-2.1	11	23.2
SOX6	2.57e-09	3.2e-08	0.483	-2.07	14	29
HBP1	2.58e-09	3.22e-08	0.542	-1.85	20.5	37.8
GMDS-DT	2.59e-09	3.23e-08	0.385	-2.6	6.44	16.7
CD9	2.6e-09	3.24e-08	2.37	2.37	23.1	9.73
SAMD9	2.64e-09	3.29e-08	1.96	1.96	25.3	12.9
CSRP2	2.64e-09	3.29e-08	1.61	1.61	79.6	49.4
TRAK2	2.64e-09	3.29e-08	0.641	-1.56	61	95.2
SKIL	2.65e-09	3.29e-08	0.628	-1.59	81.2	129
FAM241B	2.65e-09	3.29e-08	2.94	2.94	8.28	2.82
DINOL	2.66e-09	3.31e-08	0.306	-3.27	1.13	3.7
SEPSECS	2.66e-09	3.31e-08	0.484	-2.07	14.8	30.7
ITGA2B	2.68e-09	3.32e-08	0.331	-3.02	2.66	8.05
THUMPD3-AS1	2.69e-09	3.34e-08	1.63	1.63	74.9	45.9
SEC23IP	2.7e-09	3.34e-08	1.49	1.49	159	107
THAP9	2.7e-09	3.35e-08	0.441	-2.27	10.7	24.3
RALGPS2	2.71e-09	3.36e-08	1.53	1.53	124	81
GNL3	2.71e-09	3.36e-08	1.74	1.74	270	155
LCLAT1	2.72e-09	3.37e-08	1.51	1.51	129	85
CSGALNACT2	2.74e-09	3.39e-08	1.73	1.73	56.7	32.8
NLE1	2.74e-09	3.39e-08	1.73	1.73	55.8	32.3
COMMD2	2.74e-09	3.39e-08	0.628	-1.59	45.5	72.5
ZNF592	2.75e-09	3.39e-08	0.671	-1.49	85	127
SYNCRIP	2.75e-09	3.39e-08	1.43	1.43	539	376
TEF	2.75e-09	3.4e-08	0.371	-2.69	5.2	14
THRB	2.76e-09	3.4e-08	0.497	-2.01	19	38.3
CRTC3	2.76e-09	3.4e-08	0.599	-1.67	43.3	72.3
DHX9	2.76e-09	3.4e-08	1.45	1.45	622	428
AL021155.4	2.78e-09	3.42e-08	1.95	1.95	30.1	15.5
AC105233.4	2.78e-09	3.42e-08	0.415	-2.41	6.71	16.2
IKZF3	2.78e-09	3.42e-08	0.49	-2.04	11.4	23.2
SLCO2A1	2.78e-09	3.42e-08	0.312	-3.21	1.13	3.64
ARAP3	2.81e-09	3.46e-08	0.309	-3.23	3.68	11.9
TSPAN5	2.82e-09	3.46e-08	0.489	-2.04	14.5	29.6
RANGAP1	2.84e-09	3.48e-08	1.51	1.51	190	126
ELF1	2.85e-09	3.5e-08	0.618	-1.62	38.6	62.4
EHHADH	2.86e-09	3.51e-08	0.527	-1.9	17.7	33.6
C8orf33	2.86e-09	3.51e-08	1.64	1.64	77.2	47
PXN	2.88e-09	3.53e-08	1.63	1.63	70.5	43.2
REXO4	2.89e-09	3.54e-08	1.87	1.87	57	30.6
TAF4	2.89e-09	3.54e-08	1.69	1.69	40.5	24
TOP1	2.9e-09	3.55e-08	1.48	1.48	224	151
TMEM43	2.92e-09	3.57e-08	1.51	1.51	105	69.8
AC004943.2	2.93e-09	3.58e-08	0.489	-2.04	10.6	21.6
NIT1	2.93e-09	3.58e-08	0.519	-1.93	18.7	36.1
NGLY1	2.94e-09	3.59e-08	1.74	1.74	72.5	41.6
LINC01411	2.95e-09	3.59e-08	0.31	-3.23	1.13	3.64
LIN7A	2.98e-09	3.63e-08	0.614	-1.63	29.8	48.6
CDK10	2.98e-09	3.64e-08	0.499	-2.01	17.3	34.6
CEP135	2.99e-09	3.65e-08	0.626	-1.6	54.6	87.2
AC060780.1	2.99e-09	3.65e-08	0.568	-1.76	22.1	38.8
AC119751.3	3e-09	3.65e-08	0.286	-3.49	1.36	4.75
SHPK	3e-09	3.65e-08	1.81	1.81	37.9	21
LDB2	3.01e-09	3.66e-08	3.32	3.32	3.61	1.09
MYBL2	3.03e-09	3.68e-08	1.63	1.63	233	143
ALDH2	3.03e-09	3.69e-08	0.602	-1.66	32.2	53.4
ABCA2	3.07e-09	3.72e-08	0.532	-1.88	28.5	53.6
PHLDA3	3.07e-09	3.73e-08	0.385	-2.6	10.8	28
ZNF608	3.07e-09	3.73e-08	0.554	-1.8	41	73.9
PRKCQ	3.07e-09	3.73e-08	2.34	2.34	15.1	6.44
BHLHA15	3.09e-09	3.75e-08	0.308	-3.24	1.32	4.27
PLEKHB2	3.09e-09	3.75e-08	1.6	1.6	119	73.9
SPDYE6	3.11e-09	3.76e-08	0.642	-1.56	47.8	74.4
JUN	3.11e-09	3.76e-08	1.87	1.87	232	124
CCDC89	3.11e-09	3.76e-08	3.39	3.39	4.5	1.33
BROX	3.11e-09	3.76e-08	1.51	1.51	177	117
INHBE	3.11e-09	3.76e-08	0.287	-3.49	1.2	4.2
TSFM	3.12e-09	3.77e-08	1.91	1.91	42.5	22.2
KAT2B	3.13e-09	3.78e-08	0.596	-1.68	32.4	54.4
AC123768.3	3.14e-09	3.79e-08	0.299	-3.34	1.22	4.06
POC1B-AS1	3.14e-09	3.79e-08	0.413	-2.42	7.04	17
CADM2	3.18e-09	3.83e-08	0.288	-3.47	1.28	4.44
ELAC2	3.19e-09	3.84e-08	1.51	1.51	113	74.8
ELMOD2	3.19e-09	3.84e-08	0.617	-1.62	57.8	93.6
C8orf34	3.2e-09	3.85e-08	0.286	-3.49	1.95	6.83
[truncated: 22,050 more rows]
