# Supplementary material for: Terminal Uridylyltransferases TUT4/7 Regulate microRNA and mRNA Homeostasis
Source: Cells. 2022 Nov 23;11(23):3742. doi: 10.3390/cells11233742 (PMC9736393; doi:10.3390/cells11233742)
Supplement: Supplementary file 1 [file cells-11-03742-s001.zip › File S12 downmiR-upmRNA_input.txt]

mirnet.ca miRNet 2.0
miRTarBase v8.0
This is the input for miRNA/target interaction: down miRNA vs up mRNA.


hsa-miR-296-5p
hsa-miR-296-3p
hsa-miR-34c-5p
hsa-miR-196a-1-3p
hsa-miR-34b-5p
hsa-miR-34b-3p
hsa-miR-34c-3p
hsa-miR-489-3p
hsa-miR-874-3p
hsa-miR-4778-3p
hsa-miR-653-5p
hsa-miR-653-3p
hsa-miR-767-5p
hsa-miR-200b-3p
hsa-miR-200a-3p
hsa-miR-4664-3p
hsa-miR-1468-5p
hsa-miR-204-5p
hsa-miR-152-3p
hsa-miR-34a-3p
hsa-miR-34a-5p
FGF13
FLRT2
BEX1
ZNF492
PGR
AC024084.1
DSEL
ZNF808
FBXL7
ZNF804A
SCG3
PRKCB
PPP2R2C
FBXL16
CNKSR2
RPL22L1
ATAD3C
WSCD1
SHROOM2
CFAP47
DTX4
AC022150.4
INA
SYT14
GALNT13
ZNF347
OLFM1
PTGFR
ZNF83
MKRN3
FP236383.11
FP671120.10
FP236383.13
TMEM178B
PUDP
ZSCAN18
NPTX1
GNAO1
NAP1L2
B3GAT1
DLGAP1
ZNF682
NOVA2
SLCO4A1
ZNF331
ADGRB1
WWC3
RAB39A
ZNF329
DGKI
ZNF502
LINC01234
CYTOR
ZNF528
KIF1A
SFRP1
STS
LRP2
DPYSL4
KCTD8
ZNF320
MT1X
AC026464.4
CPS1
AFF2
DHCR24
FOXO4
HMOX1
MIR4435-2HG
ZNF625
KCNQ2
ALDH1A2
HYDIN
LONRF2
STAMBPL1
HSPA1B
B3GALT1
BRSK2
SYK
MT2A
RAB3C
ZCCHC12
NKD2
FHAD1
RRP12
AC110597.3
NAT8L
UTP20
TUT4
GABBR2
LYPD1
AC018754.1
LPCAT1
RYR2
SVIP
TMED2-DT
DHX37
HSPH1
NOL6
GCA
BATF3
ZNF239
TESC
ZDHHC11
ZNF462
PNPLA4
SLAIN1
THEM6
NELL1
CAV3
RRP9
EPHB6
BARX2
CYP2J2
CCDC89
ATP6V0E2
LDAH
AL157778.1
HSD11B1L
KCNN2
RIMKLA
OXCT1
LDB2
AL365361.1
EPHA8
AC012085.1
BSN
CELSR3
CCND1
AC107419.1
AC104984.1
FOXA1
AL645608.7
TMEM179
CDH4
NUP210
TRIM8
GLDC
IQGAP2
CRMP1
CCDC86
AC090204.1
DBNDD2
SYP
CLUH
PGAM5
MIR646HG
BICDL1
SLC6A4
GUCY1A2
INSIG1
PRKAR1B
RBFOX3
Z83313.1
IGLON5
BIVM-ERCC5
HMGCS1
STMN3
CHD5
LINC01943
MED10
DHRS2
SNTB1
RBM19
GAL
AC012184.2
UTP14A
FAM241B
GLDCP1
ABCA3
TRMT61A
FAM155B
ST6GAL2
ZNF468
SLC19A1
LAMP1
NFASC
GADD45B
EIF5AL1
GCLM
TWNK
ZNF649
NSDHL
GTPBP6
ILDR2
GRIN1
DNAH10
AC114947.2
TRPV4
TRIM62
EPHB1
ZNF813
EIF5A
PLEKHG4B
MAP3K15
AP001931.1
NPTX2
MMP17
AC007192.1
PEBP1
GPRASP2
RPUSD1
SCN2B
FASN
ARNTL2
AL358113.1
ZNF433-AS1
AC022415.1
GRTP1
DNAJC6
DDAH1
ZNF850
MRPS12
PFAS
ZNF137P
SLC9A3R1
ICE1
ODC1
EXOC6
RNFT2
CSPG5
TFDP1
MGST1
LRIF1
AC039056.2
AC008012.1
PPIF
CRACR2A
TIMM10
NOP2
RHPN1
ADD2
PUS1
PRR13
PEPD
GABRB3
AC006064.6
AL513166.1
ADRM1
RITA1
KCNA1
EIF5AP4
SCO2
ZNF582-AS1
MRPL36
RUNX1
ZNF22
RAB35
CLPTM1L
HCN2
SCARB1
PKP2
LINC00839
ADCYAP1R1
AC005831.1
RPS26P6
CKMT1A
SLC6A8
INSM1
NOLC1
CCDC124
CAMKV
UNC13A
ZNF681
FGFBP3
DKC1
HSPA8
MIR17HG
SENP3-EIF4A1
AC008591.1
RASGEF1A
ZNF701
VWA5A
ANKRD20A5P
UCP2
IGSF9B
KCNA3
SPNS2
DPH2
RBM38
SERTM1
IRAK1
AC005692.3
CPLX1
HSP90AB3P
ALAS1
CADPS2
CD9
ZNF849P
HSP90AB1
IDI1
BRIX1
DCTPP1
CUTC
ZNF10
CFAP46
GASK1A
TXNRD1
RRS1
AHSA1
PRKCQ
NLRP11
KCNA2
CACYBPP2
GLB1L2
ZFYVE28
CEP164P1
VIM
CHIC1
MFSD2A
RGS19
AC012676.1
BHLHB9
GAS1
SCN3B
LRRC6
DDX21
HSP90AA1
BCCIP
TOMM40
RDH10
PRR16
TRIP13
IPO4
HSP90AA4P
FHOD3
TTC4
HTATSF1
HCFC1
JAG2
NECTIN1
PWP2
AC021092.1
FAM174B
TPK1
PAWR
METTL1
EMD
TEX14
DMRTA1
PSG4
KIF5C
ADI1
ABCC4
AL645728.2
EYA2
FKBP4
ACBD7
AC096536.3
C12orf43
C20orf27
SLC12A7
ZNF160
DLGAP1-AS5
OLIG2
MRPL37
PRDX1
ZNF614
NFKBIB
KLRG2
USP1
IP6K1
KCNS3
HES6
ZC3HAV1
HSP90AA2P
NELL2
ZNF480
SLC27A4
ISOC2
CCDC168
RNF10
LGR5
MAMLD1
PTGES3
TMEM170B
AC099489.1
PLEKHA7
NSUN2
PPRC1
RFK
ZNF569
SPRED2
HGH1
NEXMIF
ZNF365
NPDC1
KCNJ11
SYT5
TUBA1C
IMP4
RANP1
CENPX
AL357033.4
AL583808.1
AC133644.2
CACYBP
ZNF503
DAG1
FLNA
SNRPF
IGFBP2
HSPA8P7
SNRNP40
CHDH
ZNF470
RIMS2
MROH6
BCAP31
MKX
CETN2
PODXL
MFSD13A
ACTL8
SNORD3B-2
GTPBP4
MYBBP1A
MRPS17
TRIM9
TEX30
CHST2
ANXA1
SPTB
FAM207A
AL138689.2
RASA3
MAP6D1
HOXA10
EFNB2
NAGPA
AC092073.1
PGAM1
SLC25A5
EIF5
ARFGEF3
ARL2
AC078819.1
IDI1P1
ADAM8
AL034430.1
CDC25A
GLRX3
SRSF9
TPP2
PFKP
LIMD1
IFRD2
BCL6B
ZFP28
FKBP4P7
TERT
AC115284.4
RAB3IP
NTMT1
ZNF256
SLC38A7
FJX1
ZNF429
DUSP5
LIMD1-AS1
CHAMP1
MATK
NRG2
C1QBP
CCDC6
NOC4L
ARHGAP22
MRM1
WTIP
CCT2
BMS1
CHORDC1
NPM1
EIF2B1
CDH2
ZNF772
PTGES3P1
ATP6V0E2-AS1
AC239799.2
ZNF285
AL157769.1
AP001505.1
GCN1
CNDP2
TIMM23
ZNF274
SPATC1L
TCAF2
TINCR
NDUFS6
AC015674.1
ZNF664
PRPF19
DDX47
CTSC
LRP8
ABCF2
SERBP1P6
DBI
IKBKG
FAM174C
XK
ADAP1
AL133216.2
AC092666.1
AC008969.1
CDC42EP2
EIF4G2
ANAPC5
MLEC
GRWD1
PA2G4P5
DHCR7
HAUS7
KLHL18
POLR1G
ZNF793
HBA1
ETV5
BRD9
ELF4
SLC52A2
SNRPFP1
CYP27B1
SYT17
GPAM
NPM1P27
OCLN
FBRSL1
BRMS1
EID3
TOMM40P2
CXCR4
PPARGC1B
SNHG17
PDCD11
NPM1P6
ZNF551
ZNF586
CA5BP1
ZNF577
H2AC16
GPR50
AC092032.2
