# Supplementary material for: Terminal Uridylyltransferases TUT4/7 Regulate microRNA and mRNA Homeostasis
Source: Cells. 2022 Nov 23;11(23):3742. doi: 10.3390/cells11233742 (PMC9736393; doi:10.3390/cells11233742)
Supplement: Supplementary file 1 [file cells-11-03742-s001.zip › File S13 miRNet_target_range.xlsx]

## Sheet: Sheet1
let-7a (32/639)	let-7b (48/1215)	let-7d (25/394)	let-7f (23/397)	let-7g (23/341)	let-7i (20/334)	mir-98 (50/786)	share target of all	unique mir98	unique let-7b	unique let-7a
ARID3A	ARID3A	ARID3A	ARID3A	ARID3A	ARID3A	ARHGAP28	ARID3A	ARHGAP28	ASIC1	BMPR1B
BMPR1B	ASIC1	ARRDC4	C1RL	C1RL	C1RL	ARID3A	C1RL	ARMT1	BBS7	CASP8
C1RL	BBS7	C1RL	CBX5	CBX5	CBX5	ARMT1	CBX5	ATP7B	BTG2	FAM13C
CASP8	BTG2	CACNG8	CDKN1A	CDKN1A	CDKN1A	ATP7B	CDKN1A	CALCB	CAPG	ITM2B
CBX5	C1RL	CBR4	DISC1	DDR1	DISC1	C1RL	DISC1	CRYBG1	EPB41L3	KIAA2026
CDKN1A	CACNG8	CBX5	DTX3L	DISC1	DTX3L	CALCB	DTX3L	ESRP2	IPCEF1	KRTAP19-1
DISC1	CAPG	CDKN1A	FMO4	DTX3L	FMO4	CBX5	FMO4	FOXO1	KCNC4	NEFM
DTX3L	CBX5	DISC1	FZD4	FMO4	HAND1	CDKN1A	HAND1	FRMD4B	L3MBTL4	PDE4DIP
FAM13C	CDKN1A	DLC1	HAND1	FN1	HMGA2	CRYBG1	HMGA2	FZD3	NDRG1	SEL1L3
FMO4	DISC1	DTX3L	HMGA2	HAND1	IKZF3	DISC1	IKZF3	GCNT2	NEDD4	SESN1
HAND1	DLC1	FMO4	IKZF3	HMGA2	KIAA1328	DTX3L	KIAA1328	INHBE	NHSL1	SESN2
HMGA2	DTX3L	HAND1	KIAA1328	IKZF3	KREMEN1	ESRP2	KREMEN1	KLF3	PAAF1
IKZF3	EPB41L3	HMGA2	KREMEN1	KIAA1328	MFSD8	FMO4	MFSD8	LEPROTL1	PLXNB2
ITM2B	FMO4	IKZF3	MFSD8	KREMEN1	NHLRC3	FOXO1	NHLRC3	MITF	PSD3
KIAA1328	HAND1	KIAA1328	NHLRC3	MFSD8	PAFAH2	FRMD4B	PAFAH2	NARF	SEC11A
KIAA2026	HMGA2	KREMEN1	NKX2-1	NHLRC3	PLD3	FZD3	PLD3	OSMR	SLC1A4
KREMEN1	IKZF3	MFSD8	PAFAH2	PAFAH2	PMAIP1	GCNT2	PMAIP1	PLAG1	SMARCA1
KRTAP19-1	IPCEF1	NHLRC3	PLD3	PLD3	SLC19A3	HAND1	SLC19A3	PLAGL1	SYNE1
MFSD8	JAG1	PAFAH2	PMAIP1	PMAIP1	ZC3HAV1L	HMGA2	ZC3HAV1L	RASSF9	TNRC6B
NEFM	KCNC4	PLD3	ROR2	SLC19A3	ZNF774	IKZF3	ZNF774	RHOBTB3	UBA3
NHLRC3	KIAA1328	PMAIP1	SLC19A3	TNFRSF10B		INHBE		SALL4	UTRN
PAFAH2	KREMEN1	SLC19A3	ZC3HAV1L	ZC3HAV1L		JAG1		STC2	VWA8
PDE4DIP	L3MBTL4	TNFRSF10B	ZNF774	ZNF774		KIAA1328		TFPI	ZMYM2
PLD3	LRIG1	ZC3HAV1L				KLF3		TMEM164
PMAIP1	MFSD8	ZNF774				KREMEN1		TMEM45A
SEL1L3	NDRG1					LEPROTL1		VAV3
SESN1	NEDD4					LRIG1		VGLL3
SESN2	NHLRC3					MFSD8		ZFHX3
SLC19A3	NHSL1					MITF
TNFRSF10B	PAAF1					NARF
ZC3HAV1L	PAFAH2					NHLRC3
ZNF774	PLD3					OSMR
	PLXNB2					PAFAH2
	PMAIP1					PLAG1
	PSD3					PLAGL1
	SEC11A					PLD3
	SLC19A3					PMAIP1
	SLC1A4					RASSF9
	SMARCA1					RHOBTB3
	SYNE1					SALL4
	TNFRSF10B					SLC19A3
	TNRC6B					STC2
	UBA3					TFPI
	UTRN					TMEM164
	VWA8					TMEM45A
	ZC3HAV1L					VAV3
	ZMYM2					VGLL3
	ZNF774					ZC3HAV1L
						ZFHX3
						ZNF774
