# Supplementary material for: Terminal Uridylyltransferases TUT4/7 Regulate microRNA and mRNA Homeostasis
Source: Cells. 2022 Nov 23;11(23):3742. doi: 10.3390/cells11233742 (PMC9736393; doi:10.3390/cells11233742)
Supplement: Supplementary file 1 [file cells-11-03742-s001.zip › File S14 mir2gene.csv]

ID	Accession	Target	TargetID	Experiment	Literature	Tissue
hsa-let-7a-5p	MIMAT0000062	ACTA1	58	PAR-CLIP	21572407	Unspecified
hsa-let-7a-5p	MIMAT0000062	ACTB	60	CLASH	23622248	Unspecified
hsa-let-7a-5p	MIMAT0000062	ACVR1B	91	CLASH	23622248	Unspecified
hsa-let-7a-5p	MIMAT0000062	ADH5	128	HITS-CLIP//PAR-CLIP	23313552|26701625|27292025	Unspecified
hsa-let-7a-5p	MIMAT0000062	PARP1	142	Luciferase reporter assay//qRT-PCR//Western blot	28031413	Unspecified
hsa-let-7a-5p	MIMAT0000062	ADSL	158	CLASH	23622248	Unspecified
hsa-let-7a-5p	MIMAT0000062	AHR	196	PAR-CLIP	23592263	Unspecified
hsa-let-7a-5p	MIMAT0000062	AK4	205	PAR-CLIP	23446348|20371350	Unspecified
hsa-let-7a-5p	MIMAT0000062	AMD1	262	HITS-CLIP	23313552	Unspecified
hsa-let-7a-5p	MIMAT0000062	AMPD2	271	CLASH	23622248	Unspecified
hsa-let-7a-5p	MIMAT0000062	AOC2	314	CLASH	23622248	Unspecified
hsa-let-7a-5p	MIMAT0000062	APP	351	Luciferase reporter assay	19110058	Unspecified
hsa-let-7a-5p	MIMAT0000062	AQP6	363	PAR-CLIP	27292025	Unspecified
hsa-let-7a-5p	MIMAT0000062	ARG2	384	Flow//Luciferase reporter assay//qRT-PCR//Western blot	26989813	Unspecified
hsa-let-7a-5p	MIMAT0000062	ATP2A2	488	CLASH	23622248	Unspecified
hsa-let-7a-5p	MIMAT0000062	ATP2B1	490	CLASH	23622248	Unspecified
hsa-let-7a-5p	MIMAT0000062	ALDH7A1	501	CLASH	23622248	Unspecified
hsa-let-7a-5p	MIMAT0000062	ATP6V1B2	526	CLASH	23622248	Unspecified
hsa-let-7a-5p	MIMAT0000062	BACH1	571	PAR-CLIP	20371350	Unspecified
hsa-let-7a-5p	MIMAT0000062	BCAT1	586	CLASH	23622248	Unspecified
hsa-let-7a-5p	MIMAT0000062	CCND1	595	PAR-CLIP	23592263|26701625	Unspecified
hsa-let-7a-5p	MIMAT0000062	BCL2	596	Microarray//qRT-PCR	17260024	Unspecified
hsa-let-7a-5p	MIMAT0000062	PRDM1	639	Immunohistochemistry//Luciferase reporter assay//qRT-PCR//Western blot	18583325|20651244	Unspecified
hsa-let-7a-5p	MIMAT0000062	BMPR1B	658	CLASH	23622248	Unspecified
hsa-let-7a-5p	MIMAT0000062	POLR3D	661	HITS-CLIP	23313552	Unspecified
hsa-let-7a-5p	MIMAT0000062	BNIP3L	665	CLASH	23622248	Unspecified
hsa-let-7a-5p	MIMAT0000062	ZFP36L1	677	qRT-PCR	17942906	Unspecified
hsa-let-7a-5p	MIMAT0000062	CALU	813	PAR-CLIP	20371350	Unspecified
hsa-let-7a-5p	MIMAT0000062	CAMK2D	817	CLASH	23622248	Unspecified
hsa-let-7a-5p	MIMAT0000062	CASP3	836	Luciferase reporter assay//Western blot	18758960	Unspecified
hsa-let-7a-5p	MIMAT0000062	CASP8	841	Western blot	18758960	Unspecified
hsa-let-7a-5p	MIMAT0000062	CASP9	842	Western blot	18758960	Unspecified
hsa-let-7a-5p	MIMAT0000062	CCND2	894	Luciferase reporter assay//qRT-PCR//Western blot	20418948|26393798	Unspecified
hsa-let-7a-5p	MIMAT0000062	CCNG1	900	CLASH	23622248	Unspecified
hsa-let-7a-5p	MIMAT0000062	CCNT2	905	PAR-CLIP	21572407	Unspecified
hsa-let-7a-5p	MIMAT0000062	CD59	966	PAR-CLIP	23446348|20371350	Unspecified
hsa-let-7a-5p	MIMAT0000062	CDC25B	994	CLASH	23622248	Unspecified
hsa-let-7a-5p	MIMAT0000062	CDC34	997	Immunoblot//qRT-PCR//Western blot	21252116	Unspecified
hsa-let-7a-5p	MIMAT0000062	CDK6	1021	CLASH//Luciferase reporter assay//Western blot	23622248|24383407	Unspecified
hsa-let-7a-5p	MIMAT0000062	CDKN1A	1026	PAR-CLIP//Western blot	19818775|21572407	Unspecified
hsa-let-7a-5p	MIMAT0000062	CFL2	1073	CLASH	23622248	Unspecified
hsa-let-7a-5p	MIMAT0000062	AP1S1	1174	PAR-CLIP	23592263|26701625	Unspecified
hsa-let-7a-5p	MIMAT0000062	CCR7	1236	Luciferase reporter assay//Northern blot//qRT-PCR//Western blot	22251626	Unspecified
hsa-let-7a-5p	MIMAT0000062	COL8A1	1295	PAR-CLIP	23592263	Unspecified
hsa-let-7a-5p	MIMAT0000062	COX6B1	1340	HITS-CLIP	23706177	Unspecified
hsa-let-7a-5p	MIMAT0000062	CRX	1406	PAR-CLIP	26701625	Unspecified
hsa-let-7a-5p	MIMAT0000062	CRY2	1408	PAR-CLIP	23592263|26701625	Unspecified
hsa-let-7a-5p	MIMAT0000062	CS	1431	CLASH	23622248	Unspecified
hsa-let-7a-5p	MIMAT0000062	CSNK2A1	1457	CLASH	23622248	Unspecified
hsa-let-7a-5p	MIMAT0000062	CTPS1	1503	HITS-CLIP	23313552	Unspecified
hsa-let-7a-5p	MIMAT0000062	CD55	1604	CLASH	23622248	Unspecified
hsa-let-7a-5p	MIMAT0000062	DHX9	1660	CLASH	23622248	Unspecified
hsa-let-7a-5p	MIMAT0000062	DNA2	1763	PAR-CLIP	23446348	Unspecified
hsa-let-7a-5p	MIMAT0000062	DNAH9	1770	HITS-CLIP	23706177	Unspecified
hsa-let-7a-5p	MIMAT0000062	ARID3A	1820	PAR-CLIP	23592263	Unspecified
hsa-let-7a-5p	MIMAT0000062	DSC3	1825	CLASH	23622248	Unspecified
hsa-let-7a-5p	MIMAT0000062	DUSP1	1843	PAR-CLIP	21572407	Unspecified
hsa-let-7a-5p	MIMAT0000062	DVL3	1857	PAR-CLIP	23446348	Unspecified
hsa-let-7a-5p	MIMAT0000062	E2F1	1869	Western blot	19110058	Unspecified
hsa-let-7a-5p	MIMAT0000062	E2F2	1870	Luciferase reporter assay//qRT-PCR//Western blot	20418948	Unspecified
hsa-let-7a-5p	MIMAT0000062	E2F6	1876	PAR-CLIP	20371350	Unspecified
hsa-let-7a-5p	MIMAT0000062	EDN1	1906	PAR-CLIP	23592263	Unspecified
hsa-let-7a-5p	MIMAT0000062	EEF2	1938	CLASH	23622248	Unspecified
hsa-let-7a-5p	MIMAT0000062	EGFR	1956	Luciferase reporter assay	23032975	Unspecified
hsa-let-7a-5p	MIMAT0000062	EGR3	1960	qRT-PCR	17942906	Unspecified
hsa-let-7a-5p	MIMAT0000062	EIF4G2	1982	PAR-CLIP	23592263|21572407|27292025	Unspecified
hsa-let-7a-5p	MIMAT0000062	EPHA4	2043	PAR-CLIP	21572407	Unspecified
hsa-let-7a-5p	MIMAT0000062	ERN1	2081	CLASH	23622248	Unspecified
hsa-let-7a-5p	MIMAT0000062	EWSR1	2130	Luciferase reporter assay//Microarray//qRT-PCR//Western blot	21853155	Unspecified
hsa-let-7a-5p	MIMAT0000062	EZH2	2146	CLASH//Luciferase reporter assay//qRT-PCR//Western blot	23622248|22972404	Unspecified
hsa-let-7a-5p	MIMAT0000062	F2R	2149	CLASH	23622248	Unspecified
hsa-let-7a-5p	MIMAT0000062	BPTF	2186	CLASH	23622248	Unspecified
hsa-let-7a-5p	MIMAT0000062	FARSA	2193	CLASH	23622248	Unspecified
hsa-let-7a-5p	MIMAT0000062	FMO4	2329	HITS-CLIP	23824327	Unspecified
hsa-let-7a-5p	MIMAT0000062	FPR1	2357	HITS-CLIP	23313552	Unspecified
hsa-let-7a-5p	MIMAT0000062	FXN	2395	PAR-CLIP	23592263	Unspecified
hsa-let-7a-5p	MIMAT0000062	GABPB1	2553	HITS-CLIP//PAR-CLIP	23592263|23313552	Unspecified
hsa-let-7a-5p	MIMAT0000062	GATM	2628	PAR-CLIP	26701625	Unspecified
hsa-let-7a-5p	MIMAT0000062	NR6A1	2649	PAR-CLIP	23592263	Unspecified
hsa-let-7a-5p	MIMAT0000062	GLO1	2739	PAR-CLIP	23592263	Unspecified
hsa-let-7a-5p	MIMAT0000062	GLUL	2752	CLASH	23622248	Unspecified
hsa-let-7a-5p	MIMAT0000062	GNG5	2787	PAR-CLIP	20371350|27292025	Unspecified
hsa-let-7a-5p	MIMAT0000062	GOLGA4	2803	PAR-CLIP	20371350	Unspecified
hsa-let-7a-5p	MIMAT0000062	GP5	2814	CLASH	23622248	Unspecified
hsa-let-7a-5p	MIMAT0000062	GPM6B	2824	CLASH	23622248	Unspecified
hsa-let-7a-5p	MIMAT0000062	GTF2I	2969	CLASH	23622248	Unspecified
hsa-let-7a-5p	MIMAT0000062	GTF3C1	2975	CLASH	23622248	Unspecified
hsa-let-7a-5p	MIMAT0000062	H1F0	3005	CLASH	23622248	Unspecified
hsa-let-7a-5p	MIMAT0000062	HIST1H1D	3007	CLASH	23622248	Unspecified
hsa-let-7a-5p	MIMAT0000062	HIST1H2BD	3017	PAR-CLIP	24398324|23446348	Unspecified
hsa-let-7a-5p	MIMAT0000062	HAS2	3037	Luciferase reporter assay	22871741	Unspecified
hsa-let-7a-5p	MIMAT0000062	HMGN2	3151	CLASH	23622248	Unspecified
hsa-let-7a-5p	MIMAT0000062	HMGA1	3159	CLASH//HITS-CLIP//Luciferase reporter assay//PAR-CLIP//qRT-PCR//Western blot	19179606|22139073|23622248|23592263|23313552|25846193	Unspecified
hsa-let-7a-5p	MIMAT0000062	FOXA1	3169	Luciferase reporter assay	17890240	Unspecified
hsa-let-7a-5p	MIMAT0000062	HOXA6	3203	CLASH	23622248	Unspecified
hsa-let-7a-5p	MIMAT0000062	HOXB4	3214	CLASH	23622248	Unspecified
hsa-let-7a-5p	MIMAT0000062	HOXC4	3221	CLASH	23622248	Unspecified
hsa-let-7a-5p	MIMAT0000062	HRAS	3265	Immunoblot//Luciferase reporter assay//qRT-PCR//Western blot	18083101|21252116|24092860	Unspecified
hsa-let-7a-5p	MIMAT0000062	HSF2	3298	CLASH	23622248	Unspecified
hsa-let-7a-5p	MIMAT0000062	IARS	3376	CLASH	23622248	Unspecified
hsa-let-7a-5p	MIMAT0000062	IGF1R	3480	PAR-CLIP	23592263|24398324|23446348|21572407	Unspecified
hsa-let-7a-5p	MIMAT0000062	IGF2	3481	Luciferase reporter assay	17974952	Unspecified
hsa-let-7a-5p	MIMAT0000062	IL6	3569	Luciferase reporter assay//qRT-PCR//Western blot	19878981	Unspecified
hsa-let-7a-5p	MIMAT0000062	IL6R	3570	PAR-CLIP	27292025	Unspecified
hsa-let-7a-5p	MIMAT0000062	CXCL8	3576	PAR-CLIP	26701625	Unspecified
hsa-let-7a-5p	MIMAT0000062	ITGA3	3675	HITS-CLIP	23706177|23313552	Unspecified
hsa-let-7a-5p	MIMAT0000062	ITGB3	3690	Luciferase reporter assay//qRT-PCR//Western blot	18679415	Unspecified
hsa-let-7a-5p	MIMAT0000062	IVD	3712	CLASH	23622248	Unspecified
hsa-let-7a-5p	MIMAT0000062	KPNA5	3841	HITS-CLIP//PAR-CLIP	24398324|23446348|21572407|20371350	Unspecified
hsa-let-7a-5p	MIMAT0000062	KRAS	3845	Immunohistochemistry//Luciferase reporter assay//Microarray//qRT-PCR//Western blot	15766527|20033209|16651716|25955298	Unspecified
hsa-let-7a-5p	MIMAT0000062	RPSA	3921	CLASH	23622248	Unspecified
hsa-let-7a-5p	MIMAT0000062	LMNA	4000	CLASH	23622248	Unspecified
hsa-let-7a-5p	MIMAT0000062	LTA4H	4048	CLASH	23622248	Unspecified
hsa-let-7a-5p	MIMAT0000062	LYN	4067	PAR-CLIP	23592263	Unspecified
hsa-let-7a-5p	MIMAT0000062	MXD1	4084	PAR-CLIP	21572407	Unspecified
hsa-let-7a-5p	MIMAT0000062	MAGEA3	4102	PAR-CLIP	27292025	Unspecified
hsa-let-7a-5p	MIMAT0000062	MAGEA6	4105	PAR-CLIP	27292025	Unspecified
hsa-let-7a-5p	MIMAT0000062	MAGEA12	4111	PAR-CLIP	27292025	Unspecified
hsa-let-7a-5p	MIMAT0000062	MDM4	4194	PAR-CLIP	23592263|24398324	Unspecified
hsa-let-7a-5p	MIMAT0000062	MEF2D	4209	PAR-CLIP	26701625	Unspecified
hsa-let-7a-5p	MIMAT0000062	MEIS1	4211	qRT-PCR	17942906	Unspecified
hsa-let-7a-5p	MIMAT0000062	MEIS3P1	4213	PAR-CLIP	23592263	Unspecified
hsa-let-7a-5p	MIMAT0000062	MAP3K1	4214	CLASH	23622248	Unspecified
hsa-let-7a-5p	MIMAT0000062	MPL	4352	Luciferase reporter assay	20445018	Unspecified
hsa-let-7a-5p	MIMAT0000062	ATP6	4508	CLASH	23622248	Unspecified
hsa-let-7a-5p	MIMAT0000062	COX1	4512	CLASH	23622248	Unspecified
hsa-let-7a-5p	MIMAT0000062	COX2	4513	CLASH	23622248	Unspecified
hsa-let-7a-5p	MIMAT0000062	MTHFD1	4522	CLASH	23622248	Unspecified
hsa-let-7a-5p	MIMAT0000062	ND1	4535	CLASH	23622248	Unspecified
hsa-let-7a-5p	MIMAT0000062	ND2	4536	CLASH	23622248	Unspecified
hsa-let-7a-5p	MIMAT0000062	ND5	4540	CLASH	23622248	Unspecified
hsa-let-7a-5p	MIMAT0000062	MYC	4609	qRT-PCR//TRAP//Western blot	20033209|17942906|16651716|24510096	Unspecified
hsa-let-7a-5p	MIMAT0000062	MYO9A	4649	CLASH	23622248	Unspecified
hsa-let-7a-5p	MIMAT0000062	NAP1L1	4673	HITS-CLIP	19536157	Unspecified
hsa-let-7a-5p	MIMAT0000062	NCBP1	4686	CLASH	23622248	Unspecified
hsa-let-7a-5p	MIMAT0000062	NDUFS2	4720	CLASH	23622248	Unspecified
hsa-let-7a-5p	MIMAT0000062	NEFM	4741	qRT-PCR	17942906	Unspecified
hsa-let-7a-5p	MIMAT0000062	NF2	4771	Luciferase reporter assay//Microarray//qRT-PCR//Reporter assay//Western blot	17220301	Unspecified
hsa-let-7a-5p	MIMAT0000062	NFKB1	4790	Microarray//qRT-PCR	17260024	Unspecified
hsa-let-7a-5p	MIMAT0000062	NME4	4833	CLASH	23622248	Unspecified
hsa-let-7a-5p	MIMAT0000062	NPC1	4864	CLASH	23622248	Unspecified
hsa-let-7a-5p	MIMAT0000062	NPTX1	4884	CLASH	23622248	Unspecified
hsa-let-7a-5p	MIMAT0000062	SLC11A2	4891	HITS-CLIP//PAR-CLIP	23592263|23313552	Unspecified
hsa-let-7a-5p	MIMAT0000062	NRAS	4893	Luciferase reporter assay//Microarray//Western blot	19110058|15766527	Unspecified
hsa-let-7a-5p	MIMAT0000062	NUCB2	4925	PAR-CLIP	23592263	Unspecified
hsa-let-7a-5p	MIMAT0000062	OPRL1	4987	PAR-CLIP	22012620	Unspecified
hsa-let-7a-5p	MIMAT0000062	PAFAH2	5051	HITS-CLIP	19536157	Unspecified
hsa-let-7a-5p	MIMAT0000062	PAK1	5058	Immunofluorescence//Luciferase reporter assay//qRT-PCR//Western blot	23339187	Unspecified
hsa-let-7a-5p	MIMAT0000062	PBX2	5089	PAR-CLIP	26701625	Unspecified
hsa-let-7a-5p	MIMAT0000062	PDGFB	5155	PAR-CLIP	27292025	Unspecified
hsa-let-7a-5p	MIMAT0000062	PEX14	5195	CLASH	23622248	Unspecified
hsa-let-7a-5p	MIMAT0000062	PIK3R1	5295	CLASH	23622248	Unspecified
hsa-let-7a-5p	MIMAT0000062	PKM	5315	Immunohistochemistry//Luciferase reporter assay//qRT-PCR//Western blot	26745603|28415668	Unspecified
hsa-let-7a-5p	MIMAT0000062	PLAGL2	5326	PAR-CLIP	23592263|26701625	Unspecified
hsa-let-7a-5p	MIMAT0000062	PLCG2	5336	PAR-CLIP	24398324|23446348	Unspecified
hsa-let-7a-5p	MIMAT0000062	PLOD1	5351	CLASH	23622248	Unspecified
hsa-let-7a-5p	MIMAT0000062	PMAIP1	5366	PAR-CLIP	23592263	Unspecified
hsa-let-7a-5p	MIMAT0000062	POLR2D	5433	PAR-CLIP	23592263|21572407|26701625	Unspecified
hsa-let-7a-5p	MIMAT0000062	POU3F2	5454	CLASH	23622248	Unspecified
hsa-let-7a-5p	MIMAT0000062	PPP2R2A	5520	CLASH//PAR-CLIP	23622248|23446348	Unspecified
hsa-let-7a-5p	MIMAT0000062	PRIM2	5558	HITS-CLIP	23706177	Unspecified
hsa-let-7a-5p	MIMAT0000062	MAPK6	5597	PAR-CLIP	21572407	Unspecified
hsa-let-7a-5p	MIMAT0000062	MAPK11	5600	CLASH	23622248	Unspecified
hsa-let-7a-5p	MIMAT0000062	MAP2K7	5609	PAR-CLIP	23592263|26701625	Unspecified
hsa-let-7a-5p	MIMAT0000062	PSMA2	5683	CLASH	23622248	Unspecified
hsa-let-7a-5p	MIMAT0000062	QDPR	5860	PAR-CLIP	23592263	Unspecified
hsa-let-7a-5p	MIMAT0000062	RAB13	5872	CLASH	23622248	Unspecified
hsa-let-7a-5p	MIMAT0000062	RAD21	5885	CLASH	23622248	Unspecified
hsa-let-7a-5p	MIMAT0000062	RANBP2	5903	CLASH	23622248	Unspecified
hsa-let-7a-5p	MIMAT0000062	RDX	5962	PAR-CLIP	23446348|21572407|26701625	Unspecified
hsa-let-7a-5p	MIMAT0000062	RFC2	5982	HITS-CLIP	23706177	Unspecified
hsa-let-7a-5p	MIMAT0000062	RHD	6007	HITS-CLIP//PAR-CLIP	23592263|23706177|23313552	Unspecified
hsa-let-7a-5p	MIMAT0000062	RPL4	6124	CLASH	23622248	Unspecified
hsa-let-7a-5p	MIMAT0000062	RPL9	6133	CLASH	23622248	Unspecified
hsa-let-7a-5p	MIMAT0000062	RPL30	6156	CLASH	23622248	Unspecified
hsa-let-7a-5p	MIMAT0000062	RPL35A	6165	CLASH	23622248	Unspecified
hsa-let-7a-5p	MIMAT0000062	MRPL12	6182	PAR-CLIP	23592263	Unspecified
hsa-let-7a-5p	MIMAT0000062	RPS3A	6189	CLASH	23622248	Unspecified
hsa-let-7a-5p	MIMAT0000062	RPS4X	6191	CLASH	23622248	Unspecified
hsa-let-7a-5p	MIMAT0000062	RPS10	6204	CLASH	23622248	Unspecified
hsa-let-7a-5p	MIMAT0000062	RPS13	6207	CLASH	23622248	Unspecified
hsa-let-7a-5p	MIMAT0000062	RPS15A	6210	CLASH	23622248	Unspecified
hsa-let-7a-5p	MIMAT0000062	RPS24	6229	CLASH	23622248	Unspecified
hsa-let-7a-5p	MIMAT0000062	RRAD	6236	PAR-CLIP	22012620	Unspecified
hsa-let-7a-5p	MIMAT0000062	RRM1	6240	PAR-CLIP	23592263	Unspecified
hsa-let-7a-5p	MIMAT0000062	RRM2	6241	CLASH//Luciferase reporter assay//PAR-CLIP//qRT-PCR//Western blot	23622248|21572407|23335963	Unspecified
hsa-let-7a-5p	MIMAT0000062	ATXN2	6311	HITS-CLIP	23313552	Unspecified
hsa-let-7a-5p	MIMAT0000062	SRSF2	6427	CLASH	23622248	Unspecified
hsa-let-7a-5p	MIMAT0000062	SFSWAP	6433	CLASH	23622248	Unspecified
hsa-let-7a-5p	MIMAT0000062	SHMT2	6472	CLASH	23622248	Unspecified
hsa-let-7a-5p	MIMAT0000062	SLC20A1	6574	PAR-CLIP//qRT-PCR	17942906|23592263|20371350	Unspecified
hsa-let-7a-5p	MIMAT0000062	SNRPC	6631	CLASH	23622248	Unspecified
hsa-let-7a-5p	MIMAT0000062	SNX2	6643	CLASH	23622248	Unspecified
hsa-let-7a-5p	MIMAT0000062	SOD2	6648	PAR-CLIP	22012620	Unspecified
hsa-let-7a-5p	MIMAT0000062	SP1	6667	CLASH	23622248	Unspecified
hsa-let-7a-5p	MIMAT0000062	SPTBN1	6711	CLASH	23622248	Unspecified
hsa-let-7a-5p	MIMAT0000062	STAT2	6773	HITS-CLIP	23706177	Unspecified
hsa-let-7a-5p	MIMAT0000062	STAT3	6774	qRT-PCR//Western blot	27932893	Unspecified
hsa-let-7a-5p	MIMAT0000062	STK4	6789	PAR-CLIP	23446348	Unspecified
hsa-let-7a-5p	MIMAT0000062	STRN	6801	PAR-CLIP	24398324|20371350	Unspecified
hsa-let-7a-5p	MIMAT0000062	STX3	6809	PAR-CLIP	27292025	Unspecified
hsa-let-7a-5p	MIMAT0000062	SUOX	6821	PAR-CLIP	21572407	Unspecified
hsa-let-7a-5p	MIMAT0000062	SURF4	6836	PAR-CLIP	20371350	Unspecified
hsa-let-7a-5p	MIMAT0000062	SYT1	6857	PAR-CLIP	26701625	Unspecified
hsa-let-7a-5p	MIMAT0000062	TAF5	6877	CLASH	23622248	Unspecified
hsa-let-7a-5p	MIMAT0000062	TARS	6897	CLASH	23622248	Unspecified
hsa-let-7a-5p	MIMAT0000062	TGFBR3	7049	PAR-CLIP//qRT-PCR//Western blot	21572407|27223264	Unspecified
hsa-let-7a-5p	MIMAT0000062	THBS1	7057	PAR-CLIP//qRT-PCR	17942906|24398324	Unspecified
hsa-let-7a-5p	MIMAT0000062	TRAPPC10	7109	PAR-CLIP	26701625	Unspecified
hsa-let-7a-5p	MIMAT0000062	TNFAIP3	7128	Luciferase reporter assay//Western blot	26110642	Unspecified
hsa-let-7a-5p	MIMAT0000062	TRIO	7204	CLASH	23622248	Unspecified
hsa-let-7a-5p	MIMAT0000062	TUBB2A	7280	PAR-CLIP	23592263	Unspecified
hsa-let-7a-5p	MIMAT0000062	SUMO1	7341	PAR-CLIP	24398324	Unspecified
hsa-let-7a-5p	MIMAT0000062	VAV2	7410	CLASH	23622248	Unspecified
hsa-let-7a-5p	MIMAT0000062	VCL	7414	PAR-CLIP	23592263	Unspecified
hsa-let-7a-5p	MIMAT0000062	VDR	7421	Luciferase reporter assay	17890240	Unspecified
hsa-let-7a-5p	MIMAT0000062	WNT1	7471	Immunofluorescence//Luciferase reporter assay//Western blot	27821157	Unspecified
hsa-let-7a-5p	MIMAT0000062	YWHAZ	7534	PAR-CLIP	23592263	Unspecified
hsa-let-7a-5p	MIMAT0000062	ZNF8	7554	PAR-CLIP	23592263	Unspecified
hsa-let-7a-5p	MIMAT0000062	CNBP	7555	CLASH	23622248	Unspecified
hsa-let-7a-5p	MIMAT0000062	ZNF28	7576	PAR-CLIP	23592263	Unspecified
hsa-let-7a-5p	MIMAT0000062	ZNF200	7752	PAR-CLIP	21572407|20371350	Unspecified
hsa-let-7a-5p	MIMAT0000062	PTP4A1	7803	CLASH	23622248	Unspecified
hsa-let-7a-5p	MIMAT0000062	MLLT10	8028	PAR-CLIP	23592263|27292025	Unspecified
hsa-let-7a-5p	MIMAT0000062	KMT2D	8085	PAR-CLIP	24398324|21572407	Unspecified
hsa-let-7a-5p	MIMAT0000062	HMGA2	8091	CLASH//HITS-CLIP//Immunofluorescence//Immunohistochemistry//Luciferase reporter assay//PAR-CLIP//qRT-PCR//Western blot	17600087|18083101|17322030|18413822|19179606|22139073|23622248|24617339|20371350|21572407|26428358|25884389|26701625	Unspecified
hsa-let-7a-5p	MIMAT0000062	COIL	8161	PAR-CLIP	23446348|21572407|20371350	Unspecified
hsa-let-7a-5p	MIMAT0000062	NCOA3	8202	PAR-CLIP	24398324|26701625	Unspecified
hsa-let-7a-5p	MIMAT0000062	AKAP17A	8227	CLASH	23622248	Unspecified
hsa-let-7a-5p	MIMAT0000062	SMC1A	8243	PAR-CLIP	23446348|21572407|20371350|26701625	Unspecified
hsa-let-7a-5p	MIMAT0000062	TRRAP	8295	CLASH	23622248	Unspecified
hsa-let-7a-5p	MIMAT0000062	CDC7	8317	CLASH	23622248	Unspecified
hsa-let-7a-5p	MIMAT0000062	FZD9	8326	PAR-CLIP	23446348|21572407	Unspecified
hsa-let-7a-5p	MIMAT0000062	HIST2H2BE	8349	CLASH	23622248	Unspecified
hsa-let-7a-5p	MIMAT0000062	HIST1H4D	8360	CLASH	23622248	Unspecified
hsa-let-7a-5p	MIMAT0000062	DYRK3	8444	PAR-CLIP	26701625	Unspecified
hsa-let-7a-5p	MIMAT0000062	DEGS1	8560	CLASH	23622248	Unspecified
hsa-let-7a-5p	MIMAT0000062	SOCS1	8651	PAR-CLIP	23592263	Unspecified
hsa-let-7a-5p	MIMAT0000062	EIF3C	8663	CLASH	23622248	Unspecified
hsa-let-7a-5p	MIMAT0000062	GBF1	8729	CLASH	23622248	Unspecified
hsa-let-7a-5p	MIMAT0000062	TNFSF9	8744	PAR-CLIP	23592263|26701625	Unspecified
hsa-let-7a-5p	MIMAT0000062	RIOK3	8780	CLASH	23622248	Unspecified
hsa-let-7a-5p	MIMAT0000062	TNFRSF10B	8795	qRT-PCR//Western blot	24120475	Unspecified
hsa-let-7a-5p	MIMAT0000062	PEX11B	8799	PAR-CLIP	21572407	Unspecified
hsa-let-7a-5p	MIMAT0000062	NR1I2	8856	Luciferase reporter assay	17890240	Unspecified
hsa-let-7a-5p	MIMAT0000062	SLC5A6	8884	PAR-CLIP	24398324|21572407	Unspecified
hsa-let-7a-5p	MIMAT0000062	DDX18	8886	CLASH	23622248	Unspecified
hsa-let-7a-5p	MIMAT0000062	MCM3AP	8888	CLASH	23622248	Unspecified
hsa-let-7a-5p	MIMAT0000062	MBD2	8932	PAR-CLIP	24398324|23446348|21572407|20371350	Unspecified
hsa-let-7a-5p	MIMAT0000062	WASL	8976	PAR-CLIP	22012620|21572407|20371350	Unspecified
hsa-let-7a-5p	MIMAT0000062	BAZ1B	9031	CLASH	23622248	Unspecified
hsa-let-7a-5p	MIMAT0000062	CLDN12	9069	PAR-CLIP	24398324|23446348|20371350|27292025	Unspecified
hsa-let-7a-5p	MIMAT0000062	USP14	9097	CLASH	23622248	Unspecified
hsa-let-7a-5p	MIMAT0000062	CNOT9	9125	CLASH	23622248	Unspecified
hsa-let-7a-5p	MIMAT0000062	CCNB2	9133	CLASH	23622248	Unspecified
hsa-let-7a-5p	MIMAT0000062	ATG12	9140	PAR-CLIP	23592263	Unspecified
hsa-let-7a-5p	MIMAT0000062	CTDP1	9150	CLASH	23622248	Unspecified
hsa-let-7a-5p	MIMAT0000062	ZMYM3	9203	CLASH	23622248	Unspecified
hsa-let-7a-5p	MIMAT0000062	AURKB	9212	Luciferase reporter assay//Western blot	23769985	Unspecified
hsa-let-7a-5p	MIMAT0000062	TIAF1	9220	PAR-CLIP	26701625	Unspecified
hsa-let-7a-5p	MIMAT0000062	NOLC1	9221	CLASH	23622248	Unspecified
hsa-let-7a-5p	MIMAT0000062	WDR46	9277	CLASH	23622248	Unspecified
hsa-let-7a-5p	MIMAT0000062	ATP6V1F	9296	PAR-CLIP	23592263|24398324|26701625|27292025	Unspecified
hsa-let-7a-5p	MIMAT0000062	GTF3C5	9328	CLASH	23622248	Unspecified
hsa-let-7a-5p	MIMAT0000062	HAND1	9421	PAR-CLIP	21572407	Unspecified
hsa-let-7a-5p	MIMAT0000062	ZNF264	9422	CLASH//PAR-CLIP	23622248|21572407	Unspecified
hsa-let-7a-5p	MIMAT0000062	QKI	9444	CLASH	23622248	Unspecified
hsa-let-7a-5p	MIMAT0000062	ITM2B	9445	CLASH	23622248	Unspecified
hsa-let-7a-5p	MIMAT0000062	MAP4K4	9448	Luciferase reporter assay//qRT-PCR//Western blot	26197270	Unspecified
hsa-let-7a-5p	MIMAT0000062	GGPS1	9453	CLASH	23622248	Unspecified
hsa-let-7a-5p	MIMAT0000062	ONECUT2	9480	PAR-CLIP	23446348	Unspecified
hsa-let-7a-5p	MIMAT0000062	ATP6V1G1	9550	PAR-CLIP	22100165|22291592|23446348	Unspecified
hsa-let-7a-5p	MIMAT0000062	NUP155	9631	PAR-CLIP	23446348|21572407|20371350	Unspecified
hsa-let-7a-5p	MIMAT0000062	PDE4DIP	9659	CLASH	23622248	Unspecified
hsa-let-7a-5p	MIMAT0000062	CEP135	9662	PAR-CLIP	24398324	Unspecified
hsa-let-7a-5p	MIMAT0000062	VGLL4	9686	CLASH	23622248	Unspecified
hsa-let-7a-5p	MIMAT0000062	BZW1	9689	PAR-CLIP	23592263|20371350|26701625	Unspecified
hsa-let-7a-5p	MIMAT0000062	UBE3C	9690	CLASH	23622248	Unspecified
hsa-let-7a-5p	MIMAT0000062	KIAA0391	9692	PAR-CLIP	21572407	Unspecified
hsa-let-7a-5p	MIMAT0000062	ESPL1	9700	PAR-CLIP	23446348|21572407	Unspecified
hsa-let-7a-5p	MIMAT0000062	HERPUD1	9709	HITS-CLIP//PAR-CLIP	23592263|23706177	Unspecified
hsa-let-7a-5p	MIMAT0000062	EIF4A3	9775	HITS-CLIP	23706177	Unspecified
hsa-let-7a-5p	MIMAT0000062	SNX17	9784	PAR-CLIP	22291592	Unspecified
hsa-let-7a-5p	MIMAT0000062	NUP58	9818	CLASH	23622248	Unspecified
hsa-let-7a-5p	MIMAT0000062	TSC22D2	9819	PAR-CLIP	23592263|24398324	Unspecified
hsa-let-7a-5p	MIMAT0000062	DNAJC6	9829	CLASH	23622248	Unspecified
hsa-let-7a-5p	MIMAT0000062	AREL1	9870	PAR-CLIP	23592263	Unspecified
hsa-let-7a-5p	MIMAT0000062	SMG7	9887	CLASH	23622248	Unspecified
hsa-let-7a-5p	MIMAT0000062	UBAP2L	9898	CLASH	23622248	Unspecified
hsa-let-7a-5p	MIMAT0000062	ZBTB5	9925	PAR-CLIP	23592263|24398324|21572407|20371350	Unspecified
hsa-let-7a-5p	MIMAT0000062	AMMECR1	9949	qRT-PCR	17942906	Unspecified
hsa-let-7a-5p	MIMAT0000062	HNRNPDL	9987	qRT-PCR	17942906	Unspecified
hsa-let-7a-5p	MIMAT0000062	HDAC5	10014	CLASH	23622248	Unspecified
hsa-let-7a-5p	MIMAT0000062	BCL2L11	10018	CLASH	23622248	Unspecified
hsa-let-7a-5p	MIMAT0000062	HUWE1	10075	CLASH	23622248	Unspecified
hsa-let-7a-5p	MIMAT0000062	TSPAN3	10099	CLASH	23622248	Unspecified
hsa-let-7a-5p	MIMAT0000062	PREB	10113	CLASH	23622248	Unspecified
hsa-let-7a-5p	MIMAT0000062	RBM6	10180	CLASH	23622248	Unspecified
hsa-let-7a-5p	MIMAT0000062	LHFPL2	10184	CLASH	23622248	Unspecified
hsa-let-7a-5p	MIMAT0000062	ZNF443	10224	HITS-CLIP	23313552	Unspecified
hsa-let-7a-5p	MIMAT0000062	AKAP8	10270	PAR-CLIP	21572407|20371350	Unspecified
hsa-let-7a-5p	MIMAT0000062	SF3A1	10291	CLASH	23622248	Unspecified
hsa-let-7a-5p	MIMAT0000062	PCGF3	10336	PAR-CLIP	23592263|23446348|20371350	Unspecified
hsa-let-7a-5p	MIMAT0000062	TUBB4A	10382	PAR-CLIP	26701625	Unspecified
hsa-let-7a-5p	MIMAT0000062	IPO7	10527	CLASH	23622248	Unspecified
hsa-let-7a-5p	MIMAT0000062	PDLIM5	10611	PAR-CLIP	26701625	Unspecified
hsa-let-7a-5p	MIMAT0000062	TGOLN2	10618	PAR-CLIP	20371350	Unspecified
hsa-let-7a-5p	MIMAT0000062	ARID3B	10620	CLASH//PAR-CLIP	23622248|23446348|21572407|20371350	Unspecified
hsa-let-7a-5p	MIMAT0000062	LEFTY1	10637	PAR-CLIP	22012620	Unspecified
hsa-let-7a-5p	MIMAT0000062	IGF2BP1	10642	Immunoblot//PAR-CLIP//qRT-PCR//Western blot	21252116|21572407	Unspecified
hsa-let-7a-5p	MIMAT0000062	IGF2BP3	10643	PAR-CLIP	21572407|20371350	Unspecified
hsa-let-7a-5p	MIMAT0000062	CELF1	10658	PAR-CLIP	24398324	Unspecified
hsa-let-7a-5p	MIMAT0000062	SLC12A7	10723	PAR-CLIP	22291592	Unspecified
hsa-let-7a-5p	MIMAT0000062	ZNF460	10794	PAR-CLIP	21572407|20371350	Unspecified
hsa-let-7a-5p	MIMAT0000062	NEU3	10825	CLASH	23622248	Unspecified
hsa-let-7a-5p	MIMAT0000062	PGRMC1	10857	PAR-CLIP	21572407	Unspecified
hsa-let-7a-5p	MIMAT0000062	TCERG1	10915	CLASH	23622248	Unspecified
hsa-let-7a-5p	MIMAT0000062	PNRC1	10957	CLASH	23622248	Unspecified
hsa-let-7a-5p	MIMAT0000062	ASCC3	10973	CLASH	23622248	Unspecified
hsa-let-7a-5p	MIMAT0000062	GCN1	10985	CLASH	23622248	Unspecified
hsa-let-7a-5p	MIMAT0000062	LILRB4	11006	CLASH	23622248	Unspecified
hsa-let-7a-5p	MIMAT0000062	WWP2	11060	CLASH	23622248	Unspecified
hsa-let-7a-5p	MIMAT0000062	CNTRL	11064	CLASH	23622248	Unspecified
hsa-let-7a-5p	MIMAT0000062	HNRNPUL1	11100	CLASH	23622248	Unspecified
hsa-let-7a-5p	MIMAT0000062	RABL2B	11158	PAR-CLIP	23592263|26701625	Unspecified
hsa-let-7a-5p	MIMAT0000062	RABL2A	11159	PAR-CLIP	23592263|26701625	Unspecified
hsa-let-7a-5p	MIMAT0000062	NUDT4	11163	CLASH	23622248	Unspecified
hsa-let-7a-5p	MIMAT0000062	NUDT5	11164	CLASH	23622248	Unspecified
hsa-let-7a-5p	MIMAT0000062	BAZ2A	11176	CLASH	23622248	Unspecified
hsa-let-7a-5p	MIMAT0000062	WDR6	11180	CLASH	23622248	Unspecified
hsa-let-7a-5p	MIMAT0000062	ATXN2L	11273	CLASH	23622248	Unspecified
hsa-let-7a-5p	MIMAT0000062	GPN1	11321	CLASH	23622248	Unspecified
hsa-let-7a-5p	MIMAT0000062	TUSC2	11334	qRT-PCR	17942906	Unspecified
hsa-let-7a-5p	MIMAT0000062	NID2	22795	CLASH	23622248	Unspecified
hsa-let-7a-5p	MIMAT0000062	IKZF3	22806	HITS-CLIP//PAR-CLIP	23446348|23706177	Unspecified
hsa-let-7a-5p	MIMAT0000062	COPZ1	22818	CLASH	23622248	Unspecified
hsa-let-7a-5p	MIMAT0000062	RNF44	22838	PAR-CLIP	24398324|20371350|27292025	Unspecified
hsa-let-7a-5p	MIMAT0000062	FNDC3A	22862	CLASH//PAR-CLIP	23622248|23592263	Unspecified
hsa-let-7a-5p	MIMAT0000062	FOXJ3	22887	CLASH	23622248	Unspecified
hsa-let-7a-5p	MIMAT0000062	UBOX5	22888	CLASH	23622248	Unspecified
hsa-let-7a-5p	MIMAT0000062	ZNF609	23060	CLASH//PAR-CLIP	23622248|26701625	Unspecified
hsa-let-7a-5p	MIMAT0000062	CAND2	23066	CLASH	23622248	Unspecified
hsa-let-7a-5p	MIMAT0000062	EXPH5	23086	CLASH	23622248	Unspecified
hsa-let-7a-5p	MIMAT0000062	PEG10	23089	PAR-CLIP	20371350	Unspecified
hsa-let-7a-5p	MIMAT0000062	MCF2L2	23101	HITS-CLIP//PAR-CLIP	21572407|20371350|23706177	Unspecified
hsa-let-7a-5p	MIMAT0000062	TAB2	23118	CLASH	23622248	Unspecified
hsa-let-7a-5p	MIMAT0000062	PLXND1	23129	PAR-CLIP	23592263	Unspecified
hsa-let-7a-5p	MIMAT0000062	KDM6B	23135	CLASH	23622248	Unspecified
hsa-let-7a-5p	MIMAT0000062	GGA3	23163	PAR-CLIP	24398324	Unspecified
hsa-let-7a-5p	MIMAT0000062	PMPCA	23203	PAR-CLIP	21572407|20371350	Unspecified
hsa-let-7a-5p	MIMAT0000062	SEL1L3	23231	CLASH	23622248	Unspecified
hsa-let-7a-5p	MIMAT0000062	ICOSLG	23308	PAR-CLIP	23592263	Unspecified
hsa-let-7a-5p	MIMAT0000062	KIAA0930	23313	PAR-CLIP	23592263	Unspecified
hsa-let-7a-5p	MIMAT0000062	ZNF629	23361	CLASH	23622248	Unspecified
hsa-let-7a-5p	MIMAT0000062	LARP1	23367	CLASH	23622248	Unspecified
hsa-let-7a-5p	MIMAT0000062	AHCYL2	23382	PAR-CLIP	23592263	Unspecified
hsa-let-7a-5p	MIMAT0000062	MED13L	23389	CLASH	23622248	Unspecified
hsa-let-7a-5p	MIMAT0000062	DICER1	23405	CLASH//Luciferase reporter assay//Northern blot//Western blot	18700235|23622248	Unspecified
hsa-let-7a-5p	MIMAT0000062	CBX5	23468	PAR-CLIP	21572407	Unspecified
hsa-let-7a-5p	MIMAT0000062	RBFOX2	23543	CLASH//PAR-CLIP	23622248|24398324|23446348|22012620|21572407|20371350	Unspecified
hsa-let-7a-5p	MIMAT0000062	PIGN	23556	CLASH	23622248	Unspecified
hsa-let-7a-5p	MIMAT0000062	CARHSP1	23589	CLASH	23622248	Unspecified
hsa-let-7a-5p	MIMAT0000062	ACOT9	23597	PAR-CLIP	23592263|23446348	Unspecified
hsa-let-7a-5p	MIMAT0000062	CD2AP	23607	CLASH	23622248	Unspecified
hsa-let-7a-5p	MIMAT0000062	KPNA6	23633	CLASH	23622248	Unspecified
hsa-let-7a-5p	MIMAT0000062	PLD3	23646	PAR-CLIP	26701625	Unspecified
hsa-let-7a-5p	MIMAT0000062	FKBP8	23770	CLASH	23622248	Unspecified
hsa-let-7a-5p	MIMAT0000062	ARIH1	25820	PAR-CLIP	21572407	Unspecified
hsa-let-7a-5p	MIMAT0000062	NIPBL	25836	CLASH	23622248	Unspecified
hsa-let-7a-5p	MIMAT0000062	INTS7	25896	HITS-CLIP	23706177	Unspecified
hsa-let-7a-5p	MIMAT0000062	NDUFAF3	25915	CLASH	23622248	Unspecified
hsa-let-7a-5p	MIMAT0000062	GORASP2	26003	CLASH	23622248	Unspecified
hsa-let-7a-5p	MIMAT0000062	ANKRD17	26057	CLASH	23622248	Unspecified
hsa-let-7a-5p	MIMAT0000062	CHTOP	26097	HITS-CLIP	23313552	Unspecified
hsa-let-7a-5p	MIMAT0000062	WIPI2	26100	CLASH	23622248	Unspecified
hsa-let-7a-5p	MIMAT0000062	FBXW2	26190	CLASH//PAR-CLIP	23622248|23446348|20371350	Unspecified
hsa-let-7a-5p	MIMAT0000062	AGO1	26523	CLASH//Immunohistochemistry//Immunoprecipitaion//Luciferase reporter assay//Northern blot//qRT-PCR//Western blot	23622248|23426184	Unspecified
hsa-let-7a-5p	MIMAT0000062	ACAD8	27034	CLASH	23622248	Unspecified
hsa-let-7a-5p	MIMAT0000062	TAF5L	27097	CLASH	23622248	Unspecified
hsa-let-7a-5p	MIMAT0000062	PALD1	27143	CLASH	23622248	Unspecified
hsa-let-7a-5p	MIMAT0000062	AGO2	27161	CLASH	23622248	Unspecified
hsa-let-7a-5p	MIMAT0000062	SALL3	27164	PAR-CLIP	21572407	Unspecified
hsa-let-7a-5p	MIMAT0000062	DISC1	27185	PAR-CLIP	23592263|26701625|27292025	Unspecified
hsa-let-7a-5p	MIMAT0000062	SESN1	27244	CLASH	23622248	Unspecified
hsa-let-7a-5p	MIMAT0000062	SMPDL3B	27293	CLASH	23622248	Unspecified
hsa-let-7a-5p	MIMAT0000062	POLL	27343	PAR-CLIP	26701625	Unspecified
hsa-let-7a-5p	MIMAT0000062	NKIRAS2	28511	ELISA//Luciferase reporter assay//qRT-PCR//Western blot	20351193	Unspecified
hsa-let-7a-5p	MIMAT0000062	C19orf53	28974	PAR-CLIP	23592263|26701625	Unspecified
hsa-let-7a-5p	MIMAT0000062	THYN1	29087	PAR-CLIP	20371350	Unspecified
hsa-let-7a-5p	MIMAT0000062	MRPL15	29088	CLASH	23622248	Unspecified
hsa-let-7a-5p	MIMAT0000062	UHRF1	29128	CLASH//Luciferase reporter assay//qRT-PCR//Western blot	23622248|26049093	Unspecified
hsa-let-7a-5p	MIMAT0000062	ABT1	29777	HITS-CLIP//PAR-CLIP	23592263|24398324|21572407|23313552|27292025	Unspecified
hsa-let-7a-5p	MIMAT0000062	ERO1A	30001	PAR-CLIP	26701625	Unspecified
hsa-let-7a-5p	MIMAT0000062	SOCS7	30837	PAR-CLIP	26701625	Unspecified
hsa-let-7a-5p	MIMAT0000062	TMED5	50999	HITS-CLIP//PAR-CLIP	23592263|24906430	Unspecified
hsa-let-7a-5p	MIMAT0000062	TMED7	51014	Western blot	19818775	Unspecified
hsa-let-7a-5p	MIMAT0000062	TMX2	51075	CLASH	23622248	Unspecified
hsa-let-7a-5p	MIMAT0000062	MRPS2	51116	CLASH	23622248	Unspecified
hsa-let-7a-5p	MIMAT0000062	NAA20	51126	PAR-CLIP	23592263	Unspecified
hsa-let-7a-5p	MIMAT0000062	RNFT1	51136	PAR-CLIP	24398324	Unspecified
hsa-let-7a-5p	MIMAT0000062	PLEKHO1	51177	PAR-CLIP	22291592|20371350	Unspecified
hsa-let-7a-5p	MIMAT0000062	CPA4	51200	HITS-CLIP	23706177	Unspecified
hsa-let-7a-5p	MIMAT0000062	C1RL	51279	PAR-CLIP	23592263	Unspecified
hsa-let-7a-5p	MIMAT0000062	THEM6	51337	PAR-CLIP	23592263|24398324	Unspecified
hsa-let-7a-5p	MIMAT0000062	RWDD1	51389	HITS-CLIP	23824327	Unspecified
hsa-let-7a-5p	MIMAT0000062	NCKIPSD	51517	HITS-CLIP//PAR-CLIP	23446348|23706177	Unspecified
hsa-let-7a-5p	MIMAT0000062	TRMO	51531	PAR-CLIP	23446348	Unspecified
hsa-let-7a-5p	MIMAT0000062	DPH5	51611	CLASH	23622248	Unspecified
hsa-let-7a-5p	MIMAT0000062	TAF9B	51616	CLASH	23622248	Unspecified
hsa-let-7a-5p	MIMAT0000062	BTBD1	53339	CLASH	23622248	Unspecified
hsa-let-7a-5p	MIMAT0000062	MIEF1	54471	PAR-CLIP	23592263|24398324|21572407|20371350	Unspecified
hsa-let-7a-5p	MIMAT0000062	FAM105A	54491	HITS-CLIP//PAR-CLIP	23592263|23446348|23706177	Unspecified
hsa-let-7a-5p	MIMAT0000062	PAQR5	54852	CLASH	23622248	Unspecified
hsa-let-7a-5p	MIMAT0000062	BCOR	54880	CLASH	23622248	Unspecified
hsa-let-7a-5p	MIMAT0000062	CDKAL1	54901	HITS-CLIP	23706177	Unspecified
hsa-let-7a-5p	MIMAT0000062	SEMA4C	54910	PAR-CLIP	24398324|23446348|20371350	Unspecified
hsa-let-7a-5p	MIMAT0000062	DNAJC28	54943	HITS-CLIP	23313552	Unspecified
hsa-let-7a-5p	MIMAT0000062	PARP16	54956	PAR-CLIP	20371350	Unspecified
hsa-let-7a-5p	MIMAT0000062	TTC22	55001	CLASH	23622248	Unspecified
hsa-let-7a-5p	MIMAT0000062	USP47	55031	PAR-CLIP	27292025	Unspecified
hsa-let-7a-5p	MIMAT0000062	SAMD4B	55095	CLASH	23622248	Unspecified
hsa-let-7a-5p	MIMAT0000062	BSDC1	55108	CLASH	23622248	Unspecified
hsa-let-7a-5p	MIMAT0000062	FIGN	55137	HITS-CLIP//PAR-CLIP	23446348|21572407|20371350|23706177	Unspecified
hsa-let-7a-5p	MIMAT0000062	ARL8B	55207	HITS-CLIP	23706177	Unspecified
hsa-let-7a-5p	MIMAT0000062	C11orf57	55216	CLASH//PAR-CLIP	23622248|23592263|21572407	Unspecified
hsa-let-7a-5p	MIMAT0000062	LRRC20	55222	PAR-CLIP	23592263	Unspecified
hsa-let-7a-5p	MIMAT0000062	RAVER2	55225	Immunoprecipitaion//Luciferase reporter assay//Western blot	17637574	Unspecified
hsa-let-7a-5p	MIMAT0000062	UBA6	55236	CLASH	23622248	Unspecified
hsa-let-7a-5p	MIMAT0000062	SLC38A7	55238	HITS-CLIP	23706177	Unspecified
hsa-let-7a-5p	MIMAT0000062	TMEM39A	55254	CLASH	23622248	Unspecified
hsa-let-7a-5p	MIMAT0000062	TBC1D19	55296	PAR-CLIP	22291592	Unspecified
hsa-let-7a-5p	MIMAT0000062	SYNJ2BP	55333	PAR-CLIP	23592263|26701625	Unspecified
hsa-let-7a-5p	MIMAT0000062	SLC35C1	55343	CLASH	23622248	Unspecified
hsa-let-7a-5p	MIMAT0000062	YOD1	55432	PAR-CLIP	23446348|21572407|20371350	Unspecified
hsa-let-7a-5p	MIMAT0000062	NDUFAF7	55471	CLASH	23622248	Unspecified
hsa-let-7a-5p	MIMAT0000062	CDV3	55573	PAR-CLIP	21572407	Unspecified
hsa-let-7a-5p	MIMAT0000062	KIF27	55582	PAR-CLIP	22100165	Unspecified
hsa-let-7a-5p	MIMAT0000062	UBE2Q1	55585	CLASH	23622248	Unspecified
hsa-let-7a-5p	MIMAT0000062	G2E3	55632	CLASH	23622248	Unspecified
hsa-let-7a-5p	MIMAT0000062	IPO9	55705	HITS-CLIP	23313552	Unspecified
hsa-let-7a-5p	MIMAT0000062	FAM222B	55731	PAR-CLIP	21572407	Unspecified
hsa-let-7a-5p	MIMAT0000062	TXLNG	55787	PAR-CLIP	21572407	Unspecified
hsa-let-7a-5p	MIMAT0000062	UBAP2	55833	CLASH	23622248	Unspecified
hsa-let-7a-5p	MIMAT0000062	TMEM165	55858	CLASH	23622248	Unspecified
hsa-let-7a-5p	MIMAT0000062	ECHDC1	55862	PAR-CLIP	21572407	Unspecified
hsa-let-7a-5p	MIMAT0000062	MTFR1L	56181	CLASH	23622248	Unspecified
hsa-let-7a-5p	MIMAT0000062	MEPCE	56257	CLASH	23622248	Unspecified
hsa-let-7a-5p	MIMAT0000062	DIABLO	56616	PAR-CLIP	23446348|20371350	Unspecified
hsa-let-7a-5p	MIMAT0000062	SAR1A	56681	HITS-CLIP	23706177	Unspecified
hsa-let-7a-5p	MIMAT0000062	RAD18	56852	PAR-CLIP	21572407	Unspecified
hsa-let-7a-5p	MIMAT0000062	C1GALT1	56913	CLASH	23622248	Unspecified
hsa-let-7a-5p	MIMAT0000062	SMARCAD1	56916	CLASH//PAR-CLIP	23622248|24398324|20371350	Unspecified
hsa-let-7a-5p	MIMAT0000062	ATXN7L3	56970	PAR-CLIP	23592263	Unspecified
hsa-let-7a-5p	MIMAT0000062	YAE1D1	57002	PAR-CLIP	23592263	Unspecified
hsa-let-7a-5p	MIMAT0000062	C12orf4	57102	PAR-CLIP	23446348	Unspecified
hsa-let-7a-5p	MIMAT0000062	INTS12	57117	CLASH	23622248	Unspecified
hsa-let-7a-5p	MIMAT0000062	PHTF2	57157	CLASH	23622248	Unspecified
hsa-let-7a-5p	MIMAT0000062	KIAA1147	57189	CLASH	23622248	Unspecified
hsa-let-7a-5p	MIMAT0000062	MRS2	57380	CLASH	23622248	Unspecified
hsa-let-7a-5p	MIMAT0000062	BIRC6	57448	CLASH	23622248	Unspecified
hsa-let-7a-5p	MIMAT0000062	KIAA1143	57456	PAR-CLIP	26701625	Unspecified
hsa-let-7a-5p	MIMAT0000062	MTUS1	57509	CLASH//PAR-CLIP	23622248|23592263|24398324|23446348|26701625	Unspecified
hsa-let-7a-5p	MIMAT0000062	MIB1	57534	CLASH	23622248	Unspecified
hsa-let-7a-5p	MIMAT0000062	KIAA1328	57536	HITS-CLIP	23313552	Unspecified
hsa-let-7a-5p	MIMAT0000062	PDP2	57546	PAR-CLIP	23592263	Unspecified
hsa-let-7a-5p	MIMAT0000062	USP35	57558	qRT-PCR	26348204	Unspecified
hsa-let-7a-5p	MIMAT0000062	ARRDC3	57561	CLASH	23622248	Unspecified
hsa-let-7a-5p	MIMAT0000062	IGDCC4	57722	PAR-CLIP	23446348|21572407|20371350|26701625	Unspecified
hsa-let-7a-5p	MIMAT0000062	RAB40C	57799	Immunohistochemistry//Luciferase reporter assay//PAR-CLIP//qRT-PCR//Western blot	21349817|23592263	Unspecified
hsa-let-7a-5p	MIMAT0000062	ABHD17C	58489	PAR-CLIP	20371350	Unspecified
hsa-let-7a-5p	MIMAT0000062	SNX6	58533	CLASH	23622248	Unspecified
hsa-let-7a-5p	MIMAT0000062	NAA35	60560	CLASH	23622248	Unspecified
hsa-let-7a-5p	MIMAT0000062	PCIF1	63935	CLASH	23622248	Unspecified
hsa-let-7a-5p	MIMAT0000062	PRSS22	64063	HITS-CLIP	23313552	Unspecified
hsa-let-7a-5p	MIMAT0000062	NSD1	64324	PAR-CLIP	24398324	Unspecified
hsa-let-7a-5p	MIMAT0000062	NOM1	64434	PAR-CLIP	23592263|23446348	Unspecified
hsa-let-7a-5p	MIMAT0000062	S100PBP	64766	CLASH	23622248	Unspecified
hsa-let-7a-5p	MIMAT0000062	AIDA	64853	CLASH	23622248	Unspecified
hsa-let-7a-5p	MIMAT0000062	MARCKSL1	65108	PAR-CLIP	26701625	Unspecified
hsa-let-7a-5p	MIMAT0000062	SPATS2	65244	CLASH	23622248	Unspecified
hsa-let-7a-5p	MIMAT0000062	PLEKHA3	65977	PAR-CLIP	21572407	Unspecified
hsa-let-7a-5p	MIMAT0000062	PHACTR4	65979	HITS-CLIP	23706177	Unspecified
hsa-let-7a-5p	MIMAT0000062	ATG9A	79065	PAR-CLIP	23592263|26701625|27292025	Unspecified
hsa-let-7a-5p	MIMAT0000062	EFHD2	79180	PAR-CLIP	23592263	Unspecified
hsa-let-7a-5p	MIMAT0000062	ADIPOR2	79602	PAR-CLIP	21572407	Unspecified
hsa-let-7a-5p	MIMAT0000062	RHBDF2	79651	PAR-CLIP	26701625	Unspecified
hsa-let-7a-5p	MIMAT0000062	DYNC2H1	79659	CLASH	23622248	Unspecified
hsa-let-7a-5p	MIMAT0000062	LIN28A	79727	B-globin reporter assay//Immunoblot//Luciferase reporter assay//Microarray//Northern blot//qRT-PCR	16495412|15722555|25515921	Unspecified
hsa-let-7a-5p	MIMAT0000062	TTC26	79989	CLASH	23622248	Unspecified
hsa-let-7a-5p	MIMAT0000062	ZNF556	80032	HITS-CLIP	23824327	Unspecified
hsa-let-7a-5p	MIMAT0000062	PTGES2	80142	CLASH	23622248	Unspecified
hsa-let-7a-5p	MIMAT0000062	OPA3	80207	PAR-CLIP	23592263|26701625	Unspecified
hsa-let-7a-5p	MIMAT0000062	ORAI2	80228	CLASH	23622248	Unspecified
hsa-let-7a-5p	MIMAT0000062	EDEM3	80267	HITS-CLIP	23313552	Unspecified
hsa-let-7a-5p	MIMAT0000062	CD276	80381	CLASH	23622248	Unspecified
hsa-let-7a-5p	MIMAT0000062	SLC19A3	80704	HITS-CLIP	23706177	Unspecified
hsa-let-7a-5p	MIMAT0000062	LIMD2	80774	PAR-CLIP	23592263	Unspecified
hsa-let-7a-5p	MIMAT0000062	SETD7	80854	CLASH	23622248	Unspecified
hsa-let-7a-5p	MIMAT0000062	ILKAP	80895	CLASH	23622248	Unspecified
hsa-let-7a-5p	MIMAT0000062	COLEC12	81035	PAR-CLIP	21572407	Unspecified
hsa-let-7a-5p	MIMAT0000062	C1orf21	81563	PAR-CLIP	20371350	Unspecified
hsa-let-7a-5p	MIMAT0000062	CLPB	81570	CLASH	23622248	Unspecified
hsa-let-7a-5p	MIMAT0000062	ZNF611	81856	HITS-CLIP//PAR-CLIP	21572407|20371350|23706177	Unspecified
hsa-let-7a-5p	MIMAT0000062	DNAL1	83544	PAR-CLIP	21572407|27292025	Unspecified
hsa-let-7a-5p	MIMAT0000062	SESN2	83667	CLASH	23622248	Unspecified
hsa-let-7a-5p	MIMAT0000062	HASPIN	83903	HITS-CLIP//PAR-CLIP	21572407|20371350|23706177	Unspecified
hsa-let-7a-5p	MIMAT0000062	KREMEN1	83999	PAR-CLIP	23592263|26701625	Unspecified
hsa-let-7a-5p	MIMAT0000062	EMILIN2	84034	HITS-CLIP//PAR-CLIP	20371350|23706177	Unspecified
hsa-let-7a-5p	MIMAT0000062	SLC10A7	84068	PAR-CLIP	24398324|21572407|20371350	Unspecified
hsa-let-7a-5p	MIMAT0000062	TOMM40L	84134	PAR-CLIP	26701625|27292025	Unspecified
hsa-let-7a-5p	MIMAT0000062	ZNF644	84146	CLASH//PAR-CLIP	23622248|23446348	Unspecified
hsa-let-7a-5p	MIMAT0000062	TRAF7	84231	CLASH	23622248	Unspecified
hsa-let-7a-5p	MIMAT0000062	ZCCHC9	84240	CLASH	23622248	Unspecified
hsa-let-7a-5p	MIMAT0000062	NOA1	84273	PAR-CLIP	23592263|23446348	Unspecified
hsa-let-7a-5p	MIMAT0000062	PHF6	84295	CLASH	23622248	Unspecified
hsa-let-7a-5p	MIMAT0000062	RAB11FIP4	84440	PAR-CLIP	24398324	Unspecified
hsa-let-7a-5p	MIMAT0000062	SYVN1	84447	CLASH	23622248	Unspecified
hsa-let-7a-5p	MIMAT0000062	JPH4	84502	CLASH	23622248	Unspecified
hsa-let-7a-5p	MIMAT0000062	ZBTB37	84614	PAR-CLIP	20371350	Unspecified
hsa-let-7a-5p	MIMAT0000062	USP38	84640	PAR-CLIP	21572407	Unspecified
hsa-let-7a-5p	MIMAT0000062	FUT10	84750	PAR-CLIP	23592263|26701625	Unspecified
hsa-let-7a-5p	MIMAT0000062	BUD13	84811	CLASH	23622248	Unspecified
hsa-let-7a-5p	MIMAT0000062	NFATC2IP	84901	CLASH	23622248	Unspecified
hsa-let-7a-5p	MIMAT0000062	ZNF587	84914	PAR-CLIP	23592263	Unspecified
hsa-let-7a-5p	MIMAT0000062	UTP4	84916	CLASH	23622248	Unspecified
hsa-let-7a-5p	MIMAT0000062	PPP1R15B	84919	PAR-CLIP	23592263|27292025	Unspecified
hsa-let-7a-5p	MIMAT0000062	FAM104A	84923	PAR-CLIP	20371350	Unspecified
hsa-let-7a-5p	MIMAT0000062	ZNF566	84924	PAR-CLIP	23446348|21572407|20371350	Unspecified
hsa-let-7a-5p	MIMAT0000062	ATG4C	84938	CLASH	23622248	Unspecified
hsa-let-7a-5p	MIMAT0000062	FBXL20	84961	PAR-CLIP	21572407	Unspecified
hsa-let-7a-5p	MIMAT0000062	COX14	84987	CLASH	23622248	Unspecified
hsa-let-7a-5p	MIMAT0000062	TMEM241	85019	CLASH	23622248	Unspecified
hsa-let-7a-5p	MIMAT0000062	REPS1	85021	CLASH	23622248	Unspecified
hsa-let-7a-5p	MIMAT0000062	ARRDC1-AS1	85026	CLASH	23622248	Unspecified
hsa-let-7a-5p	MIMAT0000062	HIST1H2BK	85236	PAR-CLIP	23592263|27292025	Unspecified
hsa-let-7a-5p	MIMAT0000062	TRIM5	85363	CLASH	23622248	Unspecified
hsa-let-7a-5p	MIMAT0000062	ZCCHC3	85364	PAR-CLIP	23446348|26701625	Unspecified
hsa-let-7a-5p	MIMAT0000062	UNK	85451	CLASH	23622248	Unspecified
hsa-let-7a-5p	MIMAT0000062	MIDN	90007	PAR-CLIP	26701625	Unspecified
hsa-let-7a-5p	MIMAT0000062	OTULIN	90268	CLASH	23622248	Unspecified
hsa-let-7a-5p	MIMAT0000062	GADD45GIP1	90480	CLASH	23622248	Unspecified
hsa-let-7a-5p	MIMAT0000062	ZNF799	90576	HITS-CLIP	23313552	Unspecified
hsa-let-7a-5p	MIMAT0000062	ANGEL2	90806	CLASH	23622248	Unspecified
hsa-let-7a-5p	MIMAT0000062	DHX57	90957	CLASH	23622248	Unspecified
hsa-let-7a-5p	MIMAT0000062	FMNL3	91010	PAR-CLIP	22100165	Unspecified
hsa-let-7a-5p	MIMAT0000062	ZC3HAV1L	92092	PAR-CLIP	23592263	Unspecified
hsa-let-7a-5p	MIMAT0000062	MARS2	92935	PAR-CLIP	26701625	Unspecified
hsa-let-7a-5p	MIMAT0000062	SDR42E1	93517	PAR-CLIP	24398324	Unspecified
hsa-let-7a-5p	MIMAT0000062	ZFAND4	93550	HITS-CLIP//PAR-CLIP	23706177|23313552|27292025	Unspecified
hsa-let-7a-5p	MIMAT0000062	PAXBP1	94104	CLASH	23622248	Unspecified
hsa-let-7a-5p	MIMAT0000062	FNIP1	96459	CLASH	23622248	Unspecified
hsa-let-7a-5p	MIMAT0000062	SLC35A4	113829	CLASH	23622248	Unspecified
hsa-let-7a-5p	MIMAT0000062	LRRC42	115353	CLASH	23622248	Unspecified
hsa-let-7a-5p	MIMAT0000062	UHRF2	115426	Luciferase reporter assay//qRT-PCR//Western blot	19818775	Unspecified
hsa-let-7a-5p	MIMAT0000062	PDZD8	118987	PAR-CLIP	21572407	Unspecified
hsa-let-7a-5p	MIMAT0000062	CYP2R1	120227	CLASH	23622248	Unspecified
hsa-let-7a-5p	MIMAT0000062	LRIG3	121227	PAR-CLIP	21572407|20371350	Unspecified
hsa-let-7a-5p	MIMAT0000062	NAA30	122830	PAR-CLIP	21572407	Unspecified
hsa-let-7a-5p	MIMAT0000062	ZC3H18	124245	CLASH	23622248	Unspecified
hsa-let-7a-5p	MIMAT0000062	MSI2	124540	PAR-CLIP	21572407	Unspecified
hsa-let-7a-5p	MIMAT0000062	RAVER1	125950	CLASH	23622248	Unspecified
hsa-let-7a-5p	MIMAT0000062	C19orf47	126526	PAR-CLIP	21572407|20371350	Unspecified
hsa-let-7a-5p	MIMAT0000062	LIX1L	128077	CLASH	23622248	Unspecified
hsa-let-7a-5p	MIMAT0000062	DIS3L2	129563	Northern blot	24141620	Unspecified
hsa-let-7a-5p	MIMAT0000062	TRIM71	131405	Immunoblot//Luciferase reporter assay//Northern blot//PAR-CLIP//Reporter assay	17890240|18829576|15722555|20371350	Unspecified
hsa-let-7a-5p	MIMAT0000062	CRYBG3	131544	CLASH	23622248	Unspecified
hsa-let-7a-5p	MIMAT0000062	FAM43A	131583	PAR-CLIP	23592263|20371350	Unspecified
hsa-let-7a-5p	MIMAT0000062	METTL6	131965	CLASH	23622248	Unspecified
hsa-let-7a-5p	MIMAT0000062	SYNPR	132204	CLASH	23622248	Unspecified
hsa-let-7a-5p	MIMAT0000062	GRPEL2	134266	PAR-CLIP	23592263|24398324|23446348|21572407|20371350|26701625	Unspecified
hsa-let-7a-5p	MIMAT0000062	PM20D2	135293	PAR-CLIP	21572407	Unspecified
hsa-let-7a-5p	MIMAT0000062	UBXN2B	137886	PAR-CLIP	21572407	Unspecified
hsa-let-7a-5p	MIMAT0000062	GPAT4	137964	PAR-CLIP	26701625	Unspecified
hsa-let-7a-5p	MIMAT0000062	BRI3BP	140707	HITS-CLIP	23706177	Unspecified
hsa-let-7a-5p	MIMAT0000062	SMCR8	140775	PAR-CLIP	24398324|23446348|21572407|26701625|27292025	Unspecified
hsa-let-7a-5p	MIMAT0000062	C2CD4A	145741	CLASH	23622248	Unspecified
hsa-let-7a-5p	MIMAT0000062	ZNF578	147660	HITS-CLIP	23706177	Unspecified
hsa-let-7a-5p	MIMAT0000062	ZNF417	147687	HITS-CLIP	23313552	Unspecified
hsa-let-7a-5p	MIMAT0000062	ZNF738	148203	HITS-CLIP	23706177	Unspecified
hsa-let-7a-5p	MIMAT0000062	ZNF555	148254	CLASH	23622248	Unspecified
hsa-let-7a-5p	MIMAT0000062	C1orf210	149466	HITS-CLIP//PAR-CLIP	23446348|21572407|23706177	Unspecified
hsa-let-7a-5p	MIMAT0000062	SIK1	150094	CLASH	23622248	Unspecified
hsa-let-7a-5p	MIMAT0000062	ARL6IP6	151188	CLASH	23622248	Unspecified
hsa-let-7a-5p	MIMAT0000062	UPP2	151531	CLASH	23622248	Unspecified
hsa-let-7a-5p	MIMAT0000062	DTX3L	151636	HITS-CLIP	23706177	Unspecified
hsa-let-7a-5p	MIMAT0000062	CEP120	153241	PAR-CLIP	23592263	Unspecified
hsa-let-7a-5p	MIMAT0000062	BMT2	154743	CLASH	23622248	Unspecified
hsa-let-7a-5p	MIMAT0000062	ZNF746	155061	CLASH	23622248	Unspecified
hsa-let-7a-5p	MIMAT0000062	ANKRD46	157567	PAR-CLIP	22100165|26701625	Unspecified
hsa-let-7a-5p	MIMAT0000062	KIAA2026	158358	CLASH	23622248	Unspecified
hsa-let-7a-5p	MIMAT0000062	TMTC3	160418	PAR-CLIP	23592263	Unspecified
hsa-let-7a-5p	MIMAT0000062	IFNLR1	163702	PAR-CLIP	23592263	Unspecified
hsa-let-7a-5p	MIMAT0000062	TMEM64	169200	CLASH	23622248	Unspecified
hsa-let-7a-5p	MIMAT0000062	AGO4	192670	Luciferase reporter assay	20144220	Unspecified
hsa-let-7a-5p	MIMAT0000062	ANO6	196527	CLASH	23622248	Unspecified
hsa-let-7a-5p	MIMAT0000062	TXLNA	200081	PAR-CLIP	21572407	Unspecified
hsa-let-7a-5p	MIMAT0000062	KLHDC8B	200942	PAR-CLIP	23592263	Unspecified
hsa-let-7a-5p	MIMAT0000062	ZNF584	201514	HITS-CLIP	23706177	Unspecified
hsa-let-7a-5p	MIMAT0000062	PDE12	201626	PAR-CLIP	24398324|23446348|21572407|20371350	Unspecified
hsa-let-7a-5p	MIMAT0000062	SLC16A9	220963	PAR-CLIP	21572407	Unspecified
hsa-let-7a-5p	MIMAT0000062	FAM13C	220965	CLASH	23622248	Unspecified
hsa-let-7a-5p	MIMAT0000062	SKA3	221150	CLASH	23622248	Unspecified
hsa-let-7a-5p	MIMAT0000062	JAZF1	221895	CLASH	23622248	Unspecified
hsa-let-7a-5p	MIMAT0000062	TMED4	222068	PAR-CLIP	27292025	Unspecified
hsa-let-7a-5p	MIMAT0000062	RNF144B	255488	PAR-CLIP	23592263	Unspecified
hsa-let-7a-5p	MIMAT0000062	MFSD8	256471	PAR-CLIP	24398324	Unspecified
hsa-let-7a-5p	MIMAT0000062	ASPM	259266	CLASH	23622248	Unspecified
hsa-let-7a-5p	MIMAT0000062	PGM2L1	283209	PAR-CLIP	23592263	Unspecified
hsa-let-7a-5p	MIMAT0000062	KCTD21	283219	PAR-CLIP	23592263	Unspecified
hsa-let-7a-5p	MIMAT0000062	B4GALNT3	283358	CLASH	23622248	Unspecified
hsa-let-7a-5p	MIMAT0000062	CEP170B	283638	CLASH	23622248	Unspecified
hsa-let-7a-5p	MIMAT0000062	FAM171A2	284069	CLASH	23622248	Unspecified
hsa-let-7a-5p	MIMAT0000062	KCTD1	284252	CLASH	23622248	Unspecified
hsa-let-7a-5p	MIMAT0000062	ZNF780A	284323	CLASH	23622248	Unspecified
hsa-let-7a-5p	MIMAT0000062	C5orf51	285636	PAR-CLIP	23592263|24398324|23446348|21572407|20371350|26701625|27292025	Unspecified
hsa-let-7a-5p	MIMAT0000062	KRTAP19-1	337882	CLASH	23622248	Unspecified
hsa-let-7a-5p	MIMAT0000062	ZNF260	339324	CLASH	23622248	Unspecified
hsa-let-7a-5p	MIMAT0000062	ZBTB8OS	339487	HITS-CLIP//PAR-CLIP	23446348|23706177	Unspecified
hsa-let-7a-5p	MIMAT0000062	NAT8L	339983	PAR-CLIP	21572407	Unspecified
hsa-let-7a-5p	MIMAT0000062	ACER2	340485	PAR-CLIP	24398324	Unspecified
hsa-let-7a-5p	MIMAT0000062	ZNF774	342132	HITS-CLIP//PAR-CLIP	22100165|27418678	Unspecified
hsa-let-7a-5p	MIMAT0000062	MTX3	345778	HITS-CLIP	23706177	Unspecified
hsa-let-7a-5p	MIMAT0000062	NDUFA4P1	360165	PAR-CLIP	22100165	Unspecified
hsa-let-7a-5p	MIMAT0000062	NHLRC2	374354	HITS-CLIP	23313552	Unspecified
hsa-let-7a-5p	MIMAT0000062	NHLRC3	387921	PAR-CLIP	24398324|21572407|20371350	Unspecified
hsa-let-7a-5p	MIMAT0000062	BEND4	389206	PAR-CLIP	21572407|20371350	Unspecified
hsa-let-7a-5p	MIMAT0000062	LIN28B	389421	Western blot	26997273	Unspecified
hsa-let-7a-5p	MIMAT0000062	RBM12B	389677	PAR-CLIP	21572407|20371350	Unspecified
hsa-let-7a-5p	MIMAT0000062	RAB19	401409	HITS-CLIP//PAR-CLIP	23706177|23313552|27292025	Unspecified
hsa-let-7a-5p	MIMAT0000062	POTEG	404785	PAR-CLIP	26701625|27292025	Unspecified
hsa-let-7a-5p	MIMAT0000062	FNDC9	408263	PAR-CLIP	26701625	Unspecified
hsa-let-7a-5p	MIMAT0000062	HIST2H2BF	440689	CLASH	23622248	Unspecified
hsa-let-7a-5p	MIMAT0000062	LRRC37A2	474170	CLASH	23622248	Unspecified
hsa-let-7a-5p	MIMAT0000062	RBMXL1	494115	CLASH	23622248	Unspecified
hsa-let-7a-5p	MIMAT0000062	ATXN7L3B	552889	PAR-CLIP	23592263|20371350	Unspecified
hsa-let-7a-5p	MIMAT0000062	PRR5-ARHGAP8	553158	PAR-CLIP	27292025	Unspecified
hsa-let-7a-5p	MIMAT0000062	POTEM	641455	PAR-CLIP	26701625|27292025	Unspecified
hsa-let-7a-5p	MIMAT0000062	FAM83G	644815	PAR-CLIP	23592263|24398324	Unspecified
hsa-let-7a-5p	MIMAT0000062	CASTOR2	729438	PAR-CLIP	26701625	Unspecified
hsa-let-7b-5p	MIMAT0000063	ABCF1	23	CLASH	23622248	Unspecified
hsa-let-7b-5p	MIMAT0000063	ABL1	25	CLASH	23622248	Unspecified
hsa-let-7b-5p	MIMAT0000063	ACACA	31	CLASH//Proteomics	18668040|23622248	Unspecified
hsa-let-7b-5p	MIMAT0000063	ASIC1	41	CLASH	23622248	Unspecified
hsa-let-7b-5p	MIMAT0000063	ACPP	55	Proteomics	18668040	Unspecified
hsa-let-7b-5p	MIMAT0000063	ACTA1	58	PAR-CLIP	21572407	Unspecified
hsa-let-7b-5p	MIMAT0000063	ACTB	60	CLASH	23622248	Unspecified
hsa-let-7b-5p	MIMAT0000063	ACTG1	71	CLASH//Luciferase reporter assay//Reporter assay	15131085|23622248	Unspecified
hsa-let-7b-5p	MIMAT0000063	ACTN4	81	CLASH	23622248	Unspecified
hsa-let-7b-5p	MIMAT0000063	ACVR1	90	Luciferase reporter assay//Microarray//qRT-PCR	22995917	Unspecified
hsa-let-7b-5p	MIMAT0000063	ADCY1	107	CLASH	23622248	Unspecified
hsa-let-7b-5p	MIMAT0000063	ADH5	128	HITS-CLIP//PAR-CLIP	23313552|26701625|27292025	Unspecified
hsa-let-7b-5p	MIMAT0000063	AGL	178	Proteomics	18668040	Unspecified
hsa-let-7b-5p	MIMAT0000063	JAG1	182	CLASH	23622248	Unspecified
hsa-let-7b-5p	MIMAT0000063	AHR	196	PAR-CLIP	23592263	Unspecified
hsa-let-7b-5p	MIMAT0000063	AK4	205	PAR-CLIP	23446348|20371350	Unspecified
hsa-let-7b-5p	MIMAT0000063	AKT2	208	Luciferase reporter assay//qRT-PCR//Western blot	25288334	Unspecified
hsa-let-7b-5p	MIMAT0000063	AMD1	262	HITS-CLIP	23313552	Unspecified
hsa-let-7b-5p	MIMAT0000063	AMPH	273	CLASH	23622248	Unspecified
hsa-let-7b-5p	MIMAT0000063	SLC25A4	291	CLASH	23622248	Unspecified
hsa-let-7b-5p	MIMAT0000063	BIRC5	332	CLASH	23622248	Unspecified
hsa-let-7b-5p	MIMAT0000063	APRT	353	Proteomics	18668040	Unspecified
hsa-let-7b-5p	MIMAT0000063	AQP6	363	PAR-CLIP	27292025	Unspecified
hsa-let-7b-5p	MIMAT0000063	AR	367	CLASH	23622248	Unspecified
hsa-let-7b-5p	MIMAT0000063	ARCN1	372	Proteomics	18668040	Unspecified
hsa-let-7b-5p	MIMAT0000063	RHOB	388	Proteomics//pSILAC	18668040	Unspecified
hsa-let-7b-5p	MIMAT0000063	RHOG	391	Proteomics//pSILAC	18668040	Unspecified
hsa-let-7b-5p	MIMAT0000063	ASNA1	439	CLASH	23622248	Unspecified
hsa-let-7b-5p	MIMAT0000063	ASPA	443	CLASH	23622248	Unspecified
hsa-let-7b-5p	MIMAT0000063	ATOX1	475	CLASH	23622248	Unspecified
hsa-let-7b-5p	MIMAT0000063	ATP1A1	476	CLASH	23622248	Unspecified
hsa-let-7b-5p	MIMAT0000063	ATP2A2	488	CLASH//Proteomics	18668040|23622248	Unspecified
hsa-let-7b-5p	MIMAT0000063	ALDH7A1	501	CLASH	23622248	Unspecified
hsa-let-7b-5p	MIMAT0000063	ATP6V0A1	535	Proteomics//pSILAC	18668040	Unspecified
hsa-let-7b-5p	MIMAT0000063	AUP1	550	CLASH	23622248	Unspecified
hsa-let-7b-5p	MIMAT0000063	BACH1	571	PAR-CLIP	20371350	Unspecified
hsa-let-7b-5p	MIMAT0000063	BCAT1	586	CLASH	23622248	Unspecified
hsa-let-7b-5p	MIMAT0000063	CCND1	595	Annexin V-FITC//immunoblot//Immunoblot//Immunofluorescence//Luciferase reporter assay//Microarray//Northern blot//PAR-CLIP//qRT-PCR//Reporter assay//Western blot	18379589|20133835|23806108|23592263|26701625	Unspecified
hsa-let-7b-5p	MIMAT0000063	BCL7A	605	Microarray//qRT-PCR	18026111	Unspecified
hsa-let-7b-5p	MIMAT0000063	BFSP1	631	CLASH	23622248	Unspecified
hsa-let-7b-5p	MIMAT0000063	BGLAP	632	Proteomics	18668040	Unspecified
hsa-let-7b-5p	MIMAT0000063	PRDM1	639	Immunohistochemistry//Luciferase reporter assay//qRT-PCR//Western blot	20651244	Unspecified
hsa-let-7b-5p	MIMAT0000063	BMP7	655	CLASH	23622248	Unspecified
hsa-let-7b-5p	MIMAT0000063	POLR3D	661	HITS-CLIP	23313552	Unspecified
hsa-let-7b-5p	MIMAT0000063	BNIP3L	665	CLASH	23622248	Unspecified
hsa-let-7b-5p	MIMAT0000063	VPS51	738	Proteomics	18668040	Unspecified
hsa-let-7b-5p	MIMAT0000063	CA12	771	Proteomics	18668040	Unspecified
hsa-let-7b-5p	MIMAT0000063	CALU	813	PAR-CLIP	20371350	Unspecified
hsa-let-7b-5p	MIMAT0000063	CAPG	822	Proteomics//pSILAC	18668040	Unspecified
hsa-let-7b-5p	MIMAT0000063	CBFB	865	Microarray	17699775	Unspecified
hsa-let-7b-5p	MIMAT0000063	CCNA2	890	Immunoblot//Immunofluorescence//Luciferase reporter assay//qRT-PCR	18379589	Unspecified
hsa-let-7b-5p	MIMAT0000063	CCNB1	891	CLASH	23622248	Unspecified
hsa-let-7b-5p	MIMAT0000063	CCND2	894	Immunohistochemistry//Luciferase reporter assay//qRT-PCR//QRTPCR//Western blot	17699775|17942906|23482325	Unspecified
hsa-let-7b-5p	MIMAT0000063	CCND3	896	CLASH	23622248	Unspecified
hsa-let-7b-5p	MIMAT0000063	CCNF	899	CLASH//Microarray	17699775|23622248	Unspecified
hsa-let-7b-5p	MIMAT0000063	CCNG1	900	CLASH	23622248	Unspecified
hsa-let-7b-5p	MIMAT0000063	CCNT2	905	PAR-CLIP	21572407	Unspecified
hsa-let-7b-5p	MIMAT0000063	ENTPD6	955	CLASH	23622248	Unspecified
hsa-let-7b-5p	MIMAT0000063	CD59	966	PAR-CLIP	23446348|20371350	Unspecified
hsa-let-7b-5p	MIMAT0000063	CD81	975	CLASH	23622248	Unspecified
hsa-let-7b-5p	MIMAT0000063	CD151	977	CLASH	23622248	Unspecified
hsa-let-7b-5p	MIMAT0000063	CDC25A	993	Immunohistochemistry//Luciferase reporter assay//Microarray//qRT-PCR//Western blot	19966857|17699775	Unspecified
hsa-let-7b-5p	MIMAT0000063	CDC34	997	Immunoblot//Luciferase reporter assay//Microarray//qRT-PCR//Western blot	19126550|17699775|21252116	Unspecified
hsa-let-7b-5p	MIMAT0000063	CDK6	1021	Luciferase reporter assay//Microarray//Western blot	17699775	Unspecified
hsa-let-7b-5p	MIMAT0000063	CDKN1A	1026	Immunoblot//Microarray//PAR-CLIP//qRT-PCR	21572407|25578966	Unspecified
hsa-let-7b-5p	MIMAT0000063	CDKN1B	1027	Immunoblot//Microarray//qRT-PCR	25578966	Unspecified
hsa-let-7b-5p	MIMAT0000063	CENPB	1059	Proteomics	18668040	Unspecified
hsa-let-7b-5p	MIMAT0000063	CHD1	1105	Proteomics	18668040	Unspecified
hsa-let-7b-5p	MIMAT0000063	CHD3	1107	CLASH//Proteomics	18668040|23622248	Unspecified
hsa-let-7b-5p	MIMAT0000063	CHD4	1108	CLASH//Proteomics	18668040|23622248	Unspecified
hsa-let-7b-5p	MIMAT0000063	CKB	1152	CLASH	23622248	Unspecified
hsa-let-7b-5p	MIMAT0000063	CKS2	1164	CLASH	23622248	Unspecified
hsa-let-7b-5p	MIMAT0000063	AP1S1	1174	PAR-CLIP	23592263|26701625	Unspecified
hsa-let-7b-5p	MIMAT0000063	COL3A1	1281	Luciferase reporter assay//Microarray//qRT-PCR	22995917	Unspecified
hsa-let-7b-5p	MIMAT0000063	COL8A1	1295	PAR-CLIP	23592263	Unspecified
hsa-let-7b-5p	MIMAT0000063	COX6B1	1340	HITS-CLIP	23706177	Unspecified
hsa-let-7b-5p	MIMAT0000063	COX7B	1349	Proteomics	18668040	Unspecified
hsa-let-7b-5p	MIMAT0000063	CRKL	1399	Proteomics	18668040	Unspecified
hsa-let-7b-5p	MIMAT0000063	CRX	1406	PAR-CLIP	26701625	Unspecified
hsa-let-7b-5p	MIMAT0000063	CRY2	1408	PAR-CLIP	23592263|26701625	Unspecified
hsa-let-7b-5p	MIMAT0000063	CS	1431	Proteomics	18668040	Unspecified
hsa-let-7b-5p	MIMAT0000063	CSNK1D	1453	Proteomics//pSILAC	18668040	Unspecified
hsa-let-7b-5p	MIMAT0000063	CSNK2A1	1457	CLASH	23622248	Unspecified
hsa-let-7b-5p	MIMAT0000063	CTBP2	1488	CLASH	23622248	Unspecified
hsa-let-7b-5p	MIMAT0000063	CTPS1	1503	HITS-CLIP//Proteomics	18668040|23313552	Unspecified
hsa-let-7b-5p	MIMAT0000063	CUX1	1523	CLASH	23622248	Unspecified
hsa-let-7b-5p	MIMAT0000063	CYP1A2	1544	CLASH	23622248	Unspecified
hsa-let-7b-5p	MIMAT0000063	CYP2J2	1573	Luciferase reporter assay//qRT-PCR//Western blot	22761738	Unspecified
hsa-let-7b-5p	MIMAT0000063	DCTD	1635	CLASH	23622248	Unspecified
hsa-let-7b-5p	MIMAT0000063	DHX9	1660	CLASH	23622248	Unspecified
hsa-let-7b-5p	MIMAT0000063	DDX10	1662	Proteomics	18668040	Unspecified
hsa-let-7b-5p	MIMAT0000063	DFFA	1676	CLASH	23622248	Unspecified
hsa-let-7b-5p	MIMAT0000063	TIMM8A	1678	Proteomics	18668040	Unspecified
hsa-let-7b-5p	MIMAT0000063	DIAPH1	1729	CLASH//Proteomics	18668040|23622248	Unspecified
hsa-let-7b-5p	MIMAT0000063	DLAT	1737	Proteomics	18668040	Unspecified
hsa-let-7b-5p	MIMAT0000063	DMD	1756	Microarray	17699775	Unspecified
hsa-let-7b-5p	MIMAT0000063	DNA2	1763	PAR-CLIP	23446348	Unspecified
hsa-let-7b-5p	MIMAT0000063	DNAH9	1770	HITS-CLIP	23706177	Unspecified
hsa-let-7b-5p	MIMAT0000063	DYNC1H1	1778	CLASH	23622248	Unspecified
hsa-let-7b-5p	MIMAT0000063	DRG2	1819	Proteomics	18668040	Unspecified
hsa-let-7b-5p	MIMAT0000063	ARID3A	1820	Microarray//PAR-CLIP	17699775|23592263	Unspecified
hsa-let-7b-5p	MIMAT0000063	RCAN1	1827	Microarray	17699775	Unspecified
hsa-let-7b-5p	MIMAT0000063	DSG2	1829	Proteomics	18668040	Unspecified
hsa-let-7b-5p	MIMAT0000063	DSP	1832	CLASH//Proteomics//pSILAC	18668040|23622248	Unspecified
hsa-let-7b-5p	MIMAT0000063	DUSP1	1843	PAR-CLIP	21572407	Unspecified
hsa-let-7b-5p	MIMAT0000063	DVL3	1857	PAR-CLIP	23446348	Unspecified
hsa-let-7b-5p	MIMAT0000063	E2F2	1870	Immunofluorescence//Luciferase reporter assay//qRT-PCR//Western blot	27520092	Unspecified
hsa-let-7b-5p	MIMAT0000063	E2F3	1871	CLASH	23622248	Unspecified
hsa-let-7b-5p	MIMAT0000063	E2F5	1875	Microarray	17699775	Unspecified
hsa-let-7b-5p	MIMAT0000063	E2F6	1876	Microarray//PAR-CLIP	17699775|20371350	Unspecified
hsa-let-7b-5p	MIMAT0000063	EDN1	1906	PAR-CLIP	23592263	Unspecified
hsa-let-7b-5p	MIMAT0000063	EEF1A1	1915	CLASH	23622248	Unspecified
hsa-let-7b-5p	MIMAT0000063	EEF2	1938	CLASH	23622248	Unspecified
hsa-let-7b-5p	MIMAT0000063	EIF4A1	1973	Proteomics	18668040	Unspecified
hsa-let-7b-5p	MIMAT0000063	EIF4A2	1974	Proteomics	18668040	Unspecified
hsa-let-7b-5p	MIMAT0000063	EIF4G2	1982	PAR-CLIP//Proteomics	18668040|23592263|21572407|27292025	Unspecified
hsa-let-7b-5p	MIMAT0000063	ELK4	2005	CLASH	23622248	Unspecified
hsa-let-7b-5p	MIMAT0000063	ENG	2022	Proteomics	18668040	Unspecified
hsa-let-7b-5p	MIMAT0000063	EP300	2033	CLASH	23622248	Unspecified
hsa-let-7b-5p	MIMAT0000063	EPHA4	2043	PAR-CLIP	21572407	Unspecified
hsa-let-7b-5p	MIMAT0000063	ERCC1	2067	CLASH	23622248	Unspecified
hsa-let-7b-5p	MIMAT0000063	ETFA	2108	CLASH	23622248	Unspecified
hsa-let-7b-5p	MIMAT0000063	EZH2	2146	qRT-PCR//Western blot	25611389	Unspecified
hsa-let-7b-5p	MIMAT0000063	F2	2147	Proteomics	18668040	Unspecified
hsa-let-7b-5p	MIMAT0000063	FANCD2	2177	CLASH	23622248	Unspecified
hsa-let-7b-5p	MIMAT0000063	ACSL1	2180	Proteomics	18668040	Unspecified
hsa-let-7b-5p	MIMAT0000063	FEN1	2237	CLASH	23622248	Unspecified
hsa-let-7b-5p	MIMAT0000063	FLII	2314	CLASH	23622248	Unspecified
hsa-let-7b-5p	MIMAT0000063	FLNA	2316	CLASH	23622248	Unspecified
hsa-let-7b-5p	MIMAT0000063	FMO4	2329	HITS-CLIP	23824327	Unspecified
hsa-let-7b-5p	MIMAT0000063	FPR1	2357	HITS-CLIP	23313552	Unspecified
hsa-let-7b-5p	MIMAT0000063	FXN	2395	PAR-CLIP	23592263	Unspecified
hsa-let-7b-5p	MIMAT0000063	GABPB1	2553	HITS-CLIP//PAR-CLIP	23592263|23313552	Unspecified
hsa-let-7b-5p	MIMAT0000063	GALNT2	2590	Proteomics	18668040	Unspecified
hsa-let-7b-5p	MIMAT0000063	GAPDH	2597	CLASH	23622248	Unspecified
hsa-let-7b-5p	MIMAT0000063	GATA6	2627	CLASH	23622248	Unspecified
hsa-let-7b-5p	MIMAT0000063	GATM	2628	PAR-CLIP	26701625	Unspecified
hsa-let-7b-5p	MIMAT0000063	NR6A1	2649	PAR-CLIP	23592263	Unspecified
hsa-let-7b-5p	MIMAT0000063	GLB1	2720	Proteomics	18668040	Unspecified
hsa-let-7b-5p	MIMAT0000063	GLO1	2739	PAR-CLIP//Proteomics	18668040|23592263	Unspecified
hsa-let-7b-5p	MIMAT0000063	GNAS	2778	CLASH	23622248	Unspecified
hsa-let-7b-5p	MIMAT0000063	GNB1	2782	CLASH	23622248	Unspecified
hsa-let-7b-5p	MIMAT0000063	GNG5	2787	PAR-CLIP	20371350|27292025	Unspecified
hsa-let-7b-5p	MIMAT0000063	GOLGA4	2803	PAR-CLIP	20371350	Unspecified
hsa-let-7b-5p	MIMAT0000063	GPI	2821	CLASH	23622248	Unspecified
hsa-let-7b-5p	MIMAT0000063	GPM6B	2824	CLASH	23622248	Unspecified
hsa-let-7b-5p	MIMAT0000063	GPX7	2882	Microarray	17699775	Unspecified
hsa-let-7b-5p	MIMAT0000063	GSK3A	2931	CLASH	23622248	Unspecified
hsa-let-7b-5p	MIMAT0000063	GSPT1	2935	Proteomics	18668040	Unspecified
hsa-let-7b-5p	MIMAT0000063	GSR	2936	CLASH//Proteomics	18668040|23622248	Unspecified
hsa-let-7b-5p	MIMAT0000063	GTF2I	2969	Microarray	17699775	Unspecified
hsa-let-7b-5p	MIMAT0000063	GTF3C1	2975	CLASH	23622248	Unspecified
hsa-let-7b-5p	MIMAT0000063	GYG1	2992	CLASH	23622248	Unspecified
hsa-let-7b-5p	MIMAT0000063	GYS1	2997	Proteomics//pSILAC	18668040	Unspecified
hsa-let-7b-5p	MIMAT0000063	GYS2	2998	Proteomics	18668040	Unspecified
hsa-let-7b-5p	MIMAT0000063	HIST1H1C	3006	CLASH	23622248	Unspecified
hsa-let-7b-5p	MIMAT0000063	HIST1H2BD	3017	PAR-CLIP	24398324|23446348	Unspecified
hsa-let-7b-5p	MIMAT0000063	HADHA	3030	CLASH	23622248	Unspecified
hsa-let-7b-5p	MIMAT0000063	HARS	3035	CLASH	23622248	Unspecified
hsa-let-7b-5p	MIMAT0000063	HCFC1	3054	CLASH	23622248	Unspecified
hsa-let-7b-5p	MIMAT0000063	HTT	3064	CLASH	23622248	Unspecified
hsa-let-7b-5p	MIMAT0000063	HELLS	3070	Proteomics	18668040	Unspecified
hsa-let-7b-5p	MIMAT0000063	HIF1A	3091	CLASH	23622248	Unspecified
hsa-let-7b-5p	MIMAT0000063	HK1	3098	CLASH	23622248	Unspecified
hsa-let-7b-5p	MIMAT0000063	HMGB1	3146	CLASH	23622248	Unspecified
hsa-let-7b-5p	MIMAT0000063	HMGCS1	3157	CLASH	23622248	Unspecified
hsa-let-7b-5p	MIMAT0000063	HMGA1	3159	CLASH//HITS-CLIP//Luciferase reporter assay//Microarray//PAR-CLIP//Proteomics//pSILAC//qRT-PCR//Western blot	18668040|23622248|23798998|23592263|23313552	Unspecified
hsa-let-7b-5p	MIMAT0000063	HNRNPF	3185	CLASH	23622248	Unspecified
hsa-let-7b-5p	MIMAT0000063	HNRNPL	3191	CLASH	23622248	Unspecified
hsa-let-7b-5p	MIMAT0000063	HOXD11	3237	CLASH	23622248	Unspecified
hsa-let-7b-5p	MIMAT0000063	HRAS	3265	Immunoblot//qRT-PCR//Western blot	21252116	Unspecified
hsa-let-7b-5p	MIMAT0000063	AGFG2	3268	CLASH	23622248	Unspecified
hsa-let-7b-5p	MIMAT0000063	HES1	3280	CLASH	23622248	Unspecified
hsa-let-7b-5p	MIMAT0000063	HSF2	3298	CLASH	23622248	Unspecified
hsa-let-7b-5p	MIMAT0000063	HSPA1B	3304	CLASH	23622248	Unspecified
hsa-let-7b-5p	MIMAT0000063	HSPA8	3312	CLASH	23622248	Unspecified
hsa-let-7b-5p	MIMAT0000063	HSP90AA1	3320	CLASH	23622248	Unspecified
hsa-let-7b-5p	MIMAT0000063	IGSF3	3321	Proteomics	18668040	Unspecified
hsa-let-7b-5p	MIMAT0000063	IDI1	3422	Proteomics	18668040	Unspecified
hsa-let-7b-5p	MIMAT0000063	IFNB1	3456	ELISA//Luciferase reporter assay//qRT-PCR	20130213	Unspecified
hsa-let-7b-5p	MIMAT0000063	IFRD1	3475	Proteomics//pSILAC	18668040	Unspecified
hsa-let-7b-5p	MIMAT0000063	IGF1R	3480	Immunohistochemistry//Luciferase reporter assay//PAR-CLIP//QRTPCR//Western blot	23482325|23592263|24398324|23446348|21572407	Unspecified
hsa-let-7b-5p	MIMAT0000063	IGHMBP2	3508	CLASH	23622248	Unspecified
hsa-let-7b-5p	MIMAT0000063	RBPJ	3516	CLASH	23622248	Unspecified
hsa-let-7b-5p	MIMAT0000063	IL6R	3570	PAR-CLIP	27292025	Unspecified
hsa-let-7b-5p	MIMAT0000063	CXCL8	3576	PAR-CLIP	26701625	Unspecified
hsa-let-7b-5p	MIMAT0000063	IMPDH1	3614	Proteomics	18668040	Unspecified
hsa-let-7b-5p	MIMAT0000063	IMPDH2	3615	Proteomics	18668040	Unspecified
hsa-let-7b-5p	MIMAT0000063	INPPL1	3636	Proteomics	18668040	Unspecified
hsa-let-7b-5p	MIMAT0000063	ITGA3	3675	HITS-CLIP	23706177|23313552	Unspecified
hsa-let-7b-5p	MIMAT0000063	ITGB5	3693	CLASH	23622248	Unspecified
hsa-let-7b-5p	MIMAT0000063	KCNC4	3749	CLASH	23622248	Unspecified
hsa-let-7b-5p	MIMAT0000063	KIF2A	3796	Proteomics	18668040	Unspecified
hsa-let-7b-5p	MIMAT0000063	KIFC1	3833	CLASH	23622248	Unspecified
hsa-let-7b-5p	MIMAT0000063	KPNA5	3841	HITS-CLIP//PAR-CLIP	24398324|23446348|21572407|20371350	Unspecified
hsa-let-7b-5p	MIMAT0000063	TNPO1	3842	CLASH	23622248	Unspecified
hsa-let-7b-5p	MIMAT0000063	RPSA	3921	CLASH	23622248	Unspecified
hsa-let-7b-5p	MIMAT0000063	LBR	3930	Proteomics	18668040	Unspecified
hsa-let-7b-5p	MIMAT0000063	LDLR	3949	Proteomics	18668040	Unspecified
hsa-let-7b-5p	MIMAT0000063	LPL	4023	Proteomics	18668040	Unspecified
hsa-let-7b-5p	MIMAT0000063	LTA4H	4048	CLASH	23622248	Unspecified
hsa-let-7b-5p	MIMAT0000063	LYN	4067	PAR-CLIP	23592263	Unspecified
hsa-let-7b-5p	MIMAT0000063	MAB21L1	4081	CLASH	23622248	Unspecified
hsa-let-7b-5p	MIMAT0000063	MXD1	4084	PAR-CLIP	21572407	Unspecified
hsa-let-7b-5p	MIMAT0000063	MAGEA3	4102	PAR-CLIP	27292025	Unspecified
hsa-let-7b-5p	MIMAT0000063	MAGEA6	4105	PAR-CLIP	27292025	Unspecified
hsa-let-7b-5p	MIMAT0000063	MAGEA12	4111	PAR-CLIP	27292025	Unspecified
hsa-let-7b-5p	MIMAT0000063	MAP4	4134	CLASH	23622248	Unspecified
hsa-let-7b-5p	MIMAT0000063	MARS	4141	Proteomics	18668040	Unspecified
hsa-let-7b-5p	MIMAT0000063	MCM4	4173	CLASH	23622248	Unspecified
hsa-let-7b-5p	MIMAT0000063	MCM7	4176	CLASH	23622248	Unspecified
hsa-let-7b-5p	MIMAT0000063	MDM4	4194	CLASH//PAR-CLIP	23622248|23592263|24398324	Unspecified
hsa-let-7b-5p	MIMAT0000063	MEF2C	4208	CLASH	23622248	Unspecified
hsa-let-7b-5p	MIMAT0000063	MEF2D	4209	PAR-CLIP	26701625	Unspecified
hsa-let-7b-5p	MIMAT0000063	MEIS3P1	4213	PAR-CLIP	23592263	Unspecified
hsa-let-7b-5p	MIMAT0000063	CD99	4267	CLASH	23622248	Unspecified
hsa-let-7b-5p	MIMAT0000063	MIPEP	4285	Proteomics	18668040	Unspecified
hsa-let-7b-5p	MIMAT0000063	MLLT1	4298	Proteomics//pSILAC	18668040	Unspecified
hsa-let-7b-5p	MIMAT0000063	MOV10	4343	CLASH	23622248	Unspecified
hsa-let-7b-5p	MIMAT0000063	MPG	4350	Proteomics	18668040	Unspecified
hsa-let-7b-5p	MIMAT0000063	ABCC1	4363	Proteomics	18668040	Unspecified
hsa-let-7b-5p	MIMAT0000063	MSI1	4440	CLASH	23622248	Unspecified
hsa-let-7b-5p	MIMAT0000063	MSN	4478	CLASH	23622248	Unspecified
hsa-let-7b-5p	MIMAT0000063	ATP6	4508	CLASH	23622248	Unspecified
hsa-let-7b-5p	MIMAT0000063	COX1	4512	CLASH	23622248	Unspecified
hsa-let-7b-5p	MIMAT0000063	COX2	4513	CLASH	23622248	Unspecified
hsa-let-7b-5p	MIMAT0000063	COX3	4514	CLASH	23622248	Unspecified
hsa-let-7b-5p	MIMAT0000063	ND1	4535	CLASH	23622248	Unspecified
hsa-let-7b-5p	MIMAT0000063	ND2	4536	CLASH	23622248	Unspecified
hsa-let-7b-5p	MIMAT0000063	ND4	4538	CLASH	23622248	Unspecified
hsa-let-7b-5p	MIMAT0000063	ND4L	4539	CLASH	23622248	Unspecified
hsa-let-7b-5p	MIMAT0000063	ND5	4540	CLASH	23622248	Unspecified
hsa-let-7b-5p	MIMAT0000063	MTRR	4552	Proteomics//pSILAC	18668040	Unspecified
hsa-let-7b-5p	MIMAT0000063	MYC	4609	CLASH//TRAP	23622248|24510096	Unspecified
hsa-let-7b-5p	MIMAT0000063	MYO1C	4641	CLASH	23622248	Unspecified
hsa-let-7b-5p	MIMAT0000063	MYO1E	4643	Proteomics	18668040	Unspecified
hsa-let-7b-5p	MIMAT0000063	NACA	4666	CLASH	23622248	Unspecified
hsa-let-7b-5p	MIMAT0000063	NAP1L1	4673	HITS-CLIP	19536157	Unspecified
hsa-let-7b-5p	MIMAT0000063	NDUFA10	4705	CLASH	23622248	Unspecified
hsa-let-7b-5p	MIMAT0000063	NEDD4	4734	Proteomics//pSILAC	18668040	Unspecified
hsa-let-7b-5p	MIMAT0000063	NFATC1	4772	CLASH	23622248	Unspecified
hsa-let-7b-5p	MIMAT0000063	NFATC3	4775	CLASH	23622248	Unspecified
hsa-let-7b-5p	MIMAT0000063	NFKBIA	4792	CLASH	23622248	Unspecified
hsa-let-7b-5p	MIMAT0000063	NME4	4833	CLASH	23622248	Unspecified
hsa-let-7b-5p	MIMAT0000063	CNOT2	4848	CLASH	23622248	Unspecified
hsa-let-7b-5p	MIMAT0000063	SLC11A2	4891	HITS-CLIP//PAR-CLIP	23592263|23313552	Unspecified
hsa-let-7b-5p	MIMAT0000063	NRAS	4893	Immunohistochemistry//Luciferase reporter assay//Proteomics//qRT-PCR	17699775|19966857|18668040	Unspecified
hsa-let-7b-5p	MIMAT0000063	NRDC	4898	CLASH	23622248	Unspecified
hsa-let-7b-5p	MIMAT0000063	NUCB2	4925	PAR-CLIP	23592263	Unspecified
hsa-let-7b-5p	MIMAT0000063	NVL	4931	Proteomics	18668040	Unspecified
hsa-let-7b-5p	MIMAT0000063	OPRL1	4987	PAR-CLIP	22012620	Unspecified
hsa-let-7b-5p	MIMAT0000063	ORC4	5000	Proteomics	18668040	Unspecified
hsa-let-7b-5p	MIMAT0000063	OXA1L	5018	Proteomics	18668040	Unspecified
hsa-let-7b-5p	MIMAT0000063	PA2G4	5036	CLASH	23622248	Unspecified
hsa-let-7b-5p	MIMAT0000063	PAFAH1B3	5050	Proteomics	18668040	Unspecified
hsa-let-7b-5p	MIMAT0000063	PAFAH2	5051	HITS-CLIP	19536157	Unspecified
hsa-let-7b-5p	MIMAT0000063	PAK1	5058	CLASH	23622248	Unspecified
hsa-let-7b-5p	MIMAT0000063	PAX3	5077	CLASH	23622248	Unspecified
hsa-let-7b-5p	MIMAT0000063	PBX2	5089	PAR-CLIP	26701625	Unspecified
hsa-let-7b-5p	MIMAT0000063	PCBP2	5094	CLASH	23622248	Unspecified
hsa-let-7b-5p	MIMAT0000063	PCCB	5096	Proteomics	18668040	Unspecified
hsa-let-7b-5p	MIMAT0000063	PCYT1A	5130	Proteomics	18668040	Unspecified
hsa-let-7b-5p	MIMAT0000063	PDGFB	5155	PAR-CLIP	27292025	Unspecified
hsa-let-7b-5p	MIMAT0000063	PDGFRA	5156	Luciferase reporter assay//Microarray//qRT-PCR	17942906|22995917	Unspecified
hsa-let-7b-5p	MIMAT0000063	PDK1	5163	Proteomics	18668040	Unspecified
hsa-let-7b-5p	MIMAT0000063	PER1	5187	CLASH	23622248	Unspecified
hsa-let-7b-5p	MIMAT0000063	PEX6	5190	CLASH	23622248	Unspecified
hsa-let-7b-5p	MIMAT0000063	PFKM	5213	CLASH	23622248	Unspecified
hsa-let-7b-5p	MIMAT0000063	PFN1	5216	CLASH	23622248	Unspecified
hsa-let-7b-5p	MIMAT0000063	PGM1	5236	CLASH	23622248	Unspecified
hsa-let-7b-5p	MIMAT0000063	PGM3	5238	Proteomics	18668040	Unspecified
hsa-let-7b-5p	MIMAT0000063	PHKA1	5255	CLASH	23622248	Unspecified
hsa-let-7b-5p	MIMAT0000063	PLAGL2	5326	Microarray//PAR-CLIP	17699775|23592263|26701625	Unspecified
hsa-let-7b-5p	MIMAT0000063	PLCB3	5331	Proteomics	18668040	Unspecified
hsa-let-7b-5p	MIMAT0000063	PLCG2	5336	PAR-CLIP	24398324|23446348	Unspecified
hsa-let-7b-5p	MIMAT0000063	PLK1	5347	CLASH	23622248	Unspecified
hsa-let-7b-5p	MIMAT0000063	PMAIP1	5366	PAR-CLIP	23592263	Unspecified
hsa-let-7b-5p	MIMAT0000063	SEPT4	5414	Proteomics	18668040	Unspecified
hsa-let-7b-5p	MIMAT0000063	POLD2	5425	Proteomics//pSILAC	18668040	Unspecified
hsa-let-7b-5p	MIMAT0000063	POLR2A	5430	CLASH	23622248	Unspecified
hsa-let-7b-5p	MIMAT0000063	POLR2C	5432	Proteomics//pSILAC	18668040	Unspecified
hsa-let-7b-5p	MIMAT0000063	POLR2D	5433	PAR-CLIP	23592263|21572407|26701625	Unspecified
hsa-let-7b-5p	MIMAT0000063	POLR2H	5437	Proteomics	18668040	Unspecified
hsa-let-7b-5p	MIMAT0000063	POLR2L	5441	Proteomics	18668040	Unspecified
hsa-let-7b-5p	MIMAT0000063	PPID	5481	Proteomics	18668040	Unspecified
hsa-let-7b-5p	MIMAT0000063	PPM1G	5496	Proteomics	18668040	Unspecified
hsa-let-7b-5p	MIMAT0000063	PPP1R7	5510	Proteomics//pSILAC	18668040	Unspecified
hsa-let-7b-5p	MIMAT0000063	PPP2R2A	5520	CLASH//PAR-CLIP	23622248|23446348	Unspecified
hsa-let-7b-5p	MIMAT0000063	PPP2R5E	5529	CLASH	23622248	Unspecified
hsa-let-7b-5p	MIMAT0000063	PRIM1	5557	Proteomics//pSILAC	18668040	Unspecified
hsa-let-7b-5p	MIMAT0000063	PRIM2	5558	HITS-CLIP	23706177	Unspecified
hsa-let-7b-5p	MIMAT0000063	PRKAA2	5563	CLASH	23622248	Unspecified
hsa-let-7b-5p	MIMAT0000063	PRKAR2A	5576	Proteomics	18668040	Unspecified
hsa-let-7b-5p	MIMAT0000063	PRKD1	5587	CLASH	23622248	Unspecified
hsa-let-7b-5p	MIMAT0000063	MAPK1	5594	CLASH	23622248	Unspecified
hsa-let-7b-5p	MIMAT0000063	MAPK6	5597	PAR-CLIP	21572407	Unspecified
hsa-let-7b-5p	MIMAT0000063	MAP2K2	5605	Proteomics	18668040	Unspecified
hsa-let-7b-5p	MIMAT0000063	MAP2K7	5609	PAR-CLIP	23592263|26701625	Unspecified
hsa-let-7b-5p	MIMAT0000063	PRPS1	5631	Proteomics	18668040	Unspecified
hsa-let-7b-5p	MIMAT0000063	PSMD9	5715	Proteomics	18668040	Unspecified
hsa-let-7b-5p	MIMAT0000063	PTGFRN	5738	CLASH	23622248	Unspecified
hsa-let-7b-5p	MIMAT0000063	PTGS2	5743	Proteomics//pSILAC	18668040	Unspecified
hsa-let-7b-5p	MIMAT0000063	PVR	5817	Proteomics	18668040	Unspecified
hsa-let-7b-5p	MIMAT0000063	PCYT2	5833	CLASH	23622248	Unspecified
hsa-let-7b-5p	MIMAT0000063	QARS	5859	Proteomics	18668040	Unspecified
hsa-let-7b-5p	MIMAT0000063	QDPR	5860	PAR-CLIP	23592263	Unspecified
hsa-let-7b-5p	MIMAT0000063	RALB	5899	CLASH	23622248	Unspecified
hsa-let-7b-5p	MIMAT0000063	RBBP6	5930	CLASH	23622248	Unspecified
hsa-let-7b-5p	MIMAT0000063	RDX	5962	PAR-CLIP//Proteomics	18668040|23446348|21572407|26701625	Unspecified
hsa-let-7b-5p	MIMAT0000063	DPF2	5977	Proteomics	18668040	Unspecified
hsa-let-7b-5p	MIMAT0000063	RFC2	5982	HITS-CLIP	23706177	Unspecified
hsa-let-7b-5p	MIMAT0000063	RHD	6007	HITS-CLIP//PAR-CLIP	23592263|23706177|23313552	Unspecified
hsa-let-7b-5p	MIMAT0000063	BRD2	6046	CLASH	23622248	Unspecified
hsa-let-7b-5p	MIMAT0000063	RPL12	6136	CLASH	23622248	Unspecified
hsa-let-7b-5p	MIMAT0000063	RPL18	6141	CLASH	23622248	Unspecified
hsa-let-7b-5p	MIMAT0000063	RPL18A	6142	CLASH	23622248	Unspecified
hsa-let-7b-5p	MIMAT0000063	MRPL12	6182	PAR-CLIP	23592263	Unspecified
hsa-let-7b-5p	MIMAT0000063	RPS4X	6191	CLASH	23622248	Unspecified
hsa-let-7b-5p	MIMAT0000063	RPS24	6229	CLASH	23622248	Unspecified
hsa-let-7b-5p	MIMAT0000063	RRAD	6236	PAR-CLIP	22012620	Unspecified
hsa-let-7b-5p	MIMAT0000063	RRBP1	6238	CLASH	23622248	Unspecified
hsa-let-7b-5p	MIMAT0000063	RRM1	6240	PAR-CLIP	23592263	Unspecified
hsa-let-7b-5p	MIMAT0000063	RRM2	6241	Microarray//PAR-CLIP//Proteomics	17699775|18668040|21572407	Unspecified
hsa-let-7b-5p	MIMAT0000063	RXRB	6257	CLASH	23622248	Unspecified
hsa-let-7b-5p	MIMAT0000063	SAFB	6294	CLASH	23622248	Unspecified
hsa-let-7b-5p	MIMAT0000063	SALL2	6297	CLASH	23622248	Unspecified
hsa-let-7b-5p	MIMAT0000063	SC5D	6309	CLASH	23622248	Unspecified
hsa-let-7b-5p	MIMAT0000063	ATXN2	6311	CLASH//HITS-CLIP	23622248|23313552	Unspecified
hsa-let-7b-5p	MIMAT0000063	SCD	6319	CLASH//Proteomics	18668040|23622248	Unspecified
hsa-let-7b-5p	MIMAT0000063	SEMG2	6407	Proteomics	18668040	Unspecified
hsa-let-7b-5p	MIMAT0000063	SKI	6497	CLASH	23622248	Unspecified
hsa-let-7b-5p	MIMAT0000063	SLC1A4	6509	Proteomics//pSILAC	18668040	Unspecified
hsa-let-7b-5p	MIMAT0000063	SLC20A1	6574	PAR-CLIP	23592263|20371350	Unspecified
hsa-let-7b-5p	MIMAT0000063	SLC25A1	6576	Proteomics	18668040	Unspecified
hsa-let-7b-5p	MIMAT0000063	SMARCA1	6594	Proteomics	18668040	Unspecified
hsa-let-7b-5p	MIMAT0000063	SMARCA4	6597	CLASH//Proteomics	18668040|23622248	Unspecified
hsa-let-7b-5p	MIMAT0000063	SMARCB1	6598	CLASH	23622248	Unspecified
hsa-let-7b-5p	MIMAT0000063	SMARCC1	6599	Proteomics	18668040	Unspecified
hsa-let-7b-5p	MIMAT0000063	SMARCC2	6601	CLASH	23622248	Unspecified
hsa-let-7b-5p	MIMAT0000063	SMARCD1	6602	CLASH//Proteomics	18668040|23622248	Unspecified
hsa-let-7b-5p	MIMAT0000063	SUMO2	6613	CLASH	23622248	Unspecified
hsa-let-7b-5p	MIMAT0000063	SNRPA	6626	CLASH	23622248	Unspecified
hsa-let-7b-5p	MIMAT0000063	SNRPE	6635	CLASH	23622248	Unspecified
hsa-let-7b-5p	MIMAT0000063	SOD2	6648	PAR-CLIP	22012620	Unspecified
hsa-let-7b-5p	MIMAT0000063	SON	6651	CLASH	23622248	Unspecified
hsa-let-7b-5p	MIMAT0000063	SOX9	6662	Microarray	17699775	Unspecified
hsa-let-7b-5p	MIMAT0000063	SP1	6667	CLASH	23622248	Unspecified
hsa-let-7b-5p	MIMAT0000063	SP100	6672	Proteomics	18668040	Unspecified
hsa-let-7b-5p	MIMAT0000063	SPN	6693	CLASH	23622248	Unspecified
hsa-let-7b-5p	MIMAT0000063	SPR	6697	Proteomics	18668040	Unspecified
hsa-let-7b-5p	MIMAT0000063	SPTBN2	6712	CLASH	23622248	Unspecified
hsa-let-7b-5p	MIMAT0000063	TROVE2	6738	Proteomics	18668040	Unspecified
hsa-let-7b-5p	MIMAT0000063	SSR1	6745	Microarray	17699775	Unspecified
hsa-let-7b-5p	MIMAT0000063	ST13	6767	CLASH	23622248	Unspecified
hsa-let-7b-5p	MIMAT0000063	STAT2	6773	HITS-CLIP	23706177	Unspecified
hsa-let-7b-5p	MIMAT0000063	STIM1	6786	Proteomics	18668040	Unspecified
hsa-let-7b-5p	MIMAT0000063	STK4	6789	PAR-CLIP	23446348	Unspecified
hsa-let-7b-5p	MIMAT0000063	AURKA	6790	Microarray//Proteomics	17699775|18668040	Unspecified
hsa-let-7b-5p	MIMAT0000063	STRN	6801	PAR-CLIP	24398324|20371350	Unspecified
hsa-let-7b-5p	MIMAT0000063	STX3	6809	PAR-CLIP	27292025	Unspecified
hsa-let-7b-5p	MIMAT0000063	SUOX	6821	PAR-CLIP	21572407	Unspecified
hsa-let-7b-5p	MIMAT0000063	SURF4	6836	PAR-CLIP	20371350	Unspecified
hsa-let-7b-5p	MIMAT0000063	SYT1	6857	PAR-CLIP	26701625	Unspecified
hsa-let-7b-5p	MIMAT0000063	TAF9	6880	Proteomics	18668040	Unspecified
hsa-let-7b-5p	MIMAT0000063	TCOF1	6949	Proteomics	18668040	Unspecified
hsa-let-7b-5p	MIMAT0000063	TGFBR1	7046	ELISA//GFP reporter assay//Western blot	24978044	Unspecified
hsa-let-7b-5p	MIMAT0000063	TGFBR3	7049	PAR-CLIP	21572407	Unspecified
hsa-let-7b-5p	MIMAT0000063	THBS1	7057	PAR-CLIP//Proteomics//pSILAC	18668040|24398324	Unspecified
hsa-let-7b-5p	MIMAT0000063	TIAM1	7074	CLASH	23622248	Unspecified
hsa-let-7b-5p	MIMAT0000063	TJP1	7082	CLASH	23622248	Unspecified
hsa-let-7b-5p	MIMAT0000063	TLN1	7094	CLASH	23622248	Unspecified
hsa-let-7b-5p	MIMAT0000063	TLR4	7099	Luciferase reporter assay	23437218	Unspecified
hsa-let-7b-5p	MIMAT0000063	NR2E1	7101	immunoblot//Luciferase reporter assay//Northern blot//Western blot	20133835	Unspecified
hsa-let-7b-5p	MIMAT0000063	TRAPPC10	7109	PAR-CLIP	26701625	Unspecified
hsa-let-7b-5p	MIMAT0000063	TPBG	7162	Proteomics	18668040	Unspecified
hsa-let-7b-5p	MIMAT0000063	TPD52L2	7165	CLASH	23622248	Unspecified
hsa-let-7b-5p	MIMAT0000063	TPM4	7171	CLASH	23622248	Unspecified
hsa-let-7b-5p	MIMAT0000063	TPP2	7174	Proteomics	18668040	Unspecified
hsa-let-7b-5p	MIMAT0000063	TPT1	7178	CLASH	23622248	Unspecified
hsa-let-7b-5p	MIMAT0000063	TST	7263	Proteomics	18668040	Unspecified
hsa-let-7b-5p	MIMAT0000063	TUBB2A	7280	PAR-CLIP	23592263	Unspecified
hsa-let-7b-5p	MIMAT0000063	TYMS	7298	Proteomics//pSILAC	18668040	Unspecified
hsa-let-7b-5p	MIMAT0000063	UBA1	7317	CLASH	23622248	Unspecified
hsa-let-7b-5p	MIMAT0000063	UBE2A	7319	CLASH	23622248	Unspecified
hsa-let-7b-5p	MIMAT0000063	UBE2D2	7322	Proteomics	18668040	Unspecified
hsa-let-7b-5p	MIMAT0000063	UBE2D3	7323	Proteomics	18668040	Unspecified
hsa-let-7b-5p	MIMAT0000063	UBE2I	7329	Proteomics	18668040	Unspecified
hsa-let-7b-5p	MIMAT0000063	SUMO1	7341	PAR-CLIP	24398324	Unspecified
hsa-let-7b-5p	MIMAT0000063	UGT8	7368	Proteomics//pSILAC	18668040	Unspecified
hsa-let-7b-5p	MIMAT0000063	UCK2	7371	Proteomics	18668040	Unspecified
hsa-let-7b-5p	MIMAT0000063	UTRN	7402	CLASH	23622248	Unspecified
hsa-let-7b-5p	MIMAT0000063	VCL	7414	PAR-CLIP	23592263	Unspecified
hsa-let-7b-5p	MIMAT0000063	YWHAE	7531	CLASH	23622248	Unspecified
hsa-let-7b-5p	MIMAT0000063	YWHAZ	7534	CLASH//PAR-CLIP	23622248|23592263	Unspecified
hsa-let-7b-5p	MIMAT0000063	ZNF3	7551	CLASH	23622248	Unspecified
hsa-let-7b-5p	MIMAT0000063	ZNF8	7554	PAR-CLIP	23592263	Unspecified
hsa-let-7b-5p	MIMAT0000063	ZNF28	7576	PAR-CLIP	23592263	Unspecified
hsa-let-7b-5p	MIMAT0000063	ZNF148	7707	CLASH	23622248	Unspecified
hsa-let-7b-5p	MIMAT0000063	ZMYM2	7750	CLASH	23622248	Unspecified
hsa-let-7b-5p	MIMAT0000063	ZNF200	7752	PAR-CLIP	21572407|20371350	Unspecified
hsa-let-7b-5p	MIMAT0000063	ZNF207	7756	CLASH	23622248	Unspecified
hsa-let-7b-5p	MIMAT0000063	SLC30A1	7779	Proteomics	18668040	Unspecified
hsa-let-7b-5p	MIMAT0000063	BTG2	7832	CLASH	23622248	Unspecified
hsa-let-7b-5p	MIMAT0000063	PXDN	7837	Proteomics//pSILAC	18668040	Unspecified
hsa-let-7b-5p	MIMAT0000063	BRPF1	7862	CLASH	23622248	Unspecified
hsa-let-7b-5p	MIMAT0000063	PRRC2A	7916	CLASH//Proteomics//pSILAC	18668040|23622248	Unspecified
hsa-let-7b-5p	MIMAT0000063	BAG6	7917	CLASH	23622248	Unspecified
hsa-let-7b-5p	MIMAT0000063	ARHGEF5	7984	CLASH	23622248	Unspecified
hsa-let-7b-5p	MIMAT0000063	UBXN8	7993	Proteomics	18668040	Unspecified
hsa-let-7b-5p	MIMAT0000063	NUP214	8021	CLASH//Proteomics	18668040|23622248	Unspecified
hsa-let-7b-5p	MIMAT0000063	MLLT10	8028	PAR-CLIP	23592263|27292025	Unspecified
hsa-let-7b-5p	MIMAT0000063	PDHX	8050	Proteomics	18668040	Unspecified
hsa-let-7b-5p	MIMAT0000063	PTP4A2	8073	CLASH	23622248	Unspecified
hsa-let-7b-5p	MIMAT0000063	KMT2D	8085	PAR-CLIP	24398324|21572407	Unspecified
hsa-let-7b-5p	MIMAT0000063	HMGA2	8091	HITS-CLIP//Immunohistochemistry//Luciferase reporter assay//Microarray//PAR-CLIP//qRT-PCR//QRTPCR//Western blot	17437991|23482325|23318420|20371350|21572407|25600877|26701625	Unspecified
hsa-let-7b-5p	MIMAT0000063	COIL	8161	PAR-CLIP//Proteomics	18668040|23446348|21572407|20371350	Unspecified
hsa-let-7b-5p	MIMAT0000063	NCOA3	8202	PAR-CLIP	24398324|26701625	Unspecified
hsa-let-7b-5p	MIMAT0000063	SMC1A	8243	CLASH//PAR-CLIP	23622248|23446348|21572407|20371350|26701625	Unspecified
hsa-let-7b-5p	MIMAT0000063	NAA10	8260	CLASH	23622248	Unspecified
hsa-let-7b-5p	MIMAT0000063	SLC10A3	8273	CLASH	23622248	Unspecified
hsa-let-7b-5p	MIMAT0000063	FZD9	8326	PAR-CLIP	23446348|21572407	Unspecified
hsa-let-7b-5p	MIMAT0000063	HIST1H3B	8358	CLASH	23622248	Unspecified
hsa-let-7b-5p	MIMAT0000063	DYRK3	8444	PAR-CLIP	26701625	Unspecified
hsa-let-7b-5p	MIMAT0000063	DHX16	8449	Proteomics	18668040	Unspecified
hsa-let-7b-5p	MIMAT0000063	CUL3	8452	Proteomics	18668040	Unspecified
hsa-let-7b-5p	MIMAT0000063	CUL2	8453	CLASH	23622248	Unspecified
hsa-let-7b-5p	MIMAT0000063	CUL1	8454	Proteomics	18668040	Unspecified
hsa-let-7b-5p	MIMAT0000063	IRS4	8471	CLASH	23622248	Unspecified
hsa-let-7b-5p	MIMAT0000063	DENR	8562	CLASH	23622248	Unspecified
hsa-let-7b-5p	MIMAT0000063	THOC5	8563	CLASH	23622248	Unspecified
hsa-let-7b-5p	MIMAT0000063	KHSRP	8570	CLASH	23622248	Unspecified
hsa-let-7b-5p	MIMAT0000063	NOP14	8602	Proteomics	18668040	Unspecified
hsa-let-7b-5p	MIMAT0000063	SLC25A12	8604	Proteomics	18668040	Unspecified
hsa-let-7b-5p	MIMAT0000063	USO1	8615	Proteomics	18668040	Unspecified
hsa-let-7b-5p	MIMAT0000063	RTCA	8634	CLASH//Proteomics	18668040|23622248	Unspecified
hsa-let-7b-5p	MIMAT0000063	SOCS1	8651	PAR-CLIP	23592263	Unspecified
hsa-let-7b-5p	MIMAT0000063	IRS2	8660	CLASH//Flow//Luciferase reporter assay//qRT-PCR//Western blot	23622248|24810113	Unspecified
hsa-let-7b-5p	MIMAT0000063	EIF3C	8663	CLASH	23622248	Unspecified
hsa-let-7b-5p	MIMAT0000063	EIF3D	8664	CLASH	23622248	Unspecified
hsa-let-7b-5p	MIMAT0000063	GBF1	8729	CLASH	23622248	Unspecified
hsa-let-7b-5p	MIMAT0000063	RNMT	8731	Proteomics	18668040	Unspecified
hsa-let-7b-5p	MIMAT0000063	TNFSF12	8742	CLASH	23622248	Unspecified
hsa-let-7b-5p	MIMAT0000063	TNFSF9	8744	PAR-CLIP	23592263|26701625	Unspecified
hsa-let-7b-5p	MIMAT0000063	SNAP23	8773	Proteomics//pSILAC	18668040	Unspecified
hsa-let-7b-5p	MIMAT0000063	RIOK3	8780	CLASH	23622248	Unspecified
hsa-let-7b-5p	MIMAT0000063	TNFRSF10B	8795	qRT-PCR//Western blot	24120475	Unspecified
hsa-let-7b-5p	MIMAT0000063	PEX11B	8799	PAR-CLIP//Proteomics	18668040|21572407	Unspecified
hsa-let-7b-5p	MIMAT0000063	TRIM24	8805	CLASH//Proteomics	18668040|23622248	Unspecified
hsa-let-7b-5p	MIMAT0000063	CCNK	8812	Proteomics	18668040	Unspecified
hsa-let-7b-5p	MIMAT0000063	SLC5A6	8884	PAR-CLIP	24398324|21572407	Unspecified
hsa-let-7b-5p	MIMAT0000063	DDX18	8886	CLASH	23622248	Unspecified
hsa-let-7b-5p	MIMAT0000063	EIF2B3	8891	Proteomics	18668040	Unspecified
hsa-let-7b-5p	MIMAT0000063	CCNA1	8900	Reporter assay	18379589	Unspecified
hsa-let-7b-5p	MIMAT0000063	MBD2	8932	PAR-CLIP	24398324|23446348|21572407|20371350	Unspecified
hsa-let-7b-5p	MIMAT0000063	WASF1	8936	CLASH	23622248	Unspecified
hsa-let-7b-5p	MIMAT0000063	WASL	8976	CLASH//PAR-CLIP	23622248|22012620|21572407|20371350	Unspecified
hsa-let-7b-5p	MIMAT0000063	BAZ1B	9031	CLASH//Proteomics	18668040|23622248	Unspecified
hsa-let-7b-5p	MIMAT0000063	UBA3	9039	Proteomics	18668040	Unspecified
hsa-let-7b-5p	MIMAT0000063	UBE2M	9040	Proteomics	18668040	Unspecified
hsa-let-7b-5p	MIMAT0000063	MAP7	9053	Proteomics	18668040	Unspecified
hsa-let-7b-5p	MIMAT0000063	PAPSS1	9061	Proteomics	18668040	Unspecified
hsa-let-7b-5p	MIMAT0000063	CLDN12	9069	PAR-CLIP	24398324|23446348|20371350|27292025	Unspecified
hsa-let-7b-5p	MIMAT0000063	USP14	9097	CLASH	23622248	Unspecified
hsa-let-7b-5p	MIMAT0000063	USP10	9100	Proteomics	18668040	Unspecified
hsa-let-7b-5p	MIMAT0000063	CCNB2	9133	CLASH	23622248	Unspecified
hsa-let-7b-5p	MIMAT0000063	ATG12	9140	PAR-CLIP	23592263	Unspecified
hsa-let-7b-5p	MIMAT0000063	SYNGR2	9144	CLASH//Proteomics	18668040|23622248	Unspecified
hsa-let-7b-5p	MIMAT0000063	HGS	9146	CLASH	23622248	Unspecified
hsa-let-7b-5p	MIMAT0000063	DDX21	9188	Proteomics	18668040	Unspecified
hsa-let-7b-5p	MIMAT0000063	DEDD	9191	CLASH	23622248	Unspecified
hsa-let-7b-5p	MIMAT0000063	AURKB	9212	Proteomics//pSILAC	18668040	Unspecified
hsa-let-7b-5p	MIMAT0000063	TIAF1	9220	PAR-CLIP	26701625	Unspecified
hsa-let-7b-5p	MIMAT0000063	NOLC1	9221	Proteomics	18668040	Unspecified
hsa-let-7b-5p	MIMAT0000063	PTTG1	9232	CLASH	23622248	Unspecified
hsa-let-7b-5p	MIMAT0000063	TBRG4	9238	Proteomics	18668040	Unspecified
hsa-let-7b-5p	MIMAT0000063	MED14	9282	CLASH	23622248	Unspecified
hsa-let-7b-5p	MIMAT0000063	ADGRG1	9289	Proteomics//pSILAC	18668040	Unspecified
hsa-let-7b-5p	MIMAT0000063	ATP6V1F	9296	PAR-CLIP//Proteomics//pSILAC	18668040|23592263|24398324|26701625|27292025	Unspecified
hsa-let-7b-5p	MIMAT0000063	COPS2	9318	Proteomics	18668040	Unspecified
hsa-let-7b-5p	MIMAT0000063	TRIP12	9320	Proteomics	18668040	Unspecified
hsa-let-7b-5p	MIMAT0000063	GTF3C4	9329	Proteomics	18668040	Unspecified
hsa-let-7b-5p	MIMAT0000063	VAMP3	9341	Proteomics	18668040	Unspecified
hsa-let-7b-5p	MIMAT0000063	SLC9A3R1	9368	Proteomics	18668040	Unspecified
hsa-let-7b-5p	MIMAT0000063	CIAO1	9391	Proteomics//pSILAC	18668040	Unspecified
hsa-let-7b-5p	MIMAT0000063	FADS2	9415	CLASH//Proteomics//pSILAC	18668040|23622248	Unspecified
hsa-let-7b-5p	MIMAT0000063	HAND1	9421	CLASH//PAR-CLIP	23622248|21572407	Unspecified
hsa-let-7b-5p	MIMAT0000063	ZNF264	9422	PAR-CLIP	21572407	Unspecified
hsa-let-7b-5p	MIMAT0000063	QKI	9444	CLASH	23622248	Unspecified
hsa-let-7b-5p	MIMAT0000063	GGPS1	9453	CLASH	23622248	Unspecified
hsa-let-7b-5p	MIMAT0000063	PCYT1B	9468	Proteomics	18668040	Unspecified
hsa-let-7b-5p	MIMAT0000063	ONECUT2	9480	PAR-CLIP	23446348	Unspecified
hsa-let-7b-5p	MIMAT0000063	FXR2	9513	CLASH	23622248	Unspecified
hsa-let-7b-5p	MIMAT0000063	EEF1E1	9521	Proteomics	18668040	Unspecified
hsa-let-7b-5p	MIMAT0000063	SCAMP1	9522	Proteomics	18668040	Unspecified
hsa-let-7b-5p	MIMAT0000063	BAG5	9529	Proteomics	18668040	Unspecified
hsa-let-7b-5p	MIMAT0000063	ATP6V1G1	9550	PAR-CLIP	22100165|22291592|23446348	Unspecified
hsa-let-7b-5p	MIMAT0000063	SOX13	9580	CLASH	23622248	Unspecified
hsa-let-7b-5p	MIMAT0000063	ENTPD4	9583	CLASH	23622248	Unspecified
hsa-let-7b-5p	MIMAT0000063	NCOR1	9611	CLASH	23622248	Unspecified
hsa-let-7b-5p	MIMAT0000063	NUP155	9631	CLASH//PAR-CLIP//Proteomics	18668040|23622248|23446348|21572407|20371350	Unspecified
hsa-let-7b-5p	MIMAT0000063	CLCA2	9635	CLASH	23622248	Unspecified
hsa-let-7b-5p	MIMAT0000063	SH3PXD2A	9644	CLASH	23622248	Unspecified
hsa-let-7b-5p	MIMAT0000063	CTR9	9646	CLASH	23622248	Unspecified
hsa-let-7b-5p	MIMAT0000063	HS2ST1	9653	Proteomics	18668040	Unspecified
hsa-let-7b-5p	MIMAT0000063	CEP135	9662	PAR-CLIP	24398324	Unspecified
hsa-let-7b-5p	MIMAT0000063	KDM4A	9682	CLASH	23622248	Unspecified
hsa-let-7b-5p	MIMAT0000063	CLINT1	9685	CLASH	23622248	Unspecified
hsa-let-7b-5p	MIMAT0000063	BZW1	9689	PAR-CLIP	23592263|20371350|26701625	Unspecified
hsa-let-7b-5p	MIMAT0000063	KIAA0391	9692	PAR-CLIP	21572407	Unspecified
hsa-let-7b-5p	MIMAT0000063	PUM1	9698	CLASH//Proteomics	18668040|23622248	Unspecified
hsa-let-7b-5p	MIMAT0000063	ESPL1	9700	PAR-CLIP	23446348|21572407	Unspecified
hsa-let-7b-5p	MIMAT0000063	HERPUD1	9709	HITS-CLIP//PAR-CLIP	23592263|23706177	Unspecified
hsa-let-7b-5p	MIMAT0000063	EIF4A3	9775	HITS-CLIP	23706177	Unspecified
hsa-let-7b-5p	MIMAT0000063	SNX17	9784	PAR-CLIP	22291592	Unspecified
hsa-let-7b-5p	MIMAT0000063	SCRN1	9805	Proteomics	18668040	Unspecified
hsa-let-7b-5p	MIMAT0000063	IP6K1	9807	CLASH	23622248	Unspecified
hsa-let-7b-5p	MIMAT0000063	RNF40	9810	Proteomics	18668040	Unspecified
hsa-let-7b-5p	MIMAT0000063	KIAA0141	9812	CLASH	23622248	Unspecified
hsa-let-7b-5p	MIMAT0000063	EFCAB14	9813	CLASH	23622248	Unspecified
hsa-let-7b-5p	MIMAT0000063	TSC22D2	9819	PAR-CLIP	23592263|24398324	Unspecified
hsa-let-7b-5p	MIMAT0000063	AREL1	9870	PAR-CLIP	23592263	Unspecified
hsa-let-7b-5p	MIMAT0000063	ZC3H11A	9877	Proteomics	18668040	Unspecified
hsa-let-7b-5p	MIMAT0000063	POM121	9883	CLASH//Proteomics//pSILAC	18668040|23622248	Unspecified
hsa-let-7b-5p	MIMAT0000063	SMG7	9887	CLASH	23622248	Unspecified
hsa-let-7b-5p	MIMAT0000063	UBAP2L	9898	CLASH//Proteomics	18668040|23622248	Unspecified
hsa-let-7b-5p	MIMAT0000063	RBM19	9904	Proteomics//pSILAC	18668040	Unspecified
hsa-let-7b-5p	MIMAT0000063	DENND4B	9909	CLASH	23622248	Unspecified
hsa-let-7b-5p	MIMAT0000063	NCAPD2	9918	CLASH	23622248	Unspecified
hsa-let-7b-5p	MIMAT0000063	SEC16A	9919	Proteomics	18668040	Unspecified
hsa-let-7b-5p	MIMAT0000063	ZBTB5	9925	PAR-CLIP	23592263|24398324|21572407|20371350	Unspecified
hsa-let-7b-5p	MIMAT0000063	LPGAT1	9926	Proteomics	18668040	Unspecified
hsa-let-7b-5p	MIMAT0000063	USP15	9958	Proteomics	18668040	Unspecified
hsa-let-7b-5p	MIMAT0000063	MED13	9969	CLASH	23622248	Unspecified
hsa-let-7b-5p	MIMAT0000063	NUP153	9972	CLASH	23622248	Unspecified
hsa-let-7b-5p	MIMAT0000063	HNRNPDL	9987	qRT-PCR	17942906	Unspecified
hsa-let-7b-5p	MIMAT0000063	CHAF1A	10036	Proteomics	18668040	Unspecified
hsa-let-7b-5p	MIMAT0000063	SCAMP3	10067	qRT-PCR	17942906	Unspecified
hsa-let-7b-5p	MIMAT0000063	HUWE1	10075	CLASH	23622248	Unspecified
hsa-let-7b-5p	MIMAT0000063	TSPAN3	10099	CLASH	23622248	Unspecified
hsa-let-7b-5p	MIMAT0000063	NUBP2	10101	Proteomics	18668040	Unspecified
hsa-let-7b-5p	MIMAT0000063	RBM12	10137	CLASH	23622248	Unspecified
hsa-let-7b-5p	MIMAT0000063	TRIM28	10155	CLASH	23622248	Unspecified
hsa-let-7b-5p	MIMAT0000063	FARP1	10160	Microarray	17699775	Unspecified
hsa-let-7b-5p	MIMAT0000063	LPCAT3	10162	Proteomics	18668040	Unspecified
hsa-let-7b-5p	MIMAT0000063	SLC25A13	10165	CLASH//Proteomics//pSILAC	18668040|23622248	Unspecified
hsa-let-7b-5p	MIMAT0000063	ALG3	10195	Proteomics//pSILAC	18668040	Unspecified
hsa-let-7b-5p	MIMAT0000063	PSME3	10197	CLASH//Proteomics	18668040|23622248	Unspecified
hsa-let-7b-5p	MIMAT0000063	NME6	10201	Proteomics	18668040	Unspecified
hsa-let-7b-5p	MIMAT0000063	GDF11	10220	CLASH	23622248	Unspecified
hsa-let-7b-5p	MIMAT0000063	ZNF443	10224	HITS-CLIP	23313552	Unspecified
hsa-let-7b-5p	MIMAT0000063	DCAF7	10238	CLASH	23622248	Unspecified
hsa-let-7b-5p	MIMAT0000063	CALCOCO2	10241	Proteomics//pSILAC	18668040	Unspecified
hsa-let-7b-5p	MIMAT0000063	GPHN	10243	CLASH	23622248	Unspecified
hsa-let-7b-5p	MIMAT0000063	AKAP8	10270	PAR-CLIP//Proteomics//pSILAC	18668040|21572407|20371350	Unspecified
hsa-let-7b-5p	MIMAT0000063	SIGMAR1	10280	Microarray//Proteomics//pSILAC	17699775|18668040	Unspecified
hsa-let-7b-5p	MIMAT0000063	MARCH6	10299	CLASH	23622248	Unspecified
hsa-let-7b-5p	MIMAT0000063	AKR1A1	10327	Proteomics	18668040	Unspecified
hsa-let-7b-5p	MIMAT0000063	PCGF3	10336	CLASH//PAR-CLIP	23622248|23592263|23446348|20371350	Unspecified
hsa-let-7b-5p	MIMAT0000063	WARS2	10352	Proteomics	18668040	Unspecified
hsa-let-7b-5p	MIMAT0000063	TUBA1B	10376	CLASH	23622248	Unspecified
hsa-let-7b-5p	MIMAT0000063	TUBB4A	10382	PAR-CLIP	26701625	Unspecified
hsa-let-7b-5p	MIMAT0000063	SCML2	10389	CLASH	23622248	Unspecified
hsa-let-7b-5p	MIMAT0000063	DLC1	10395	Microarray	17699775	Unspecified
hsa-let-7b-5p	MIMAT0000063	NDRG1	10397	CLASH	23622248	Unspecified
hsa-let-7b-5p	MIMAT0000063	NSA2	10412	Proteomics	18668040	Unspecified
hsa-let-7b-5p	MIMAT0000063	YAP1	10413	Microarray	17699775	Unspecified
hsa-let-7b-5p	MIMAT0000063	CD2BP2	10421	CLASH	23622248	Unspecified
hsa-let-7b-5p	MIMAT0000063	CDIPT	10423	Proteomics//pSILAC	18668040	Unspecified
hsa-let-7b-5p	MIMAT0000063	TUBGCP3	10426	CLASH	23622248	Unspecified
hsa-let-7b-5p	MIMAT0000063	ZER1	10444	CLASH	23622248	Unspecified
hsa-let-7b-5p	MIMAT0000063	SEC23B	10483	Proteomics	18668040	Unspecified
hsa-let-7b-5p	MIMAT0000063	LRRC41	10489	CLASH	23622248	Unspecified
hsa-let-7b-5p	MIMAT0000063	UNC13B	10497	CLASH	23622248	Unspecified
hsa-let-7b-5p	MIMAT0000063	DDX17	10521	CLASH	23622248	Unspecified
hsa-let-7b-5p	MIMAT0000063	IPO8	10526	Proteomics	18668040	Unspecified
hsa-let-7b-5p	MIMAT0000063	IPO7	10527	CLASH	23622248	Unspecified
hsa-let-7b-5p	MIMAT0000063	RPP38	10557	Proteomics//pSILAC	18668040	Unspecified
hsa-let-7b-5p	MIMAT0000063	PRPF8	10594	CLASH	23622248	Unspecified
hsa-let-7b-5p	MIMAT0000063	PDLIM5	10611	PAR-CLIP	26701625	Unspecified
hsa-let-7b-5p	MIMAT0000063	TGOLN2	10618	PAR-CLIP	20371350	Unspecified
hsa-let-7b-5p	MIMAT0000063	ARID3B	10620	CLASH//PAR-CLIP	23622248|23446348|21572407|20371350	Unspecified
hsa-let-7b-5p	MIMAT0000063	POLR3G	10622	CLASH	23622248	Unspecified
hsa-let-7b-5p	MIMAT0000063	LEFTY1	10637	PAR-CLIP	22012620	Unspecified
hsa-let-7b-5p	MIMAT0000063	IGF2BP1	10642	Immunoblot//Immunofluorescence//Luciferase reporter assay//PAR-CLIP//Proteomics//pSILAC//qRT-PCR//Western blot	18668040|21252116|21572407|23824794	Unspecified
hsa-let-7b-5p	MIMAT0000063	IGF2BP3	10643	PAR-CLIP//Proteomics	18668040|21572407|20371350	Unspecified
hsa-let-7b-5p	MIMAT0000063	IGF2BP2	10644	Immunohistochemistry//Luciferase reporter assay//Proteomics//pSILAC//QRTPCR//Western blot	18668040|23482325	Unspecified
hsa-let-7b-5p	MIMAT0000063	CELF1	10658	PAR-CLIP	24398324	Unspecified
hsa-let-7b-5p	MIMAT0000063	CTCF	10664	CLASH	23622248	Unspecified
hsa-let-7b-5p	MIMAT0000063	SLC12A7	10723	PAR-CLIP	22291592	Unspecified
hsa-let-7b-5p	MIMAT0000063	RAI1	10743	CLASH	23622248	Unspecified
hsa-let-7b-5p	MIMAT0000063	KIF1C	10749	CLASH	23622248	Unspecified
hsa-let-7b-5p	MIMAT0000063	AHCYL1	10768	CLASH	23622248	Unspecified
hsa-let-7b-5p	MIMAT0000063	ARPP19	10776	CLASH	23622248	Unspecified
hsa-let-7b-5p	MIMAT0000063	WDR4	10785	Proteomics	18668040	Unspecified
hsa-let-7b-5p	MIMAT0000063	ZNF460	10794	PAR-CLIP	21572407|20371350	Unspecified
hsa-let-7b-5p	MIMAT0000063	TUBGCP2	10844	Proteomics	18668040	Unspecified
hsa-let-7b-5p	MIMAT0000063	CLPX	10845	Proteomics	18668040	Unspecified
hsa-let-7b-5p	MIMAT0000063	SRCAP	10847	CLASH	23622248	Unspecified
hsa-let-7b-5p	MIMAT0000063	PGRMC1	10857	PAR-CLIP//Proteomics//pSILAC	18668040|21572407	Unspecified
hsa-let-7b-5p	MIMAT0000063	WDR3	10885	CLASH	23622248	Unspecified
hsa-let-7b-5p	MIMAT0000063	RAB10	10890	CLASH	23622248	Unspecified
hsa-let-7b-5p	MIMAT0000063	PPARGC1A	10891	CLASH	23622248	Unspecified
hsa-let-7b-5p	MIMAT0000063	TXNL4A	10907	CLASH	23622248	Unspecified
hsa-let-7b-5p	MIMAT0000063	PAPOLA	10914	CLASH	23622248	Unspecified
hsa-let-7b-5p	MIMAT0000063	POP1	10940	Proteomics	18668040	Unspecified
hsa-let-7b-5p	MIMAT0000063	KDELR1	10945	CLASH	23622248	Unspecified
hsa-let-7b-5p	MIMAT0000063	LMAN2	10960	CLASH	23622248	Unspecified
hsa-let-7b-5p	MIMAT0000063	STIP1	10963	CLASH	23622248	Unspecified
hsa-let-7b-5p	MIMAT0000063	ASCC3	10973	Proteomics	18668040	Unspecified
hsa-let-7b-5p	MIMAT0000063	GCN1	10985	CLASH	23622248	Unspecified
hsa-let-7b-5p	MIMAT0000063	SLC27A2	11001	Proteomics	18668040	Unspecified
hsa-let-7b-5p	MIMAT0000063	ADRM1	11047	CLASH	23622248	Unspecified
hsa-let-7b-5p	MIMAT0000063	TMEM115	11070	CLASH	23622248	Unspecified
hsa-let-7b-5p	MIMAT0000063	HNRNPUL1	11100	CLASH	23622248	Unspecified
hsa-let-7b-5p	MIMAT0000063	ATE1	11101	CLASH	23622248	Unspecified
hsa-let-7b-5p	MIMAT0000063	PRDM4	11108	CLASH	23622248	Unspecified
hsa-let-7b-5p	MIMAT0000063	LSM6	11157	Proteomics	18668040	Unspecified
hsa-let-7b-5p	MIMAT0000063	RABL2B	11158	PAR-CLIP	23592263|26701625	Unspecified
hsa-let-7b-5p	MIMAT0000063	RABL2A	11159	PAR-CLIP	23592263|26701625	Unspecified
hsa-let-7b-5p	MIMAT0000063	FSTL1	11167	CLASH	23622248	Unspecified
hsa-let-7b-5p	MIMAT0000063	BAZ2A	11176	CLASH	23622248	Unspecified
hsa-let-7b-5p	MIMAT0000063	BAZ1A	11177	Proteomics	18668040	Unspecified
hsa-let-7b-5p	MIMAT0000063	ABCB8	11194	CLASH	23622248	Unspecified
hsa-let-7b-5p	MIMAT0000063	SUPT16H	11198	CLASH	23622248	Unspecified
hsa-let-7b-5p	MIMAT0000063	DDX20	11218	CLASH	23622248	Unspecified
hsa-let-7b-5p	MIMAT0000063	PRAF2	11230	CLASH	23622248	Unspecified
hsa-let-7b-5p	MIMAT0000063	PDCD10	11235	Proteomics	18668040	Unspecified
hsa-let-7b-5p	MIMAT0000063	PMF1	11243	Proteomics	18668040	Unspecified
hsa-let-7b-5p	MIMAT0000063	DUSP12	11266	Proteomics//pSILAC	18668040	Unspecified
hsa-let-7b-5p	MIMAT0000063	ATXN2L	11273	CLASH	23622248	Unspecified
hsa-let-7b-5p	MIMAT0000063	STK38	11329	CLASH	23622248	Unspecified
hsa-let-7b-5p	MIMAT0000063	IKZF3	22806	HITS-CLIP//PAR-CLIP	23446348|23706177	Unspecified
hsa-let-7b-5p	MIMAT0000063	COPG1	22820	Proteomics	18668040	Unspecified
hsa-let-7b-5p	MIMAT0000063	DNAJC8	22826	CLASH	23622248	Unspecified
hsa-let-7b-5p	MIMAT0000063	SCAF8	22828	CLASH	23622248	Unspecified
hsa-let-7b-5p	MIMAT0000063	ZNF652	22834	CLASH	23622248	Unspecified
hsa-let-7b-5p	MIMAT0000063	RNF44	22838	PAR-CLIP	24398324|20371350|27292025	Unspecified
hsa-let-7b-5p	MIMAT0000063	ZNF507	22847	CLASH	23622248	Unspecified
hsa-let-7b-5p	MIMAT0000063	CPEB3	22849	Luciferase reporter assay//Microarray//qRT-PCR	22995917	Unspecified
hsa-let-7b-5p	MIMAT0000063	FNDC3A	22862	PAR-CLIP//Proteomics//pSILAC	18668040|23592263	Unspecified
hsa-let-7b-5p	MIMAT0000063	DZIP1	22873	Microarray	17699775	Unspecified
hsa-let-7b-5p	MIMAT0000063	BAHD1	22893	CLASH	23622248	Unspecified
hsa-let-7b-5p	MIMAT0000063	RPIA	22934	Luciferase reporter assay//Reporter assay	15131085	Unspecified
hsa-let-7b-5p	MIMAT0000063	PDCD11	22984	CLASH//Proteomics	18668040|23622248	Unspecified
hsa-let-7b-5p	MIMAT0000063	CNOT1	23019	CLASH	23622248	Unspecified
hsa-let-7b-5p	MIMAT0000063	RBM34	23029	Proteomics	18668040	Unspecified
hsa-let-7b-5p	MIMAT0000063	XPO7	23039	Proteomics	18668040	Unspecified
hsa-let-7b-5p	MIMAT0000063	SMG1	23049	CLASH	23622248	Unspecified
hsa-let-7b-5p	MIMAT0000063	ZNF609	23060	PAR-CLIP	26701625	Unspecified
hsa-let-7b-5p	MIMAT0000063	RRP1B	23076	Proteomics//pSILAC	18668040	Unspecified
hsa-let-7b-5p	MIMAT0000063	VWA8	23078	Proteomics	18668040	Unspecified
hsa-let-7b-5p	MIMAT0000063	PPRC1	23082	CLASH	23622248	Unspecified
hsa-let-7b-5p	MIMAT0000063	ERC1	23085	Proteomics//pSILAC	18668040	Unspecified
hsa-let-7b-5p	MIMAT0000063	PEG10	23089	PAR-CLIP	20371350	Unspecified
hsa-let-7b-5p	MIMAT0000063	ARHGAP26	23092	CLASH	23622248	Unspecified
hsa-let-7b-5p	MIMAT0000063	MCF2L2	23101	HITS-CLIP//PAR-CLIP	21572407|20371350|23706177	Unspecified
hsa-let-7b-5p	MIMAT0000063	TNRC6B	23112	CLASH	23622248	Unspecified
hsa-let-7b-5p	MIMAT0000063	TAB2	23118	CLASH//Microarray	17699775|23622248	Unspecified
hsa-let-7b-5p	MIMAT0000063	PLXND1	23129	PAR-CLIP	23592263	Unspecified
hsa-let-7b-5p	MIMAT0000063	EPB41L3	23136	CLASH	23622248	Unspecified
hsa-let-7b-5p	MIMAT0000063	GGA3	23163	PAR-CLIP	24398324	Unspecified
hsa-let-7b-5p	MIMAT0000063	TTLL12	23170	Proteomics	18668040	Unspecified
hsa-let-7b-5p	MIMAT0000063	ATG4B	23192	Proteomics	18668040	Unspecified
hsa-let-7b-5p	MIMAT0000063	PMPCA	23203	PAR-CLIP	21572407|20371350	Unspecified
hsa-let-7b-5p	MIMAT0000063	ARL6IP1	23204	CLASH	23622248	Unspecified
hsa-let-7b-5p	MIMAT0000063	SYNE2	23224	CLASH	23622248	Unspecified
hsa-let-7b-5p	MIMAT0000063	PDS5A	23244	CLASH	23622248	Unspecified
hsa-let-7b-5p	MIMAT0000063	ADGRL2	23266	CLASH	23622248	Unspecified
hsa-let-7b-5p	MIMAT0000063	DNMBP	23268	CLASH	23622248	Unspecified
hsa-let-7b-5p	MIMAT0000063	CLUH	23277	CLASH//Proteomics	18668040|23622248	Unspecified
hsa-let-7b-5p	MIMAT0000063	ICOSLG	23308	PAR-CLIP	23592263	Unspecified
hsa-let-7b-5p	MIMAT0000063	KIAA0930	23313	PAR-CLIP	23592263	Unspecified
hsa-let-7b-5p	MIMAT0000063	ZCCHC11	23318	CLASH	23622248	Unspecified
hsa-let-7b-5p	MIMAT0000063	USP22	23326	CLASH	23622248	Unspecified
hsa-let-7b-5p	MIMAT0000063	VPS39	23339	Proteomics//pSILAC	18668040	Unspecified
hsa-let-7b-5p	MIMAT0000063	SYNE1	23345	Proteomics	18668040	Unspecified
hsa-let-7b-5p	MIMAT0000063	ZNF629	23361	CLASH	23622248	Unspecified
hsa-let-7b-5p	MIMAT0000063	PSD3	23362	CLASH	23622248	Unspecified
hsa-let-7b-5p	MIMAT0000063	LARP1	23367	CLASH	23622248	Unspecified
hsa-let-7b-5p	MIMAT0000063	RRP8	23378	Proteomics//pSILAC	18668040	Unspecified
hsa-let-7b-5p	MIMAT0000063	AHCYL2	23382	PAR-CLIP	23592263	Unspecified
hsa-let-7b-5p	MIMAT0000063	ADNP	23394	CLASH	23622248	Unspecified
hsa-let-7b-5p	MIMAT0000063	DICER1	23405	Immunoblot	18812516	Unspecified
hsa-let-7b-5p	MIMAT0000063	SF3B1	23451	CLASH	23622248	Unspecified
hsa-let-7b-5p	MIMAT0000063	ABCB10	23456	Proteomics	18668040	Unspecified
hsa-let-7b-5p	MIMAT0000063	CBX6	23466	CLASH	23622248	Unspecified
hsa-let-7b-5p	MIMAT0000063	CBX5	23468	CLASH//PAR-CLIP	23622248|21572407	Unspecified
hsa-let-7b-5p	MIMAT0000063	SEC11A	23478	Proteomics	18668040	Unspecified
hsa-let-7b-5p	MIMAT0000063	RBFOX2	23543	CLASH//PAR-CLIP//Proteomics	18668040|23622248|24398324|23446348|22012620|21572407|20371350	Unspecified
hsa-let-7b-5p	MIMAT0000063	CARHSP1	23589	Proteomics//pSILAC	18668040	Unspecified
hsa-let-7b-5p	MIMAT0000063	ACOT9	23597	PAR-CLIP	23592263|23446348	Unspecified
hsa-let-7b-5p	MIMAT0000063	MKRN2	23609	Proteomics	18668040	Unspecified
hsa-let-7b-5p	MIMAT0000063	KPNA6	23633	CLASH	23622248	Unspecified
hsa-let-7b-5p	MIMAT0000063	PLD3	23646	PAR-CLIP	26701625	Unspecified
hsa-let-7b-5p	MIMAT0000063	ARFIP2	23647	Proteomics	18668040	Unspecified
hsa-let-7b-5p	MIMAT0000063	PLXNB2	23654	CLASH	23622248	Unspecified
hsa-let-7b-5p	MIMAT0000063	TMEM2	23670	Proteomics//pSILAC	18668040	Unspecified
hsa-let-7b-5p	MIMAT0000063	RAB38	23682	Proteomics	18668040	Unspecified
hsa-let-7b-5p	MIMAT0000063	IFIT5	24138	Proteomics//pSILAC	18668040	Unspecified
hsa-let-7b-5p	MIMAT0000063	RAB3GAP2	25782	Proteomics	18668040	Unspecified
hsa-let-7b-5p	MIMAT0000063	CIZ1	25792	CLASH	23622248	Unspecified
hsa-let-7b-5p	MIMAT0000063	ARIH1	25820	PAR-CLIP	21572407	Unspecified
hsa-let-7b-5p	MIMAT0000063	NIPBL	25836	Proteomics	18668040	Unspecified
hsa-let-7b-5p	MIMAT0000063	YIPF3	25844	CLASH	23622248	Unspecified
hsa-let-7b-5p	MIMAT0000063	POLR1A	25885	Proteomics	18668040	Unspecified
hsa-let-7b-5p	MIMAT0000063	INTS7	25896	HITS-CLIP//Proteomics	18668040|23706177	Unspecified
hsa-let-7b-5p	MIMAT0000063	AHCTF1	25909	Proteomics	18668040	Unspecified
hsa-let-7b-5p	MIMAT0000063	GEMIN5	25929	Proteomics	18668040	Unspecified
hsa-let-7b-5p	MIMAT0000063	PTPN23	25930	CLASH	23622248	Unspecified
hsa-let-7b-5p	MIMAT0000063	VIRMA	25962	CLASH	23622248	Unspecified
hsa-let-7b-5p	MIMAT0000063	MMACHC	25974	CLASH	23622248	Unspecified
hsa-let-7b-5p	MIMAT0000063	RPAP1	26015	CLASH	23622248	Unspecified
hsa-let-7b-5p	MIMAT0000063	LRIG1	26018	Luciferase reporter assay//Microarray//qRT-PCR	22995917	Unspecified
hsa-let-7b-5p	MIMAT0000063	PTCD1	26024	Proteomics	18668040	Unspecified
hsa-let-7b-5p	MIMAT0000063	IPCEF1	26034	CLASH	23622248	Unspecified
hsa-let-7b-5p	MIMAT0000063	PPP1R16B	26051	CLASH	23622248	Unspecified
hsa-let-7b-5p	MIMAT0000063	DNM3	26052	Proteomics	18668040	Unspecified
hsa-let-7b-5p	MIMAT0000063	ANKRD17	26057	CLASH	23622248	Unspecified
hsa-let-7b-5p	MIMAT0000063	APPL1	26060	CLASH	23622248	Unspecified
hsa-let-7b-5p	MIMAT0000063	CHTOP	26097	HITS-CLIP	23313552	Unspecified
hsa-let-7b-5p	MIMAT0000063	SZRD1	26099	CLASH	23622248	Unspecified
hsa-let-7b-5p	MIMAT0000063	GAPVD1	26130	Proteomics	18668040	Unspecified
hsa-let-7b-5p	MIMAT0000063	SERBP1	26135	CLASH	23622248	Unspecified
hsa-let-7b-5p	MIMAT0000063	TES	26136	Proteomics	18668040	Unspecified
hsa-let-7b-5p	MIMAT0000063	INTS1	26173	CLASH	23622248	Unspecified
hsa-let-7b-5p	MIMAT0000063	FBXW2	26190	CLASH//PAR-CLIP	23622248|23446348|20371350	Unspecified
hsa-let-7b-5p	MIMAT0000063	MYCBP	26292	Proteomics	18668040	Unspecified
hsa-let-7b-5p	MIMAT0000063	CNNM3	26505	CLASH	23622248	Unspecified
hsa-let-7b-5p	MIMAT0000063	TIMM9	26520	Proteomics	18668040	Unspecified
hsa-let-7b-5p	MIMAT0000063	AGO1	26523	CLASH//Immunohistochemistry//Immunoprecipitaion//Luciferase reporter assay//Northern blot//qRT-PCR//Western blot	23622248|23426184	Unspecified
hsa-let-7b-5p	MIMAT0000063	AATF	26574	CLASH	23622248	Unspecified
hsa-let-7b-5p	MIMAT0000063	CKAP2	26586	CLASH	23622248	Unspecified
hsa-let-7b-5p	MIMAT0000063	RANBP6	26953	Proteomics	18668040	Unspecified
hsa-let-7b-5p	MIMAT0000063	AP3M1	26985	CLASH	23622248	Unspecified
hsa-let-7b-5p	MIMAT0000063	PABPC1	26986	CLASH	23622248	Unspecified
hsa-let-7b-5p	MIMAT0000063	TRUB2	26995	Proteomics	18668040	Unspecified
hsa-let-7b-5p	MIMAT0000063	NPTN	27020	CLASH	23622248	Unspecified
hsa-let-7b-5p	MIMAT0000063	VPS41	27072	CLASH	23622248	Unspecified
hsa-let-7b-5p	MIMAT0000063	EIF2AK1	27102	CLASH	23622248	Unspecified
hsa-let-7b-5p	MIMAT0000063	AFF4	27125	CLASH	23622248	Unspecified
hsa-let-7b-5p	MIMAT0000063	PALD1	27143	CLASH	23622248	Unspecified
hsa-let-7b-5p	MIMAT0000063	BRPF3	27154	CLASH	23622248	Unspecified
hsa-let-7b-5p	MIMAT0000063	AGO2	27161	CLASH	23622248	Unspecified
hsa-let-7b-5p	MIMAT0000063	SALL3	27164	PAR-CLIP	21572407	Unspecified
hsa-let-7b-5p	MIMAT0000063	DISC1	27185	PAR-CLIP	23592263|26701625|27292025	Unspecified
hsa-let-7b-5p	MIMAT0000063	CHMP2A	27243	Proteomics//pSILAC	18668040	Unspecified
hsa-let-7b-5p	MIMAT0000063	RNF115	27246	CLASH	23622248	Unspecified
hsa-let-7b-5p	MIMAT0000063	NFU1	27247	CLASH	23622248	Unspecified
hsa-let-7b-5p	MIMAT0000063	TOX3	27324	CLASH	23622248	Unspecified
hsa-let-7b-5p	MIMAT0000063	PRPF19	27339	CLASH	23622248	Unspecified
hsa-let-7b-5p	MIMAT0000063	RRP7A	27341	Proteomics	18668040	Unspecified
hsa-let-7b-5p	MIMAT0000063	POLL	27343	PAR-CLIP	26701625	Unspecified
hsa-let-7b-5p	MIMAT0000063	MCAT	27349	Proteomics	18668040	Unspecified
hsa-let-7b-5p	MIMAT0000063	MAT2B	27430	Proteomics	18668040	Unspecified
hsa-let-7b-5p	MIMAT0000063	OSTM1	28962	CLASH	23622248	Unspecified
hsa-let-7b-5p	MIMAT0000063	BZW2	28969	Proteomics	18668040	Unspecified
hsa-let-7b-5p	MIMAT0000063	C19orf53	28974	PAR-CLIP	23592263|26701625	Unspecified
hsa-let-7b-5p	MIMAT0000063	DBNL	28988	CLASH	23622248	Unspecified
hsa-let-7b-5p	MIMAT0000063	THYN1	29087	PAR-CLIP	20371350	Unspecified
hsa-let-7b-5p	MIMAT0000063	COMMD9	29099	Proteomics//pSILAC	18668040	Unspecified
hsa-let-7b-5p	MIMAT0000063	UHRF1	29128	Proteomics//pSILAC	18668040	Unspecified
hsa-let-7b-5p	MIMAT0000063	ABT1	29777	HITS-CLIP//PAR-CLIP	23592263|24398324|21572407|23313552|27292025	Unspecified
hsa-let-7b-5p	MIMAT0000063	PARVB	29780	Proteomics	18668040	Unspecified
hsa-let-7b-5p	MIMAT0000063	CPSF1	29894	Proteomics	18668040	Unspecified
hsa-let-7b-5p	MIMAT0000063	SNX12	29934	CLASH	23622248	Unspecified
hsa-let-7b-5p	MIMAT0000063	SLC25A24	29957	Proteomics//pSILAC	18668040	Unspecified
hsa-let-7b-5p	MIMAT0000063	NOP53	29997	Proteomics	18668040	Unspecified
hsa-let-7b-5p	MIMAT0000063	ERO1A	30001	PAR-CLIP//Proteomics	18668040|26701625	Unspecified
hsa-let-7b-5p	MIMAT0000063	SOCS7	30837	PAR-CLIP	26701625	Unspecified
hsa-let-7b-5p	MIMAT0000063	EHD4	30844	Proteomics	18668040	Unspecified
hsa-let-7b-5p	MIMAT0000063	TMED5	50999	HITS-CLIP//PAR-CLIP//Proteomics	18668040|23592263|24906430	Unspecified
hsa-let-7b-5p	MIMAT0000063	TRNT1	51095	Proteomics	18668040	Unspecified
hsa-let-7b-5p	MIMAT0000063	SH3GLB1	51100	Proteomics	18668040	Unspecified
hsa-let-7b-5p	MIMAT0000063	LACTB2	51110	CLASH	23622248	Unspecified
hsa-let-7b-5p	MIMAT0000063	NAA20	51126	CLASH//PAR-CLIP	23622248|23592263	Unspecified
hsa-let-7b-5p	MIMAT0000063	RNFT1	51136	PAR-CLIP	24398324	Unspecified
hsa-let-7b-5p	MIMAT0000063	VPS28	51160	CLASH	23622248	Unspecified
hsa-let-7b-5p	MIMAT0000063	PLEKHO1	51177	PAR-CLIP	22291592|20371350	Unspecified
hsa-let-7b-5p	MIMAT0000063	IPO11	51194	CLASH	23622248	Unspecified
hsa-let-7b-5p	MIMAT0000063	CPA4	51200	HITS-CLIP	23706177	Unspecified
hsa-let-7b-5p	MIMAT0000063	NUSAP1	51203	CLASH	23622248	Unspecified
hsa-let-7b-5p	MIMAT0000063	HGH1	51236	pSILAC	18668040	Unspecified
hsa-let-7b-5p	MIMAT0000063	MRPL37	51253	CLASH	23622248	Unspecified
hsa-let-7b-5p	MIMAT0000063	C1RL	51279	PAR-CLIP	23592263	Unspecified
hsa-let-7b-5p	MIMAT0000063	ERGIC2	51290	Proteomics	18668040	Unspecified
hsa-let-7b-5p	MIMAT0000063	THEM6	51337	PAR-CLIP	23592263|24398324	Unspecified
hsa-let-7b-5p	MIMAT0000063	RWDD1	51389	HITS-CLIP	23824327	Unspecified
hsa-let-7b-5p	MIMAT0000063	DDX41	51428	Proteomics	18668040	Unspecified
hsa-let-7b-5p	MIMAT0000063	SFMBT1	51460	CLASH	23622248	Unspecified
hsa-let-7b-5p	MIMAT0000063	NCKIPSD	51517	HITS-CLIP//PAR-CLIP	23446348|23706177	Unspecified
hsa-let-7b-5p	MIMAT0000063	TRMO	51531	PAR-CLIP	23446348	Unspecified
hsa-let-7b-5p	MIMAT0000063	MTFP1	51537	Proteomics	18668040	Unspecified
hsa-let-7b-5p	MIMAT0000063	ZNF581	51545	CLASH	23622248	Unspecified
hsa-let-7b-5p	MIMAT0000063	FAM49B	51571	Proteomics	18668040	Unspecified
hsa-let-7b-5p	MIMAT0000063	GDE1	51573	Proteomics//pSILAC	18668040	Unspecified
hsa-let-7b-5p	MIMAT0000063	ERGIC3	51614	Proteomics	18668040	Unspecified
hsa-let-7b-5p	MIMAT0000063	TAF9B	51616	Proteomics//pSILAC	18668040	Unspecified
hsa-let-7b-5p	MIMAT0000063	MRPS33	51650	Proteomics//pSILAC	18668040	Unspecified
hsa-let-7b-5p	MIMAT0000063	CHMP3	51652	Proteomics	18668040	Unspecified
hsa-let-7b-5p	MIMAT0000063	WBP11	51729	CLASH	23622248	Unspecified
hsa-let-7b-5p	MIMAT0000063	FGFRL1	53834	CLASH	23622248	Unspecified
hsa-let-7b-5p	MIMAT0000063	CHRAC1	54108	Proteomics	18668040	Unspecified
hsa-let-7b-5p	MIMAT0000063	TERF2IP	54386	CLASH	23622248	Unspecified
hsa-let-7b-5p	MIMAT0000063	SLC38A2	54407	Proteomics	18668040	Unspecified
hsa-let-7b-5p	MIMAT0000063	XRN1	54464	Proteomics	18668040	Unspecified
hsa-let-7b-5p	MIMAT0000063	MIOS	54468	Proteomics	18668040	Unspecified
hsa-let-7b-5p	MIMAT0000063	MIEF1	54471	PAR-CLIP	23592263|24398324|21572407|20371350	Unspecified
hsa-let-7b-5p	MIMAT0000063	NLE1	54475	Proteomics	18668040	Unspecified
hsa-let-7b-5p	MIMAT0000063	CHPF2	54480	Proteomics//pSILAC	18668040	Unspecified
hsa-let-7b-5p	MIMAT0000063	FAM105A	54491	HITS-CLIP//PAR-CLIP//Proteomics//pSILAC	18668040|23592263|23446348|23706177	Unspecified
hsa-let-7b-5p	MIMAT0000063	MIER2	54531	CLASH	23622248	Unspecified
hsa-let-7b-5p	MIMAT0000063	DDX49	54555	Proteomics	18668040	Unspecified
hsa-let-7b-5p	MIMAT0000063	CCNJ	54619	Microarray	17699775	Unspecified
hsa-let-7b-5p	MIMAT0000063	ARL15	54622	Proteomics//pSILAC	18668040	Unspecified
hsa-let-7b-5p	MIMAT0000063	TBC1D13	54662	Proteomics	18668040	Unspecified
hsa-let-7b-5p	MIMAT0000063	WDR74	54663	Proteomics	18668040	Unspecified
hsa-let-7b-5p	MIMAT0000063	MANSC1	54682	CLASH	23622248	Unspecified
hsa-let-7b-5p	MIMAT0000063	RBFOX1	54715	Proteomics	18668040	Unspecified
hsa-let-7b-5p	MIMAT0000063	PPP1R12C	54776	CLASH	23622248	Unspecified
hsa-let-7b-5p	MIMAT0000063	NSMCE4A	54780	Proteomics	18668040	Unspecified
hsa-let-7b-5p	MIMAT0000063	HAUS6	54801	CLASH	23622248	Unspecified
hsa-let-7b-5p	MIMAT0000063	WDR55	54853	CLASH	23622248	Unspecified
hsa-let-7b-5p	MIMAT0000063	TOR4A	54863	CLASH	23622248	Unspecified
hsa-let-7b-5p	MIMAT0000063	GPATCH4	54865	Proteomics	18668040	Unspecified
hsa-let-7b-5p	MIMAT0000063	PIGG	54872	CLASH	23622248	Unspecified
hsa-let-7b-5p	MIMAT0000063	BCOR	54880	CLASH	23622248	Unspecified
hsa-let-7b-5p	MIMAT0000063	NSUN2	54888	CLASH	23622248	Unspecified
hsa-let-7b-5p	MIMAT0000063	NCAPG2	54892	Proteomics//pSILAC	18668040	Unspecified
hsa-let-7b-5p	MIMAT0000063	CDKAL1	54901	HITS-CLIP//Proteomics//pSILAC	18668040|23706177	Unspecified
hsa-let-7b-5p	MIMAT0000063	SEMA4C	54910	PAR-CLIP	24398324|23446348|20371350	Unspecified
hsa-let-7b-5p	MIMAT0000063	DNAAF5	54919	Proteomics	18668040	Unspecified
hsa-let-7b-5p	MIMAT0000063	DUSP23	54935	Proteomics//pSILAC	18668040	Unspecified
hsa-let-7b-5p	MIMAT0000063	DNAJC28	54943	HITS-CLIP	23313552	Unspecified
hsa-let-7b-5p	MIMAT0000063	C1orf27	54953	Proteomics//pSILAC	18668040	Unspecified
hsa-let-7b-5p	MIMAT0000063	PARP16	54956	PAR-CLIP	20371350	Unspecified
hsa-let-7b-5p	MIMAT0000063	INTS11	54973	Proteomics	18668040	Unspecified
hsa-let-7b-5p	MIMAT0000063	SLC35F6	54978	Proteomics//pSILAC	18668040	Unspecified
hsa-let-7b-5p	MIMAT0000063	PIH1D1	55011	Proteomics	18668040	Unspecified
hsa-let-7b-5p	MIMAT0000063	USP47	55031	PAR-CLIP	27292025	Unspecified
hsa-let-7b-5p	MIMAT0000063	PDPR	55066	Proteomics	18668040	Unspecified
hsa-let-7b-5p	MIMAT0000063	OXR1	55074	CLASH	23622248	Unspecified
hsa-let-7b-5p	MIMAT0000063	CCDC186	55088	CLASH	23622248	Unspecified
hsa-let-7b-5p	MIMAT0000063	GPATCH1	55094	CLASH	23622248	Unspecified
hsa-let-7b-5p	MIMAT0000063	ARHGAP17	55114	Proteomics	18668040	Unspecified
hsa-let-7b-5p	MIMAT0000063	FIGN	55137	HITS-CLIP//PAR-CLIP	23446348|21572407|20371350|23706177	Unspecified
hsa-let-7b-5p	MIMAT0000063	ANKZF1	55139	Proteomics	18668040	Unspecified
hsa-let-7b-5p	MIMAT0000063	CDCA8	55143	Proteomics	18668040	Unspecified
hsa-let-7b-5p	MIMAT0000063	SDAD1	55153	Proteomics	18668040	Unspecified
hsa-let-7b-5p	MIMAT0000063	TMEM33	55161	Proteomics	18668040	Unspecified
hsa-let-7b-5p	MIMAT0000063	KLHL11	55175	CLASH	23622248	Unspecified
hsa-let-7b-5p	MIMAT0000063	MRM3	55178	Proteomics	18668040	Unspecified
hsa-let-7b-5p	MIMAT0000063	ARL8B	55207	HITS-CLIP	23706177	Unspecified
hsa-let-7b-5p	MIMAT0000063	SETD5	55209	CLASH	23622248	Unspecified
hsa-let-7b-5p	MIMAT0000063	BBS7	55212	CLASH	23622248	Unspecified
hsa-let-7b-5p	MIMAT0000063	C11orf57	55216	PAR-CLIP	23592263|21572407	Unspecified
hsa-let-7b-5p	MIMAT0000063	LRRC20	55222	PAR-CLIP	23592263	Unspecified
hsa-let-7b-5p	MIMAT0000063	MOB1A	55233	Proteomics	18668040	Unspecified
hsa-let-7b-5p	MIMAT0000063	SLC38A7	55238	HITS-CLIP	23706177	Unspecified
hsa-let-7b-5p	MIMAT0000063	STEAP3	55240	CLASH	23622248	Unspecified
hsa-let-7b-5p	MIMAT0000063	QRSL1	55278	Proteomics	18668040	Unspecified
hsa-let-7b-5p	MIMAT0000063	TBC1D19	55296	PAR-CLIP	22291592	Unspecified
hsa-let-7b-5p	MIMAT0000063	SYNJ2BP	55333	PAR-CLIP	23592263|26701625	Unspecified
hsa-let-7b-5p	MIMAT0000063	WDR33	55339	Proteomics	18668040	Unspecified
hsa-let-7b-5p	MIMAT0000063	LSG1	55341	Proteomics	18668040	Unspecified
hsa-let-7b-5p	MIMAT0000063	TMEM63B	55362	CLASH	23622248	Unspecified
hsa-let-7b-5p	MIMAT0000063	LGR4	55366	Flow//Luciferase reporter assay//qRT-PCR//Western blot	27179410	Unspecified
hsa-let-7b-5p	MIMAT0000063	YOD1	55432	PAR-CLIP	23446348|21572407|20371350	Unspecified
hsa-let-7b-5p	MIMAT0000063	NDUFAF7	55471	Proteomics	18668040	Unspecified
hsa-let-7b-5p	MIMAT0000063	DHTKD1	55526	CLASH	23622248	Unspecified
hsa-let-7b-5p	MIMAT0000063	FOXRED1	55572	Proteomics	18668040	Unspecified
hsa-let-7b-5p	MIMAT0000063	CDV3	55573	PAR-CLIP	21572407	Unspecified
hsa-let-7b-5p	MIMAT0000063	SUPT20H	55578	CLASH	23622248	Unspecified
hsa-let-7b-5p	MIMAT0000063	KIF27	55582	PAR-CLIP	22100165	Unspecified
hsa-let-7b-5p	MIMAT0000063	UBE2Q1	55585	CLASH	23622248	Unspecified
hsa-let-7b-5p	MIMAT0000063	OTUB1	55611	CLASH	23622248	Unspecified
hsa-let-7b-5p	MIMAT0000063	TRMT1	55621	Proteomics//pSILAC	18668040	Unspecified
hsa-let-7b-5p	MIMAT0000063	LRRC40	55631	Proteomics	18668040	Unspecified
hsa-let-7b-5p	MIMAT0000063	CHD7	55636	CLASH	23622248	Unspecified
hsa-let-7b-5p	MIMAT0000063	BCAS4	55653	CLASH	23622248	Unspecified
hsa-let-7b-5p	MIMAT0000063	YEATS2	55689	CLASH	23622248	Unspecified
hsa-let-7b-5p	MIMAT0000063	RBM22	55696	CLASH	23622248	Unspecified
hsa-let-7b-5p	MIMAT0000063	IARS2	55699	CLASH	23622248	Unspecified
hsa-let-7b-5p	MIMAT0000063	MAP7D1	55700	Proteomics//pSILAC	18668040	Unspecified
hsa-let-7b-5p	MIMAT0000063	POLR3B	55703	Proteomics	18668040	Unspecified
hsa-let-7b-5p	MIMAT0000063	IPO9	55705	HITS-CLIP	23313552	Unspecified
hsa-let-7b-5p	MIMAT0000063	TENM3	55714	CLASH	23622248	Unspecified
hsa-let-7b-5p	MIMAT0000063	SLF2	55719	CLASH	23622248	Unspecified
hsa-let-7b-5p	MIMAT0000063	FAM222B	55731	PAR-CLIP	21572407	Unspecified
hsa-let-7b-5p	MIMAT0000063	DNAJC11	55735	Proteomics	18668040	Unspecified
hsa-let-7b-5p	MIMAT0000063	CNDP2	55748	Proteomics	18668040	Unspecified
hsa-let-7b-5p	MIMAT0000063	RIOK2	55781	Proteomics	18668040	Unspecified
hsa-let-7b-5p	MIMAT0000063	TXLNG	55787	PAR-CLIP	21572407	Unspecified
hsa-let-7b-5p	MIMAT0000063	DDX28	55794	Proteomics	18668040	Unspecified
hsa-let-7b-5p	MIMAT0000063	UTP6	55813	Proteomics	18668040	Unspecified
hsa-let-7b-5p	MIMAT0000063	DBNDD2	55861	CLASH	23622248	Unspecified
hsa-let-7b-5p	MIMAT0000063	ECHDC1	55862	PAR-CLIP	21572407	Unspecified
hsa-let-7b-5p	MIMAT0000063	NXT2	55916	Microarray	17699775	Unspecified
hsa-let-7b-5p	MIMAT0000063	YLPM1	56252	CLASH	23622248	Unspecified
hsa-let-7b-5p	MIMAT0000063	LRRC8A	56262	Proteomics	18668040	Unspecified
hsa-let-7b-5p	MIMAT0000063	KYAT3	56267	Proteomics//pSILAC	18668040	Unspecified
hsa-let-7b-5p	MIMAT0000063	DIABLO	56616	PAR-CLIP	23446348|20371350	Unspecified
hsa-let-7b-5p	MIMAT0000063	SAR1A	56681	HITS-CLIP	23706177	Unspecified
hsa-let-7b-5p	MIMAT0000063	ZC3HAV1	56829	CLASH	23622248	Unspecified
hsa-let-7b-5p	MIMAT0000063	RAD18	56852	PAR-CLIP	21572407	Unspecified
hsa-let-7b-5p	MIMAT0000063	DPYSL5	56896	CLASH	23622248	Unspecified
hsa-let-7b-5p	MIMAT0000063	C1GALT1	56913	CLASH	23622248	Unspecified
hsa-let-7b-5p	MIMAT0000063	SMARCAD1	56916	PAR-CLIP	24398324|20371350	Unspecified
hsa-let-7b-5p	MIMAT0000063	DHX33	56919	Proteomics	18668040	Unspecified
hsa-let-7b-5p	MIMAT0000063	C5orf15	56951	CLASH	23622248	Unspecified
hsa-let-7b-5p	MIMAT0000063	ATXN7L3	56970	PAR-CLIP	23592263	Unspecified
hsa-let-7b-5p	MIMAT0000063	YAE1D1	57002	PAR-CLIP	23592263	Unspecified
hsa-let-7b-5p	MIMAT0000063	PITHD1	57095	Proteomics	18668040	Unspecified
hsa-let-7b-5p	MIMAT0000063	C12orf4	57102	PAR-CLIP	23446348	Unspecified
hsa-let-7b-5p	MIMAT0000063	MRPL47	57129	Proteomics	18668040	Unspecified
hsa-let-7b-5p	MIMAT0000063	RALGAPB	57148	CLASH	23622248	Unspecified
hsa-let-7b-5p	MIMAT0000063	SPRYD7	57213	Proteomics	18668040	Unspecified
hsa-let-7b-5p	MIMAT0000063	NHSL1	57224	CLASH	23622248	Unspecified
hsa-let-7b-5p	MIMAT0000063	SCYL1	57410	Proteomics//pSILAC	18668040	Unspecified
hsa-let-7b-5p	MIMAT0000063	BIRC6	57448	qRT-PCR	17942906	Unspecified
hsa-let-7b-5p	MIMAT0000063	KIAA1143	57456	PAR-CLIP	26701625	Unspecified
hsa-let-7b-5p	MIMAT0000063	SCAF4	57466	Proteomics	18668040	Unspecified
hsa-let-7b-5p	MIMAT0000063	LRRC47	57470	Proteomics	18668040	Unspecified
hsa-let-7b-5p	MIMAT0000063	KIDINS220	57498	Proteomics	18668040	Unspecified
hsa-let-7b-5p	MIMAT0000063	MTUS1	57509	CLASH//PAR-CLIP	23622248|23592263|24398324|23446348|26701625	Unspecified
hsa-let-7b-5p	MIMAT0000063	XPO5	57510	Proteomics	18668040	Unspecified
hsa-let-7b-5p	MIMAT0000063	MIB1	57534	CLASH	23622248	Unspecified
hsa-let-7b-5p	MIMAT0000063	KIAA1328	57536	HITS-CLIP	23313552	Unspecified
hsa-let-7b-5p	MIMAT0000063	PDP2	57546	CLASH//PAR-CLIP	23622248|23592263	Unspecified
hsa-let-7b-5p	MIMAT0000063	CEP126	57562	CLASH	23622248	Unspecified
hsa-let-7b-5p	MIMAT0000063	ZNF687	57592	CLASH	23622248	Unspecified
hsa-let-7b-5p	MIMAT0000063	KIAA1549	57670	CLASH	23622248	Unspecified
hsa-let-7b-5p	MIMAT0000063	KIAA1586	57691	CLASH	23622248	Unspecified
hsa-let-7b-5p	MIMAT0000063	ZNF317	57693	CLASH	23622248	Unspecified
hsa-let-7b-5p	MIMAT0000063	IGDCC4	57722	PAR-CLIP	23446348|21572407|20371350|26701625	Unspecified
hsa-let-7b-5p	MIMAT0000063	NCOA5	57727	CLASH	23622248	Unspecified
hsa-let-7b-5p	MIMAT0000063	RAB40C	57799	PAR-CLIP	23592263	Unspecified
hsa-let-7b-5p	MIMAT0000063	RAP2C	57826	Proteomics	18668040	Unspecified
hsa-let-7b-5p	MIMAT0000063	TRAPPC1	58485	CLASH	23622248	Unspecified
hsa-let-7b-5p	MIMAT0000063	ABHD17C	58489	PAR-CLIP	20371350	Unspecified
hsa-let-7b-5p	MIMAT0000063	TLNRD1	59274	CLASH	23622248	Unspecified
hsa-let-7b-5p	MIMAT0000063	CACNG8	59283	CLASH	23622248	Unspecified
hsa-let-7b-5p	MIMAT0000063	SLC25A19	60386	Proteomics	18668040	Unspecified
hsa-let-7b-5p	MIMAT0000063	SPCS3	60559	Proteomics//pSILAC	18668040	Unspecified
hsa-let-7b-5p	MIMAT0000063	BCORL1	63035	CLASH	23622248	Unspecified
hsa-let-7b-5p	MIMAT0000063	GALNT11	63917	CLASH	23622248	Unspecified
hsa-let-7b-5p	MIMAT0000063	PRSS22	64063	HITS-CLIP	23313552	Unspecified
hsa-let-7b-5p	MIMAT0000063	XYLT2	64132	CLASH	23622248	Unspecified
hsa-let-7b-5p	MIMAT0000063	ERAP2	64167	CLASH	23622248	Unspecified
hsa-let-7b-5p	MIMAT0000063	DNAJC1	64215	Proteomics	18668040	Unspecified
hsa-let-7b-5p	MIMAT0000063	NSD1	64324	PAR-CLIP	24398324	Unspecified
hsa-let-7b-5p	MIMAT0000063	NXN	64359	Proteomics//pSILAC	18668040	Unspecified
hsa-let-7b-5p	MIMAT0000063	ZNF106	64397	CLASH	23622248	Unspecified
hsa-let-7b-5p	MIMAT0000063	GZF1	64412	Microarray	17699775	Unspecified
hsa-let-7b-5p	MIMAT0000063	NOM1	64434	PAR-CLIP	23592263|23446348	Unspecified
hsa-let-7b-5p	MIMAT0000063	CPEB1	64506	Luciferase reporter assay//Microarray//qRT-PCR	22995917	Unspecified
hsa-let-7b-5p	MIMAT0000063	ANAPC1	64682	Microarray//Proteomics//pSILAC//qRT-PCR//Western blot	18668040|26540468	Unspecified
hsa-let-7b-5p	MIMAT0000063	NUCKS1	64710	CLASH	23622248	Unspecified
hsa-let-7b-5p	MIMAT0000063	TBC1D15	64786	Proteomics	18668040	Unspecified
hsa-let-7b-5p	MIMAT0000063	ELOVL1	64834	Proteomics	18668040	Unspecified
hsa-let-7b-5p	MIMAT0000063	TUT1	64852	CLASH	23622248	Unspecified
hsa-let-7b-5p	MIMAT0000063	AIDA	64853	CLASH	23622248	Unspecified
hsa-let-7b-5p	MIMAT0000063	CCDC71	64925	CLASH	23622248	Unspecified
hsa-let-7b-5p	MIMAT0000063	NT5DC2	64943	CLASH	23622248	Unspecified
hsa-let-7b-5p	MIMAT0000063	MRPS24	64951	Proteomics//pSILAC	18668040	Unspecified
hsa-let-7b-5p	MIMAT0000063	MRPS11	64963	CLASH	23622248	Unspecified
hsa-let-7b-5p	MIMAT0000063	NOL6	65083	Proteomics	18668040	Unspecified
hsa-let-7b-5p	MIMAT0000063	MARCKSL1	65108	PAR-CLIP	26701625	Unspecified
hsa-let-7b-5p	MIMAT0000063	WNK1	65125	CLASH	23622248	Unspecified
hsa-let-7b-5p	MIMAT0000063	PYCR3	65263	Proteomics	18668040	Unspecified
hsa-let-7b-5p	MIMAT0000063	PLEKHA3	65977	PAR-CLIP	21572407	Unspecified
hsa-let-7b-5p	MIMAT0000063	PHACTR4	65979	HITS-CLIP	23706177	Unspecified
hsa-let-7b-5p	MIMAT0000063	GGCT	79017	Proteomics//pSILAC	18668040	Unspecified
hsa-let-7b-5p	MIMAT0000063	PDCL3	79031	CLASH	23622248	Unspecified
hsa-let-7b-5p	MIMAT0000063	NABP2	79035	CLASH	23622248	Unspecified
hsa-let-7b-5p	MIMAT0000063	KXD1	79036	CLASH	23622248	Unspecified
hsa-let-7b-5p	MIMAT0000063	ASPSCR1	79058	CLASH	23622248	Unspecified
hsa-let-7b-5p	MIMAT0000063	ATG9A	79065	PAR-CLIP//Proteomics	18668040|23592263|26701625|27292025	Unspecified
hsa-let-7b-5p	MIMAT0000063	FTO	79068	CLASH	23622248	Unspecified
hsa-let-7b-5p	MIMAT0000063	DCTPP1	79077	Proteomics//pSILAC	18668040	Unspecified
hsa-let-7b-5p	MIMAT0000063	ZNF426	79088	CLASH	23622248	Unspecified
hsa-let-7b-5p	MIMAT0000063	EFHD2	79180	PAR-CLIP	23592263	Unspecified
hsa-let-7b-5p	MIMAT0000063	WDR25	79446	CLASH	23622248	Unspecified
hsa-let-7b-5p	MIMAT0000063	ADIPOR2	79602	CLASH//PAR-CLIP	23622248|21572407	Unspecified
hsa-let-7b-5p	MIMAT0000063	RHBDF2	79651	PAR-CLIP	26701625	Unspecified
hsa-let-7b-5p	MIMAT0000063	MSANTD2	79684	CLASH	23622248	Unspecified
hsa-let-7b-5p	MIMAT0000063	IPO4	79711	CLASH//Proteomics//pSILAC	18668040|23622248	Unspecified
hsa-let-7b-5p	MIMAT0000063	LIN28A	79727	Luciferase reporter assay//Reporter assay	15131085	Unspecified
hsa-let-7b-5p	MIMAT0000063	NARS2	79731	Proteomics	18668040	Unspecified
hsa-let-7b-5p	MIMAT0000063	GEMIN7	79760	Proteomics//pSILAC	18668040	Unspecified
hsa-let-7b-5p	MIMAT0000063	ISOC2	79763	CLASH	23622248	Unspecified
hsa-let-7b-5p	MIMAT0000063	ZFHX4	79776	CLASH	23622248	Unspecified
hsa-let-7b-5p	MIMAT0000063	C12orf49	79794	CLASH	23622248	Unspecified
hsa-let-7b-5p	MIMAT0000063	NAA40	79829	Proteomics//pSILAC	18668040	Unspecified
hsa-let-7b-5p	MIMAT0000063	FAM57A	79850	CLASH	23622248	Unspecified
hsa-let-7b-5p	MIMAT0000063	CCDC134	79879	Proteomics	18668040	Unspecified
hsa-let-7b-5p	MIMAT0000063	MRM1	79922	Proteomics//pSILAC	18668040	Unspecified
hsa-let-7b-5p	MIMAT0000063	WLS	79971	Proteomics	18668040	Unspecified
hsa-let-7b-5p	MIMAT0000063	CPED1	79974	Microarray	17699775	Unspecified
hsa-let-7b-5p	MIMAT0000063	DOCK5	80005	Proteomics//pSILAC	18668040	Unspecified
hsa-let-7b-5p	MIMAT0000063	NAA25	80018	Proteomics//pSILAC	18668040	Unspecified
hsa-let-7b-5p	MIMAT0000063	FOXRED2	80020	CLASH	23622248	Unspecified
hsa-let-7b-5p	MIMAT0000063	ZNF556	80032	HITS-CLIP	23824327	Unspecified
hsa-let-7b-5p	MIMAT0000063	ZNF606	80095	CLASH	23622248	Unspecified
hsa-let-7b-5p	MIMAT0000063	PTGES2	80142	CLASH	23622248	Unspecified
hsa-let-7b-5p	MIMAT0000063	SIKE1	80143	CLASH	23622248	Unspecified
hsa-let-7b-5p	MIMAT0000063	NAA15	80155	Proteomics	18668040	Unspecified
hsa-let-7b-5p	MIMAT0000063	OPA3	80207	PAR-CLIP	23592263|26701625	Unspecified
hsa-let-7b-5p	MIMAT0000063	NAA50	80218	Proteomics	18668040	Unspecified
hsa-let-7b-5p	MIMAT0000063	PAAF1	80227	Proteomics	18668040	Unspecified
hsa-let-7b-5p	MIMAT0000063	WDR26	80232	CLASH	23622248	Unspecified
hsa-let-7b-5p	MIMAT0000063	EDEM3	80267	HITS-CLIP//Proteomics//pSILAC	18668040|23313552	Unspecified
hsa-let-7b-5p	MIMAT0000063	WDCP	80304	CLASH	23622248	Unspecified
hsa-let-7b-5p	MIMAT0000063	TRABD	80305	CLASH//Proteomics//pSILAC	18668040|23622248	Unspecified
hsa-let-7b-5p	MIMAT0000063	MED28	80306	CLASH	23622248	Unspecified
hsa-let-7b-5p	MIMAT0000063	FLAD1	80308	CLASH//Proteomics	18668040|23622248	Unspecified
hsa-let-7b-5p	MIMAT0000063	CPEB4	80315	Luciferase reporter assay//Microarray//qRT-PCR	22995917	Unspecified
hsa-let-7b-5p	MIMAT0000063	PUS1	80324	Proteomics	18668040	Unspecified
hsa-let-7b-5p	MIMAT0000063	REEP4	80346	Proteomics	18668040	Unspecified
hsa-let-7b-5p	MIMAT0000063	SLC19A3	80704	HITS-CLIP	23706177	Unspecified
hsa-let-7b-5p	MIMAT0000063	AARSD1	80755	Proteomics//pSILAC	18668040	Unspecified
hsa-let-7b-5p	MIMAT0000063	CPTP	80772	CLASH	23622248	Unspecified
hsa-let-7b-5p	MIMAT0000063	LIMD2	80774	PAR-CLIP	23592263	Unspecified
hsa-let-7b-5p	MIMAT0000063	INTS5	80789	Proteomics	18668040	Unspecified
hsa-let-7b-5p	MIMAT0000063	SLC25A32	81034	Proteomics//pSILAC	18668040	Unspecified
hsa-let-7b-5p	MIMAT0000063	COLEC12	81035	PAR-CLIP	21572407	Unspecified
hsa-let-7b-5p	MIMAT0000063	SLC38A1	81539	Proteomics	18668040	Unspecified
hsa-let-7b-5p	MIMAT0000063	GDPD5	81544	CLASH	23622248	Unspecified
hsa-let-7b-5p	MIMAT0000063	RCC1L	81554	Proteomics	18668040	Unspecified
hsa-let-7b-5p	MIMAT0000063	INTS14	81556	Proteomics	18668040	Unspecified
hsa-let-7b-5p	MIMAT0000063	C1orf21	81563	PAR-CLIP	20371350	Unspecified
hsa-let-7b-5p	MIMAT0000063	ANP32E	81611	Proteomics	18668040	Unspecified
hsa-let-7b-5p	MIMAT0000063	C6orf62	81688	CLASH	23622248	Unspecified
hsa-let-7b-5p	MIMAT0000063	ZNF611	81856	HITS-CLIP//PAR-CLIP	21572407|20371350|23706177	Unspecified
hsa-let-7b-5p	MIMAT0000063	MED25	81857	CLASH	23622248	Unspecified
hsa-let-7b-5p	MIMAT0000063	EMC6	83460	Proteomics	18668040	Unspecified
hsa-let-7b-5p	MIMAT0000063	DNAL1	83544	PAR-CLIP	21572407|27292025	Unspecified
hsa-let-7b-5p	MIMAT0000063	UCK1	83549	CLASH	23622248	Unspecified
hsa-let-7b-5p	MIMAT0000063	ATAD3B	83858	Proteomics//pSILAC	18668040	Unspecified
hsa-let-7b-5p	MIMAT0000063	CDCA7	83879	Microarray	17699775	Unspecified
hsa-let-7b-5p	MIMAT0000063	HASPIN	83903	HITS-CLIP//PAR-CLIP	21572407|20371350|23706177	Unspecified
hsa-let-7b-5p	MIMAT0000063	KREMEN1	83999	PAR-CLIP	23592263|26701625	Unspecified
hsa-let-7b-5p	MIMAT0000063	EMILIN2	84034	HITS-CLIP//PAR-CLIP	20371350|23706177	Unspecified
hsa-let-7b-5p	MIMAT0000063	SLC10A7	84068	PAR-CLIP	24398324|21572407|20371350	Unspecified
hsa-let-7b-5p	MIMAT0000063	WDR75	84128	Proteomics	18668040	Unspecified
hsa-let-7b-5p	MIMAT0000063	TOMM40L	84134	PAR-CLIP	26701625|27292025	Unspecified
hsa-let-7b-5p	MIMAT0000063	UTP15	84135	Proteomics	18668040	Unspecified
hsa-let-7b-5p	MIMAT0000063	ZNF644	84146	PAR-CLIP	23446348	Unspecified
hsa-let-7b-5p	MIMAT0000063	ANTXR1	84168	CLASH	23622248	Unspecified
hsa-let-7b-5p	MIMAT0000063	POLR1B	84172	Proteomics	18668040	Unspecified
hsa-let-7b-5p	MIMAT0000063	FAM96A	84191	Proteomics//pSILAC	18668040	Unspecified
hsa-let-7b-5p	MIMAT0000063	ZCCHC9	84240	CLASH	23622248	Unspecified
hsa-let-7b-5p	MIMAT0000063	NOA1	84273	PAR-CLIP	23592263|23446348	Unspecified
hsa-let-7b-5p	MIMAT0000063	FAM213A	84293	Proteomics	18668040	Unspecified
hsa-let-7b-5p	MIMAT0000063	LLPH	84298	Proteomics	18668040	Unspecified
hsa-let-7b-5p	MIMAT0000063	MIEN1	84299	CLASH	23622248	Unspecified
hsa-let-7b-5p	MIMAT0000063	CCDC115	84317	Proteomics//pSILAC	18668040	Unspecified
hsa-let-7b-5p	MIMAT0000063	LZIC	84328	Proteomics	18668040	Unspecified
hsa-let-7b-5p	MIMAT0000063	GFM2	84340	Proteomics	18668040	Unspecified
hsa-let-7b-5p	MIMAT0000063	CYSTM1	84418	CLASH	23622248	Unspecified
hsa-let-7b-5p	MIMAT0000063	RAB11FIP4	84440	PAR-CLIP	24398324	Unspecified
hsa-let-7b-5p	MIMAT0000063	ZBTB37	84614	PAR-CLIP	20371350	Unspecified
hsa-let-7b-5p	MIMAT0000063	USP38	84640	PAR-CLIP	21572407	Unspecified
hsa-let-7b-5p	MIMAT0000063	FAM126A	84668	CLASH	23622248	Unspecified
hsa-let-7b-5p	MIMAT0000063	GTPBP3	84705	Proteomics//pSILAC	18668040	Unspecified
hsa-let-7b-5p	MIMAT0000063	PRRC2B	84726	CLASH	23622248	Unspecified
hsa-let-7b-5p	MIMAT0000063	FUT10	84750	PAR-CLIP	23592263|26701625	Unspecified
hsa-let-7b-5p	MIMAT0000063	TUBA1C	84790	CLASH	23622248	Unspecified
hsa-let-7b-5p	MIMAT0000063	IL17RC	84818	CLASH	23622248	Unspecified
hsa-let-7b-5p	MIMAT0000063	PLXDC2	84898	Proteomics	18668040	Unspecified
hsa-let-7b-5p	MIMAT0000063	FAM136A	84908	CLASH	23622248	Unspecified
hsa-let-7b-5p	MIMAT0000063	ZNF587	84914	PAR-CLIP	23592263	Unspecified
hsa-let-7b-5p	MIMAT0000063	PPP1R15B	84919	PAR-CLIP	23592263|27292025	Unspecified
hsa-let-7b-5p	MIMAT0000063	FAM104A	84923	PAR-CLIP	20371350	Unspecified
hsa-let-7b-5p	MIMAT0000063	ZNF566	84924	PAR-CLIP	23446348|21572407|20371350	Unspecified
hsa-let-7b-5p	MIMAT0000063	MPND	84954	CLASH	23622248	Unspecified
hsa-let-7b-5p	MIMAT0000063	FBXL20	84961	PAR-CLIP	21572407	Unspecified
hsa-let-7b-5p	MIMAT0000063	REPS1	85021	CLASH	23622248	Unspecified
hsa-let-7b-5p	MIMAT0000063	HIST1H2BK	85236	PAR-CLIP	23592263|27292025	Unspecified
hsa-let-7b-5p	MIMAT0000063	ZCCHC3	85364	PAR-CLIP	23446348|26701625	Unspecified
hsa-let-7b-5p	MIMAT0000063	EAF1	85403	CLASH	23622248	Unspecified
hsa-let-7b-5p	MIMAT0000063	MIDN	90007	CLASH//PAR-CLIP	23622248|26701625	Unspecified
hsa-let-7b-5p	MIMAT0000063	ZNF799	90576	HITS-CLIP	23313552	Unspecified
hsa-let-7b-5p	MIMAT0000063	PIP4P1	90809	CLASH	23622248	Unspecified
hsa-let-7b-5p	MIMAT0000063	ADCK2	90956	CLASH	23622248	Unspecified
hsa-let-7b-5p	MIMAT0000063	DHX57	90957	CLASH//Proteomics//pSILAC	18668040|23622248	Unspecified
hsa-let-7b-5p	MIMAT0000063	FMNL3	91010	PAR-CLIP	22100165	Unspecified
hsa-let-7b-5p	MIMAT0000063	L3MBTL4	91133	CLASH	23622248	Unspecified
hsa-let-7b-5p	MIMAT0000063	YTHDC1	91746	CLASH	23622248	Unspecified
hsa-let-7b-5p	MIMAT0000063	NEK9	91754	CLASH	23622248	Unspecified
hsa-let-7b-5p	MIMAT0000063	C11orf52	91894	CLASH	23622248	Unspecified
hsa-let-7b-5p	MIMAT0000063	ZC3HAV1L	92092	PAR-CLIP	23592263	Unspecified
hsa-let-7b-5p	MIMAT0000063	OXNAD1	92106	Proteomics	18668040	Unspecified
hsa-let-7b-5p	MIMAT0000063	MTSS1L	92154	CLASH	23622248	Unspecified
hsa-let-7b-5p	MIMAT0000063	NAF1	92345	Proteomics	18668040	Unspecified
hsa-let-7b-5p	MIMAT0000063	MOB1B	92597	Proteomics	18668040	Unspecified
hsa-let-7b-5p	MIMAT0000063	TIMM50	92609	CLASH	23622248	Unspecified
hsa-let-7b-5p	MIMAT0000063	MGME1	92667	Proteomics//pSILAC	18668040	Unspecified
hsa-let-7b-5p	MIMAT0000063	SLC38A5	92745	Proteomics	18668040	Unspecified
hsa-let-7b-5p	MIMAT0000063	MARS2	92935	PAR-CLIP//pSILAC	18668040|26701625	Unspecified
hsa-let-7b-5p	MIMAT0000063	IGSF8	93185	CLASH	23622248	Unspecified
hsa-let-7b-5p	MIMAT0000063	SDR42E1	93517	PAR-CLIP	24398324	Unspecified
hsa-let-7b-5p	MIMAT0000063	ZFAND4	93550	HITS-CLIP//PAR-CLIP	23706177|23313552|27292025	Unspecified
hsa-let-7b-5p	MIMAT0000063	MFSD3	113655	CLASH	23622248	Unspecified
hsa-let-7b-5p	MIMAT0000063	TOE1	114034	Proteomics	18668040	Unspecified
hsa-let-7b-5p	MIMAT0000063	BTBD9	114781	CLASH	23622248	Unspecified
hsa-let-7b-5p	MIMAT0000063	MBD6	114785	CLASH	23622248	Unspecified
hsa-let-7b-5p	MIMAT0000063	OSBPL10	114884	Proteomics	18668040	Unspecified
hsa-let-7b-5p	MIMAT0000063	KCTD12	115207	Proteomics	18668040	Unspecified
hsa-let-7b-5p	MIMAT0000063	CTHRC1	115908	Luciferase reporter assay//qRT-PCR//Western blot	25510669	Unspecified
hsa-let-7b-5p	MIMAT0000063	TSEN15	116461	CLASH	23622248	Unspecified
hsa-let-7b-5p	MIMAT0000063	DCD	117159	Proteomics	18668040	Unspecified
hsa-let-7b-5p	MIMAT0000063	RFFL	117584	CLASH	23622248	Unspecified
hsa-let-7b-5p	MIMAT0000063	PDZD8	118987	PAR-CLIP	21572407	Unspecified
hsa-let-7b-5p	MIMAT0000063	LRIG3	121227	PAR-CLIP	21572407|20371350	Unspecified
hsa-let-7b-5p	MIMAT0000063	NAA30	122830	PAR-CLIP	21572407	Unspecified
hsa-let-7b-5p	MIMAT0000063	MSI2	124540	PAR-CLIP	21572407	Unspecified
hsa-let-7b-5p	MIMAT0000063	C19orf47	126526	PAR-CLIP	21572407|20371350	Unspecified
hsa-let-7b-5p	MIMAT0000063	GABPB2	126626	CLASH	23622248	Unspecified
hsa-let-7b-5p	MIMAT0000063	TBC1D20	128637	CLASH	23622248	Unspecified
hsa-let-7b-5p	MIMAT0000063	PIGU	128869	Proteomics	18668040	Unspecified
hsa-let-7b-5p	MIMAT0000063	NUP35	129401	Proteomics	18668040	Unspecified
hsa-let-7b-5p	MIMAT0000063	TRIM71	131405	PAR-CLIP	20371350	Unspecified
hsa-let-7b-5p	MIMAT0000063	FAM131A	131408	CLASH	23622248	Unspecified
hsa-let-7b-5p	MIMAT0000063	FAM43A	131583	PAR-CLIP	23592263|20371350	Unspecified
hsa-let-7b-5p	MIMAT0000063	GRPEL2	134266	CLASH//PAR-CLIP//Proteomics//pSILAC	18668040|23622248|23592263|24398324|23446348|21572407|20371350|26701625	Unspecified
hsa-let-7b-5p	MIMAT0000063	C5orf24	134553	CLASH	23622248	Unspecified
hsa-let-7b-5p	MIMAT0000063	PM20D2	135293	PAR-CLIP	21572407	Unspecified
hsa-let-7b-5p	MIMAT0000063	MTPN	136319	Reporter assay	15806104	Unspecified
hsa-let-7b-5p	MIMAT0000063	UBXN2B	137886	PAR-CLIP	21572407	Unspecified
hsa-let-7b-5p	MIMAT0000063	GPAT4	137964	PAR-CLIP	26701625	Unspecified
hsa-let-7b-5p	MIMAT0000063	BRI3BP	140707	HITS-CLIP	23706177	Unspecified
hsa-let-7b-5p	MIMAT0000063	SMCR8	140775	PAR-CLIP	24398324|23446348|21572407|26701625|27292025	Unspecified
hsa-let-7b-5p	MIMAT0000063	E2F7	144455	CLASH	23622248	Unspecified
hsa-let-7b-5p	MIMAT0000063	ZNF578	147660	HITS-CLIP	23706177	Unspecified
hsa-let-7b-5p	MIMAT0000063	ZNF417	147687	HITS-CLIP	23313552	Unspecified
hsa-let-7b-5p	MIMAT0000063	ZNF738	148203	HITS-CLIP	23706177	Unspecified
hsa-let-7b-5p	MIMAT0000063	SLC30A7	148867	Proteomics	18668040	Unspecified
hsa-let-7b-5p	MIMAT0000063	C1orf210	149466	HITS-CLIP//PAR-CLIP	23446348|21572407|23706177	Unspecified
hsa-let-7b-5p	MIMAT0000063	DTX3L	151636	HITS-CLIP	23706177	Unspecified
hsa-let-7b-5p	MIMAT0000063	CMC1	152100	Proteomics	18668040	Unspecified
hsa-let-7b-5p	MIMAT0000063	DAB2IP	153090	CLASH	23622248	Unspecified
hsa-let-7b-5p	MIMAT0000063	CEP120	153241	PAR-CLIP	23592263	Unspecified
hsa-let-7b-5p	MIMAT0000063	TMEM167A	153339	Proteomics	18668040	Unspecified
hsa-let-7b-5p	MIMAT0000063	TMEM65	157378	Proteomics	18668040	Unspecified
hsa-let-7b-5p	MIMAT0000063	RDH10	157506	Luciferase reporter assay//Proteomics//pSILAC	18668040	Unspecified
hsa-let-7b-5p	MIMAT0000063	ANKRD46	157567	PAR-CLIP	22100165|26701625	Unspecified
hsa-let-7b-5p	MIMAT0000063	FAM84B	157638	CLASH	23622248	Unspecified
hsa-let-7b-5p	MIMAT0000063	USP54	159195	CLASH	23622248	Unspecified
hsa-let-7b-5p	MIMAT0000063	TMTC3	160418	PAR-CLIP//Proteomics	18668040|23592263	Unspecified
hsa-let-7b-5p	MIMAT0000063	IFNLR1	163702	PAR-CLIP	23592263	Unspecified
hsa-let-7b-5p	MIMAT0000063	AGO3	192669	Microarray	17699775	Unspecified
hsa-let-7b-5p	MIMAT0000063	TMEM201	199953	CLASH//Proteomics	18668040|23622248	Unspecified
hsa-let-7b-5p	MIMAT0000063	TXLNA	200081	CLASH//PAR-CLIP	23622248|21572407	Unspecified
hsa-let-7b-5p	MIMAT0000063	IBA57	200205	CLASH	23622248	Unspecified
hsa-let-7b-5p	MIMAT0000063	KLHDC8B	200942	PAR-CLIP	23592263	Unspecified
hsa-let-7b-5p	MIMAT0000063	CENPV	201161	Proteomics	18668040	Unspecified
hsa-let-7b-5p	MIMAT0000063	UNC13D	201294	Proteomics	18668040	Unspecified
hsa-let-7b-5p	MIMAT0000063	ZNF584	201514	HITS-CLIP	23706177	Unspecified
hsa-let-7b-5p	MIMAT0000063	PDE12	201626	Microarray//PAR-CLIP//Proteomics	17699775|18668040|24398324|23446348|21572407|20371350	Unspecified
hsa-let-7b-5p	MIMAT0000063	TUBB	203068	CLASH	23622248	Unspecified
hsa-let-7b-5p	MIMAT0000063	HIPK1	204851	CLASH	23622248	Unspecified
hsa-let-7b-5p	MIMAT0000063	CCNY	219771	Proteomics	18668040	Unspecified
hsa-let-7b-5p	MIMAT0000063	SLC16A9	220963	PAR-CLIP	21572407	Unspecified
hsa-let-7b-5p	MIMAT0000063	FOXK1	221937	Proteomics	18668040	Unspecified
hsa-let-7b-5p	MIMAT0000063	TMED4	222068	PAR-CLIP	27292025	Unspecified
hsa-let-7b-5p	MIMAT0000063	SLC35F1	222553	CLASH	23622248	Unspecified
hsa-let-7b-5p	MIMAT0000063	AFG1L	246269	CLASH	23622248	Unspecified
hsa-let-7b-5p	MIMAT0000063	MMS22L	253714	Proteomics//pSILAC	18668040	Unspecified
hsa-let-7b-5p	MIMAT0000063	RNF144B	255488	PAR-CLIP	23592263	Unspecified
hsa-let-7b-5p	MIMAT0000063	ELMOD2	255520	CLASH	23622248	Unspecified
hsa-let-7b-5p	MIMAT0000063	MFSD8	256471	PAR-CLIP	24398324	Unspecified
hsa-let-7b-5p	MIMAT0000063	PGM2L1	283209	PAR-CLIP	23592263	Unspecified
hsa-let-7b-5p	MIMAT0000063	KCTD21	283219	PAR-CLIP	23592263	Unspecified
hsa-let-7b-5p	MIMAT0000063	TTC9C	283237	Proteomics//pSILAC	18668040	Unspecified
hsa-let-7b-5p	MIMAT0000063	ANKRD52	283373	CLASH	23622248	Unspecified
hsa-let-7b-5p	MIMAT0000063	SPRYD4	283377	Proteomics//pSILAC	18668040	Unspecified
hsa-let-7b-5p	MIMAT0000063	GATC	283459	Proteomics	18668040	Unspecified
hsa-let-7b-5p	MIMAT0000063	PRTG	283659	CLASH	23622248	Unspecified
hsa-let-7b-5p	MIMAT0000063	ZADH2	284273	CLASH//Proteomics	18668040|23622248	Unspecified
hsa-let-7b-5p	MIMAT0000063	ZNF841	284371	CLASH	23622248	Unspecified
hsa-let-7b-5p	MIMAT0000063	NBPF15	284565	CLASH	23622248	Unspecified
hsa-let-7b-5p	MIMAT0000063	C5orf51	285636	PAR-CLIP	23592263|24398324|23446348|21572407|20371350|26701625|27292025	Unspecified
hsa-let-7b-5p	MIMAT0000063	RNASE10	338879	CLASH	23622248	Unspecified
hsa-let-7b-5p	MIMAT0000063	ZBTB8OS	339487	HITS-CLIP//PAR-CLIP	23446348|23706177	Unspecified
hsa-let-7b-5p	MIMAT0000063	NAT8L	339983	PAR-CLIP	21572407	Unspecified
hsa-let-7b-5p	MIMAT0000063	ACER2	340485	PAR-CLIP	24398324	Unspecified
hsa-let-7b-5p	MIMAT0000063	ZNF774	342132	HITS-CLIP//PAR-CLIP	22100165|27418678	Unspecified
hsa-let-7b-5p	MIMAT0000063	ATXN1L	342371	CLASH	23622248	Unspecified
hsa-let-7b-5p	MIMAT0000063	MTX3	345778	HITS-CLIP	23706177	Unspecified
hsa-let-7b-5p	MIMAT0000063	SPATA12	353324	CLASH	23622248	Unspecified
hsa-let-7b-5p	MIMAT0000063	IRF2BP2	359948	CLASH	23622248	Unspecified
hsa-let-7b-5p	MIMAT0000063	NDUFA4P1	360165	PAR-CLIP	22100165	Unspecified
hsa-let-7b-5p	MIMAT0000063	NHLRC2	374354	HITS-CLIP	23313552	Unspecified
hsa-let-7b-5p	MIMAT0000063	DRAXIN	374946	CLASH	23622248	Unspecified
hsa-let-7b-5p	MIMAT0000063	NHLRC3	387921	PAR-CLIP	24398324|21572407|20371350	Unspecified
hsa-let-7b-5p	MIMAT0000063	BEND4	389206	PAR-CLIP	21572407|20371350	Unspecified
hsa-let-7b-5p	MIMAT0000063	PSMG4	389362	CLASH	23622248	Unspecified
hsa-let-7b-5p	MIMAT0000063	LIN28B	389421	Luciferase reporter assay//Microarray	17699775|16971064	Unspecified
hsa-let-7b-5p	MIMAT0000063	RBM12B	389677	PAR-CLIP//Proteomics	18668040|21572407|20371350	Unspecified
hsa-let-7b-5p	MIMAT0000063	NUDT19	390916	Proteomics//pSILAC	18668040	Unspecified
hsa-let-7b-5p	MIMAT0000063	ZNF805	390980	CLASH	23622248	Unspecified
hsa-let-7b-5p	MIMAT0000063	RAB19	401409	HITS-CLIP//PAR-CLIP	23706177|23313552|27292025	Unspecified
hsa-let-7b-5p	MIMAT0000063	POTEG	404785	CLASH//PAR-CLIP	23622248|26701625|27292025	Unspecified
hsa-let-7b-5p	MIMAT0000063	NOMO3	408050	CLASH	23622248	Unspecified
hsa-let-7b-5p	MIMAT0000063	FNDC9	408263	PAR-CLIP	26701625	Unspecified
hsa-let-7b-5p	MIMAT0000063	ATXN7L3B	552889	PAR-CLIP	23592263|20371350	Unspecified
hsa-let-7b-5p	MIMAT0000063	PRR5-ARHGAP8	553158	PAR-CLIP	27292025	Unspecified
hsa-let-7b-5p	MIMAT0000063	POTEM	641455	PAR-CLIP	26701625|27292025	Unspecified
hsa-let-7b-5p	MIMAT0000063	FAM83G	644815	PAR-CLIP	23592263|24398324	Unspecified
hsa-let-7b-5p	MIMAT0000063	ANXA8	653145	Proteomics	18668040	Unspecified
hsa-let-7b-5p	MIMAT0000063	ANXA8L1	728113	Proteomics	18668040	Unspecified
hsa-let-7b-5p	MIMAT0000063	CASTOR2	729438	PAR-CLIP	26701625	Unspecified
hsa-let-7b-5p	MIMAT0000063	POM121C	100101267	Proteomics	18668040	Unspecified
hsa-let-7b-5p	MIMAT0000063	TIMM23	100287932	Proteomics	18668040	Unspecified
hsa-let-7b-5p	MIMAT0000063	OCLN	100506658	CLASH	23622248	Unspecified
hsa-let-7d-5p	MIMAT0000065	ACTA1	58	PAR-CLIP	21572407	Unspecified
hsa-let-7d-5p	MIMAT0000065	ADCY9	115	Sequencing	20371350	Unspecified
hsa-let-7d-5p	MIMAT0000065	ADH5	128	HITS-CLIP//PAR-CLIP	23313552|26701625|27292025	Unspecified
hsa-let-7d-5p	MIMAT0000065	AHR	196	PAR-CLIP	23592263	Unspecified
hsa-let-7d-5p	MIMAT0000065	AK4	205	PAR-CLIP	23446348|20371350	Unspecified
hsa-let-7d-5p	MIMAT0000065	AMD1	262	HITS-CLIP	23313552	Unspecified
hsa-let-7d-5p	MIMAT0000065	APP	351	Luciferase reporter assay	19110058	Unspecified
hsa-let-7d-5p	MIMAT0000065	AQP6	363	PAR-CLIP	27292025	Unspecified
hsa-let-7d-5p	MIMAT0000065	BACH1	571	PAR-CLIP	20371350	Unspecified
hsa-let-7d-5p	MIMAT0000065	CCND1	595	PAR-CLIP	23592263|26701625	Unspecified
hsa-let-7d-5p	MIMAT0000065	POLR3D	661	HITS-CLIP	23313552	Unspecified
hsa-let-7d-5p	MIMAT0000065	CALU	813	PAR-CLIP	20371350	Unspecified
hsa-let-7d-5p	MIMAT0000065	CCNT2	905	PAR-CLIP	21572407	Unspecified
hsa-let-7d-5p	MIMAT0000065	CD59	966	PAR-CLIP	23446348|20371350	Unspecified
hsa-let-7d-5p	MIMAT0000065	CDKN1A	1026	PAR-CLIP	21572407	Unspecified
hsa-let-7d-5p	MIMAT0000065	AP1S1	1174	PAR-CLIP	23592263|26701625	Unspecified
hsa-let-7d-5p	MIMAT0000065	COL3A1	1281	ELISA//Immunohistochemistry//qRT-PCR//Western blot	25193015	Unspecified
hsa-let-7d-5p	MIMAT0000065	COL8A1	1295	PAR-CLIP	23592263	Unspecified
hsa-let-7d-5p	MIMAT0000065	COX6B1	1340	HITS-CLIP	23706177	Unspecified
hsa-let-7d-5p	MIMAT0000065	CRX	1406	PAR-CLIP	26701625	Unspecified
hsa-let-7d-5p	MIMAT0000065	CRY2	1408	PAR-CLIP	23592263|26701625	Unspecified
hsa-let-7d-5p	MIMAT0000065	CTPS1	1503	HITS-CLIP	23313552	Unspecified
hsa-let-7d-5p	MIMAT0000065	DNA2	1763	PAR-CLIP	23446348	Unspecified
hsa-let-7d-5p	MIMAT0000065	DNAH9	1770	HITS-CLIP	23706177	Unspecified
hsa-let-7d-5p	MIMAT0000065	ARID3A	1820	PAR-CLIP//Sequencing	20371350|23592263	Unspecified
hsa-let-7d-5p	MIMAT0000065	DSC3	1825	CLASH	23622248	Unspecified
hsa-let-7d-5p	MIMAT0000065	DUSP1	1843	PAR-CLIP	21572407	Unspecified
hsa-let-7d-5p	MIMAT0000065	DVL3	1857	PAR-CLIP	23446348	Unspecified
hsa-let-7d-5p	MIMAT0000065	E2F6	1876	PAR-CLIP	20371350	Unspecified
hsa-let-7d-5p	MIMAT0000065	EDN1	1906	PAR-CLIP	23592263	Unspecified
hsa-let-7d-5p	MIMAT0000065	EIF4G2	1982	PAR-CLIP	23592263|21572407|27292025	Unspecified
hsa-let-7d-5p	MIMAT0000065	EPHA4	2043	PAR-CLIP	21572407	Unspecified
hsa-let-7d-5p	MIMAT0000065	FMO4	2329	HITS-CLIP	23824327	Unspecified
hsa-let-7d-5p	MIMAT0000065	FPR1	2357	HITS-CLIP	23313552	Unspecified
hsa-let-7d-5p	MIMAT0000065	FXN	2395	PAR-CLIP	23592263	Unspecified
hsa-let-7d-5p	MIMAT0000065	GABPB1	2553	HITS-CLIP//PAR-CLIP	23592263|23313552	Unspecified
hsa-let-7d-5p	MIMAT0000065	GATM	2628	PAR-CLIP	26701625	Unspecified
hsa-let-7d-5p	MIMAT0000065	NR6A1	2649	PAR-CLIP	23592263	Unspecified
hsa-let-7d-5p	MIMAT0000065	GLO1	2739	PAR-CLIP	23592263	Unspecified
hsa-let-7d-5p	MIMAT0000065	GNG5	2787	PAR-CLIP	20371350|27292025	Unspecified
hsa-let-7d-5p	MIMAT0000065	GOLGA4	2803	PAR-CLIP	20371350	Unspecified
hsa-let-7d-5p	MIMAT0000065	H2AFX	3014	CLASH	23622248	Unspecified
hsa-let-7d-5p	MIMAT0000065	HIST1H2BD	3017	PAR-CLIP	24398324|23446348	Unspecified
hsa-let-7d-5p	MIMAT0000065	HMGA1	3159	HITS-CLIP//PAR-CLIP	23592263|23313552	Unspecified
hsa-let-7d-5p	MIMAT0000065	NR4A1	3164	Sequencing	20371350	Unspecified
hsa-let-7d-5p	MIMAT0000065	IGF1R	3480	PAR-CLIP//Sequencing	20371350|23592263|24398324|23446348|21572407	Unspecified
hsa-let-7d-5p	MIMAT0000065	IL6R	3570	PAR-CLIP	27292025	Unspecified
hsa-let-7d-5p	MIMAT0000065	CXCL8	3576	PAR-CLIP	26701625	Unspecified
hsa-let-7d-5p	MIMAT0000065	IL13	3596	Luciferase reporter assay//Reporter assay	21616524	Unspecified
hsa-let-7d-5p	MIMAT0000065	ISL1	3670	Sequencing	20371350	Unspecified
hsa-let-7d-5p	MIMAT0000065	ITGA3	3675	HITS-CLIP	23706177|23313552	Unspecified
hsa-let-7d-5p	MIMAT0000065	KPNA5	3841	HITS-CLIP//PAR-CLIP//Sequencing	20371350|24398324|23446348|21572407	Unspecified
hsa-let-7d-5p	MIMAT0000065	LBR	3930	Sequencing	20371350	Unspecified
hsa-let-7d-5p	MIMAT0000065	LYN	4067	PAR-CLIP	23592263	Unspecified
hsa-let-7d-5p	MIMAT0000065	MXD1	4084	PAR-CLIP	21572407	Unspecified
hsa-let-7d-5p	MIMAT0000065	MAGEA3	4102	PAR-CLIP	27292025	Unspecified
hsa-let-7d-5p	MIMAT0000065	MAGEA6	4105	PAR-CLIP	27292025	Unspecified
hsa-let-7d-5p	MIMAT0000065	MAGEA12	4111	PAR-CLIP	27292025	Unspecified
hsa-let-7d-5p	MIMAT0000065	MDM4	4194	PAR-CLIP	23592263|24398324	Unspecified
hsa-let-7d-5p	MIMAT0000065	MEF2D	4209	PAR-CLIP	26701625	Unspecified
hsa-let-7d-5p	MIMAT0000065	MEIS3P1	4213	PAR-CLIP	23592263	Unspecified
hsa-let-7d-5p	MIMAT0000065	KMT2A	4297	Sequencing	20371350	Unspecified
hsa-let-7d-5p	MIMAT0000065	MPL	4352	Luciferase reporter assay	20445018	Unspecified
hsa-let-7d-5p	MIMAT0000065	MYC	4609	TRAP	24510096	Unspecified
hsa-let-7d-5p	MIMAT0000065	NAP1L1	4673	HITS-CLIP	19536157	Unspecified
hsa-let-7d-5p	MIMAT0000065	SLC11A2	4891	HITS-CLIP//Luciferase reporter assay//PAR-CLIP//qRT-PCR//Western blot	20410187|23592263|23313552	Unspecified
hsa-let-7d-5p	MIMAT0000065	NUCB2	4925	PAR-CLIP	23592263	Unspecified
hsa-let-7d-5p	MIMAT0000065	OPRL1	4987	PAR-CLIP	22012620	Unspecified
hsa-let-7d-5p	MIMAT0000065	PAFAH2	5051	HITS-CLIP	19536157	Unspecified
hsa-let-7d-5p	MIMAT0000065	PBX2	5089	PAR-CLIP	26701625	Unspecified
hsa-let-7d-5p	MIMAT0000065	PDGFA	5154	ELISA//Immunoblot//Microarray//qRT-PCR	21266476	Unspecified
hsa-let-7d-5p	MIMAT0000065	PDGFB	5155	PAR-CLIP	27292025	Unspecified
hsa-let-7d-5p	MIMAT0000065	PLAGL2	5326	PAR-CLIP	23592263|26701625	Unspecified
hsa-let-7d-5p	MIMAT0000065	PLCG2	5336	PAR-CLIP	24398324|23446348	Unspecified
hsa-let-7d-5p	MIMAT0000065	PMAIP1	5366	PAR-CLIP	23592263	Unspecified
hsa-let-7d-5p	MIMAT0000065	POLR2D	5433	PAR-CLIP//Sequencing	20371350|23592263|21572407|26701625	Unspecified
hsa-let-7d-5p	MIMAT0000065	PPP2R2A	5520	PAR-CLIP	23446348	Unspecified
hsa-let-7d-5p	MIMAT0000065	PRIM2	5558	HITS-CLIP	23706177	Unspecified
hsa-let-7d-5p	MIMAT0000065	MAPK6	5597	PAR-CLIP	21572407	Unspecified
hsa-let-7d-5p	MIMAT0000065	MAP2K7	5609	PAR-CLIP	23592263|26701625	Unspecified
hsa-let-7d-5p	MIMAT0000065	QDPR	5860	PAR-CLIP	23592263	Unspecified
hsa-let-7d-5p	MIMAT0000065	RAD9A	5883	Sequencing	20371350	Unspecified
hsa-let-7d-5p	MIMAT0000065	RDX	5962	PAR-CLIP	23446348|21572407|26701625	Unspecified
hsa-let-7d-5p	MIMAT0000065	RFC2	5982	HITS-CLIP	23706177	Unspecified
hsa-let-7d-5p	MIMAT0000065	RFX5	5993	Sequencing	20371350	Unspecified
hsa-let-7d-5p	MIMAT0000065	RHD	6007	HITS-CLIP//PAR-CLIP	23592263|23706177|23313552	Unspecified
hsa-let-7d-5p	MIMAT0000065	RPL31	6160	CLASH	23622248	Unspecified
hsa-let-7d-5p	MIMAT0000065	MRPL12	6182	PAR-CLIP	23592263	Unspecified
hsa-let-7d-5p	MIMAT0000065	RPS6	6194	CLASH	23622248	Unspecified
hsa-let-7d-5p	MIMAT0000065	RRAD	6236	PAR-CLIP	22012620	Unspecified
hsa-let-7d-5p	MIMAT0000065	RRM1	6240	PAR-CLIP	23592263	Unspecified
hsa-let-7d-5p	MIMAT0000065	RRM2	6241	PAR-CLIP	21572407	Unspecified
hsa-let-7d-5p	MIMAT0000065	ATXN2	6311	HITS-CLIP	23313552	Unspecified
hsa-let-7d-5p	MIMAT0000065	SLC20A1	6574	PAR-CLIP//Sequencing	20371350|23592263	Unspecified
hsa-let-7d-5p	MIMAT0000065	SOD2	6648	PAR-CLIP	22012620	Unspecified
hsa-let-7d-5p	MIMAT0000065	STAT2	6773	HITS-CLIP	23706177	Unspecified
hsa-let-7d-5p	MIMAT0000065	STK4	6789	PAR-CLIP	23446348	Unspecified
hsa-let-7d-5p	MIMAT0000065	STRN	6801	PAR-CLIP	24398324|20371350	Unspecified
hsa-let-7d-5p	MIMAT0000065	STX3	6809	PAR-CLIP	27292025	Unspecified
hsa-let-7d-5p	MIMAT0000065	SUOX	6821	PAR-CLIP	21572407	Unspecified
hsa-let-7d-5p	MIMAT0000065	SURF4	6836	PAR-CLIP	20371350	Unspecified
hsa-let-7d-5p	MIMAT0000065	SYT1	6857	PAR-CLIP	26701625	Unspecified
hsa-let-7d-5p	MIMAT0000065	TGFBR1	7046	Sequencing	20371350	Unspecified
hsa-let-7d-5p	MIMAT0000065	TGFBR3	7049	PAR-CLIP	21572407	Unspecified
hsa-let-7d-5p	MIMAT0000065	THBS1	7057	PAR-CLIP//Sequencing	20371350|24398324	Unspecified
hsa-let-7d-5p	MIMAT0000065	TLE4	7091	Sequencing	20371350	Unspecified
hsa-let-7d-5p	MIMAT0000065	GPR137B	7107	Sequencing	20371350	Unspecified
hsa-let-7d-5p	MIMAT0000065	TRAPPC10	7109	PAR-CLIP	26701625	Unspecified
hsa-let-7d-5p	MIMAT0000065	TPD52L2	7165	CLASH	23622248	Unspecified
hsa-let-7d-5p	MIMAT0000065	TST	7263	Sequencing	20371350	Unspecified
hsa-let-7d-5p	MIMAT0000065	TUBB2A	7280	PAR-CLIP	23592263	Unspecified
hsa-let-7d-5p	MIMAT0000065	SUMO1	7341	PAR-CLIP	24398324	Unspecified
hsa-let-7d-5p	MIMAT0000065	VCL	7414	PAR-CLIP	23592263	Unspecified
hsa-let-7d-5p	MIMAT0000065	YWHAZ	7534	PAR-CLIP	23592263	Unspecified
hsa-let-7d-5p	MIMAT0000065	ZNF8	7554	PAR-CLIP	23592263	Unspecified
hsa-let-7d-5p	MIMAT0000065	ZNF28	7576	PAR-CLIP	23592263	Unspecified
hsa-let-7d-5p	MIMAT0000065	ZNF200	7752	PAR-CLIP//Sequencing	20371350|21572407	Unspecified
hsa-let-7d-5p	MIMAT0000065	MLLT10	8028	PAR-CLIP	23592263|27292025	Unspecified
hsa-let-7d-5p	MIMAT0000065	KMT2D	8085	PAR-CLIP	24398324|21572407	Unspecified
hsa-let-7d-5p	MIMAT0000065	HMGA2	8091	ChIP//HITS-CLIP//Luciferase reporter assay//PAR-CLIP//qRT-PCR//Western blot	17600087|20395557|17957144|23318420|20371350|21572407|26701625	Unspecified
hsa-let-7d-5p	MIMAT0000065	COIL	8161	PAR-CLIP	23446348|21572407|20371350	Unspecified
hsa-let-7d-5p	MIMAT0000065	NCOA3	8202	PAR-CLIP	24398324|26701625	Unspecified
hsa-let-7d-5p	MIMAT0000065	SMC1A	8243	PAR-CLIP	23446348|21572407|20371350|26701625	Unspecified
hsa-let-7d-5p	MIMAT0000065	FZD9	8326	PAR-CLIP	23446348|21572407	Unspecified
hsa-let-7d-5p	MIMAT0000065	DYRK3	8444	PAR-CLIP	26701625	Unspecified
hsa-let-7d-5p	MIMAT0000065	NCOA1	8648	CLASH	23622248	Unspecified
hsa-let-7d-5p	MIMAT0000065	SOCS1	8651	PAR-CLIP	23592263	Unspecified
hsa-let-7d-5p	MIMAT0000065	TNFSF9	8744	PAR-CLIP	23592263|26701625	Unspecified
hsa-let-7d-5p	MIMAT0000065	TNFRSF10B	8795	qRT-PCR//Western blot	24120475	Unspecified
hsa-let-7d-5p	MIMAT0000065	PEX11B	8799	PAR-CLIP	21572407	Unspecified
hsa-let-7d-5p	MIMAT0000065	SLC5A6	8884	PAR-CLIP	24398324|21572407	Unspecified
hsa-let-7d-5p	MIMAT0000065	CPNE1	8904	Sequencing	20371350	Unspecified
hsa-let-7d-5p	MIMAT0000065	MBD2	8932	PAR-CLIP	24398324|23446348|21572407|20371350	Unspecified
hsa-let-7d-5p	MIMAT0000065	WASL	8976	PAR-CLIP	22012620|21572407|20371350	Unspecified
hsa-let-7d-5p	MIMAT0000065	CLDN12	9069	PAR-CLIP	24398324|23446348|20371350|27292025	Unspecified
hsa-let-7d-5p	MIMAT0000065	ATG12	9140	PAR-CLIP	23592263	Unspecified
hsa-let-7d-5p	MIMAT0000065	CTDP1	9150	CLASH	23622248	Unspecified
hsa-let-7d-5p	MIMAT0000065	BUB3	9184	Sequencing	20371350	Unspecified
hsa-let-7d-5p	MIMAT0000065	TIAF1	9220	PAR-CLIP	26701625	Unspecified
hsa-let-7d-5p	MIMAT0000065	ATP6V1F	9296	PAR-CLIP	23592263|24398324|26701625|27292025	Unspecified
hsa-let-7d-5p	MIMAT0000065	HAND1	9421	PAR-CLIP//Sequencing	20371350|21572407	Unspecified
hsa-let-7d-5p	MIMAT0000065	ZNF264	9422	PAR-CLIP	21572407	Unspecified
hsa-let-7d-5p	MIMAT0000065	HOMER1	9456	Sequencing	20371350	Unspecified
hsa-let-7d-5p	MIMAT0000065	ONECUT2	9480	PAR-CLIP//Sequencing	20371350|23446348	Unspecified
hsa-let-7d-5p	MIMAT0000065	ATP6V1G1	9550	PAR-CLIP	22100165|22291592|23446348	Unspecified
[truncated: 2,107 more rows]
