# Supplementary material for: Terminal Uridylyltransferases TUT4/7 Regulate microRNA and mRNA Homeostasis
Source: Cells. 2022 Nov 23;11(23):3742. doi: 10.3390/cells11233742 (PMC9736393; doi:10.3390/cells11233742)
Supplement: Supplementary file 1 [file cells-11-03742-s001.zip › File S2 miRNA_2fc_up.xlsx]

## Sheet: Sheet1
microRNA ID	P-value (D vs. W)	FDR step up (D vs. W)	Ratio (D vs. W)	Fold change (D vs. W)	LSMean(D) (D vs. W)	LSMean(W) (D vs. W)
hsa-miR-504-5p	1.74e-10	1.2e-08	34	34	61.2	1.8
hsa-let-7i-3p	9.85e-11	8.97e-09	32.6	32.6	174	5.33
hsa-let-7i-5p	1.13e-14	9.36e-12	31.4	31.4	54700	1740
hsa-let-7d-3p	1.35e-09	7.45e-08	24.2	24.2	156	6.44
hsa-miR-887-3p	6.21e-10	3.94e-08	23.2	23.2	128	5.51
hsa-let-7d-5p	2.34e-12	3.86e-10	19.2	19.2	5750	298
hsa-let-7f-1-3p	1.2e-09	7.07e-08	16	16	22.9	1.43
hsa-miR-651-5p	6.88e-09	2.99e-07	15.4	15.4	48.9	3.19
hsa-miR-5682	2.57e-09	1.18e-07	12.6	12.6	26.3	2.09
hsa-let-7b-5p	2.18e-12	3.86e-10	11.6	11.6	11000	946
hsa-let-7b-3p	3.19e-08	1e-06	11.1	11.1	30.6	2.74
hsa-miR-6765-3p	8.11e-08	2.16e-06	8.13	8.13	19.7	2.43
hsa-miR-98-3p	1.62e-07	3.93e-06	6.59	6.59	21.9	3.32
hsa-let-7g-3p	9.16e-07	1.54e-05	6.42	6.42	50.4	7.85
hsa-let-7g-5p	1.6e-09	8.26e-08	6.18	6.18	26100	4220
hsa-miR-4783-3p	6.02e-07	1.13e-05	5.54	5.54	35.4	6.4
hsa-miR-3168	0.00159	0.00571	5.35	5.35	13.2	2.47
hsa-miR-7-5p	5.57e-08	1.53e-06	4.87	4.87	215	44.2
hsa-miR-98-5p	2.67e-08	8.83e-07	4.79	4.79	1540	321
hsa-miR-4326	3.18e-07	6.56e-06	4.74	4.74	146	30.8
hsa-miR-4428	5.86e-06	7.56e-05	4.73	4.73	6.39	1.35
hsa-miR-129-5p	2.82e-07	6.25e-06	4.65	4.65	111	23.8
hsa-miR-1229-3p	0.000281	0.00152	4.56	4.56	9.85	2.16
hsa-miR-129-1-3p	6.65e-06	8.45e-05	4.22	4.22	13.7	3.24
hsa-miR-3171	2.44e-06	3.42e-05	4.1	4.1	8.63	2.1
hsa-miR-6850-5p	0.000236	0.00135	3.95	3.95	4.42	1.12
hsa-miR-18a-3p	5.67e-06	7.43e-05	3.87	3.87	553	143
hsa-miR-3176	6.82e-07	1.24e-05	3.73	3.73	102	27.2
hsa-miR-129-2-3p	7.76e-06	9.57e-05	3.64	3.64	12.2	3.34
hsa-miR-19a-5p	7.17e-05	0.00056	3.64	3.64	9.94	2.73
hsa-miR-636	0.000462	0.00217	3.64	3.64	25.5	7.01
hsa-miR-3615	7.75e-05	0.000573	3.46	3.46	207	59.9
hsa-miR-3620-3p	6.6e-05	0.000528	3.44	3.44	28.8	8.36
hsa-miR-6858-5p	0.000306	0.00158	3.33	3.33	3.84	1.15
hsa-miR-3144-3p	1.3e-06	2.03e-05	3.3	3.3	63.3	19.2
hsa-miR-891a-5p	4.71e-05	0.000414	3.19	3.19	8.05	2.53
hsa-let-7a-3p	4.96e-07	9.75e-06	3.12	3.12	169	54.2
hsa-miR-1266-5p	1.51e-05	0.000154	3.09	3.09	13.1	4.25
hsa-miR-6807-5p	4.47e-05	0.0004	3.07	3.07	6.64	2.17
hsa-miR-7108-5p	0.000379	0.00187	3.05	3.05	4.54	1.49
hsa-miR-301a-5p	1.52e-05	0.000154	3.03	3.03	10.7	3.51
hsa-miR-4435	7.91e-05	0.000573	2.98	2.98	3.21	1.08
hsa-miR-873-3p	0.000109	0.000757	2.91	2.91	3.4	1.17
hsa-miR-6768-5p	0.000186	0.00112	2.89	2.89	5.52	1.91
hsa-miR-208a-3p	0.000117	0.000796	2.87	2.87	2.87	1
hsa-miR-3182	1.21e-05	0.000131	2.84	2.84	165	58.2
hsa-miR-1914-3p	0.00144	0.00538	2.82	2.82	5.94	2.1
hsa-miR-452-5p	1.34e-05	0.00014	2.82	2.82	31.9	11.3
hsa-let-7f-2-3p	8.58e-06	0.000104	2.79	2.79	47.8	17.1
hsa-miR-760	6.65e-05	0.000528	2.78	2.78	109	39.4
hsa-miR-320a-5p	0.000581	0.0026	2.71	2.71	8.61	3.17
hsa-miR-573	0.000158	0.00101	2.71	2.71	13.3	4.92
hsa-miR-19b-1-5p	9.82e-06	0.000113	2.68	2.68	290	108
hsa-miR-134-5p	0.000158	0.00101	2.67	2.67	3.83	1.43
hsa-let-7f-5p	1.47e-08	5.38e-07	2.62	2.62	47400	18100
hsa-miR-654-3p	0.000283	0.00152	2.58	2.58	5.62	2.18
hsa-miR-664b-5p	0.000151	0.000976	2.56	2.56	9.97	3.89
hsa-miR-29b-2-5p	2.35e-05	0.000228	2.55	2.55	32.9	12.9
hsa-miR-3187-3p	0.000272	0.00149	2.54	2.54	105	41.6
hsa-miR-873-5p	0.000202	0.00117	2.52	2.52	2.52	1
hsa-miR-101-2-5p	0.000127	0.000836	2.51	2.51	26	10.4
hsa-miR-195-3p	1.03e-05	0.000116	2.5	2.5	45.5	18.2
hsa-miR-1247-5p	0.00272	0.00867	2.47	2.47	9.05	3.67
hsa-miR-3144-5p	0.00016	0.00101	2.47	2.47	7.18	2.9
hsa-miR-4470	0.000192	0.00115	2.46	2.46	8.01	3.26
hsa-miR-4775	0.000533	0.00242	2.45	2.45	6.44	2.63
hsa-miR-194-3p	0.000346	0.00172	2.43	2.43	17.6	7.23
hsa-miR-92a-1-5p	0.00032	0.00163	2.43	2.43	143	58.9
hsa-miR-103a-2-5p	0.00186	0.00637	2.42	2.42	7.45	3.08
hsa-miR-3679-5p	0.000169	0.00106	2.41	2.41	31.8	13.2
hsa-miR-579-5p	0.000105	0.000735	2.38	2.38	15.3	6.43
hsa-miR-320d	0.000329	0.00166	2.36	2.36	10.6	4.51
hsa-miR-1914-5p	0.0127	0.0308	2.33	2.33	2.96	1.27
hsa-miR-3131	0.000596	0.00265	2.32	2.32	9.92	4.28
hsa-miR-3928-3p	8.45e-05	0.000602	2.32	2.32	47.9	20.6
hsa-miR-3143	8.43e-05	0.000602	2.29	2.29	15.3	6.66
hsa-miR-6742-5p	0.00067	0.00291	2.29	2.29	2.29	1
hsa-miR-6821-5p	0.00286	0.009	2.28	2.28	3.43	1.5
hsa-miR-941	1.53e-05	0.000154	2.28	2.28	251	110
hsa-miR-1226-3p	0.000122	0.000821	2.24	2.24	413	184
hsa-miR-4791	0.000767	0.00328	2.23	2.23	5.54	2.48
hsa-miR-1236-5p	0.00331	0.0102	2.22	2.22	2.74	1.23
hsa-miR-381-3p	0.00157	0.0057	2.22	2.22	4.08	1.84
hsa-miR-379-5p	0.000786	0.00333	2.21	2.21	4.15	1.88
hsa-miR-92a-3p	6.5e-05	0.000528	2.21	2.21	55000	24900
hsa-miR-19b-2-5p	0.00121	0.00466	2.2	2.2	2.45	1.12
hsa-miR-3940-3p	0.00178	0.00618	2.19	2.19	7.81	3.56
hsa-miR-2355-5p	0.000579	0.0026	2.18	2.18	5.38	2.47
hsa-miR-10396a-3p	0.00167	0.00599	2.17	2.17	3.26	1.5
hsa-miR-3616-3p	0.00209	0.00697	2.17	2.17	4.01	1.84
hsa-miR-382-5p	0.00211	0.007	2.17	2.17	3.32	1.53
hsa-miR-1180-3p	0.000202	0.00117	2.14	2.14	753	352
hsa-miR-4725-3p	0.00388	0.0117	2.13	2.13	5.16	2.42
hsa-miR-320a-3p	0.000445	0.00211	2.12	2.12	11.7	5.51
hsa-miR-365a-5p	0.0022	0.00722	2.12	2.12	16.6	7.81
hsa-miR-503-5p	1.96e-06	2.78e-05	2.12	2.12	1460	691
hsa-miR-494-3p	0.0102	0.0259	2.11	2.11	3.32	1.57
hsa-miR-2276-3p	0.000414	0.00202	2.1	2.1	12.4	5.93
hsa-miR-503-3p	4.5e-05	0.0004	2.09	2.09	87.5	41.9
hsa-miR-181d-5p	7.18e-05	0.00056	2.08	2.08	69.4	33.4
hsa-miR-200c-5p	0.0019	0.00648	2.08	2.08	3.07	1.47
hsa-miR-3162-5p	0.0015	0.0055	2.08	2.08	3.41	1.64
hsa-miR-6800-3p	0.00129	0.00495	2.08	2.08	3.55	1.71
hsa-miR-671-5p	5.33e-06	7.1e-05	2.06	2.06	2200	1070
hsa-miR-10399-5p	0.0269	0.055	2.05	2.05	2.05	1
hsa-miR-20a-5p	1.13e-06	1.79e-05	2.05	2.05	65500	31900
hsa-miR-3911	0.00148	0.00545	2.05	2.05	5.68	2.77
hsa-miR-484	0.000964	0.00391	2.05	2.05	701	342
hsa-miR-1257	0.00115	0.00447	2.04	2.04	15.2	7.44
hsa-miR-3187-5p	0.00253	0.00819	2.04	2.04	3.26	1.6
hsa-miR-6892-5p	0.0114	0.0283	2.04	2.04	2.19	1.08
hsa-miR-1180-5p	0.00196	0.00664	2.03	2.03	9.84	4.85
hsa-miR-141-5p	0.00158	0.0057	2.01	2.01	6.14	3.06
hsa-miR-20a-3p	9.57e-06	0.000111	2.01	2.01	701	349
hsa-miR-888-5p	0.00401	0.0119	2.01	2.01	6.99	3.48
