# Supplementary material for: Terminal Uridylyltransferases TUT4/7 Regulate microRNA and mRNA Homeostasis
Source: Cells. 2022 Nov 23;11(23):3742. doi: 10.3390/cells11233742 (PMC9736393; doi:10.3390/cells11233742)
Supplement: Supplementary file 1 [file cells-11-03742-s001.zip › File S3 miRNA_full.xlsx]

## Sheet: miRNA_gene_list
microRNA ID	P-value (D vs. W)	FDR step up (D vs. W)	Ratio (D vs. W)	Fold change (D vs. W)	LSMean(D) (D vs. W)	LSMean(W) (D vs. W)
hsa-let-7a-3p	4.96e-07	9.75e-06	3.12	3.12	169	54.2
hsa-let-7a-5p	3.19e-05	0.000296	1.6	1.6	20400	12800
hsa-let-7b-3p	3.19e-08	1e-06	11.1	11.1	30.6	2.74
hsa-let-7b-5p	2.18e-12	3.86e-10	11.6	11.6	11000	946
hsa-let-7c-3p	0.227	0.313	0.854	-1.17	30.6	35.8
hsa-let-7c-5p	4.23e-05	0.000384	1.57	1.57	20100	12800
hsa-let-7d-3p	1.35e-09	7.45e-08	24.2	24.2	156	6.44
hsa-let-7d-5p	2.34e-12	3.86e-10	19.2	19.2	5750	298
hsa-let-7e-3p	0.919	0.937	0.989	-1.01	21.7	21.9
hsa-let-7e-5p	0.0162	0.0375	0.812	-1.23	6300	7760
hsa-let-7f-1-3p	1.2e-09	7.07e-08	16	16	22.9	1.43
hsa-let-7f-2-3p	8.58e-06	0.000104	2.79	2.79	47.8	17.1
hsa-let-7f-5p	1.47e-08	5.38e-07	2.62	2.62	47400	18100
hsa-let-7g-3p	9.16e-07	1.54e-05	6.42	6.42	50.4	7.85
hsa-let-7g-5p	1.6e-09	8.26e-08	6.18	6.18	26100	4220
hsa-let-7i-3p	9.85e-11	8.97e-09	32.6	32.6	174	5.33
hsa-let-7i-5p	1.13e-14	9.36e-12	31.4	31.4	54700	1740
hsa-miR-100-5p	0.00183	0.00632	0.529	-1.89	4.16	7.87
hsa-miR-101-2-5p	0.000127	0.000836	2.51	2.51	26	10.4
hsa-miR-101-3p	0.0765	0.127	1.34	1.34	15	11.2
hsa-miR-101-5p	0.00885	0.0228	1.85	1.85	14.5	7.83
hsa-miR-10395-3p	0.0185	0.0414	0.576	-1.74	4.54	7.88
hsa-miR-10396a-3p	0.00167	0.00599	2.17	2.17	3.26	1.5
hsa-miR-10396b-3p	0.017	0.0391	1.9	1.9	7.81	4.11
hsa-miR-10399-5p	0.0269	0.055	2.05	2.05	2.05	1
hsa-miR-103a-1-5p	0.635	0.718	1.05	1.05	2.23	2.12
hsa-miR-103a-2-5p	0.00186	0.00637	2.42	2.42	7.45	3.08
hsa-miR-103a-3p	0.0509	0.091	1.37	1.37	61.2	44.7
hsa-miR-10401-3p	0.0378	0.0726	1.63	1.63	2.25	1.38
hsa-miR-105-5p	0.000181	0.00111	0.331	-3.02	1.35	4.07
hsa-miR-10523-5p	0.0722	0.121	1.37	1.37	13	9.48
hsa-miR-10525-3p	0.00893	0.023	0.586	-1.71	2.17	3.7
hsa-miR-10527-5p	0.105	0.165	0.733	-1.36	2.3	3.13
hsa-miR-106a-5p	0.0877	0.143	1.32	1.32	51.7	39.2
hsa-miR-106b-3p	0.603	0.69	0.949	-1.05	1060	1120
hsa-miR-106b-5p	0.0185	0.0414	0.632	-1.58	596	943
hsa-miR-107	0.0996	0.158	1.28	1.28	57.6	45
hsa-miR-10a-3p	0.858	0.893	1.02	1.02	1460	1430
hsa-miR-10a-5p	0.715	0.785	0.943	-1.06	24700	26200
hsa-miR-10b-3p	0.00293	0.00909	0.698	-1.43	286	410
hsa-miR-10b-5p	0.000186	0.00112	0.548	-1.82	4090	7470
hsa-miR-1179	0.000122	0.000821	0.379	-2.64	3.46	9.12
hsa-miR-1180-3p	0.000202	0.00117	2.14	2.14	753	352
hsa-miR-1180-5p	0.00196	0.00664	2.03	2.03	9.84	4.85
hsa-miR-12114	0.0211	0.0456	1.6	1.6	6.15	3.84
hsa-miR-12135	0.0166	0.0384	1.63	1.63	2.45	1.51
hsa-miR-12136	0.384	0.487	1.12	1.12	41.7	37.3
hsa-miR-122-5p	0.0136	0.0323	0.589	-1.7	1.47	2.5
hsa-miR-1224-5p	0.0549	0.0965	1.45	1.45	4.24	2.93
hsa-miR-1226-3p	0.000122	0.000821	2.24	2.24	413	184
hsa-miR-1226-5p	0.0119	0.0291	1.63	1.63	4.02	2.46
hsa-miR-1227-3p	0.043	0.0807	0.485	-2.06	2.24	4.62
hsa-miR-1228-3p	0.646	0.727	1.08	1.08	2.11	1.94
hsa-miR-1228-5p	0.224	0.309	1.32	1.32	2.58	1.96
hsa-miR-1229-3p	0.000281	0.00152	4.56	4.56	9.85	2.16
hsa-miR-1229-5p	0.033	0.0645	1.7	1.7	1.97	1.16
hsa-miR-1236-5p	0.00331	0.0102	2.22	2.22	2.74	1.23
hsa-miR-1237-3p	0.363	0.466	0.825	-1.21	3.86	4.69
hsa-miR-1243	0.284	0.378	0.71	-1.41	2.51	3.54
hsa-miR-1247-3p	0.0796	0.132	1.4	1.4	2.71	1.94
hsa-miR-1247-5p	0.00272	0.00867	2.47	2.47	9.05	3.67
hsa-miR-1248	1.88e-05	0.000185	1.91	1.91	560	293
hsa-miR-1249-3p	0.0288	0.0576	1.83	1.83	10.2	5.58
hsa-miR-1250-5p	0.00168	0.006	1.78	1.78	20.7	11.7
hsa-miR-1252-3p	0.533	0.632	0.932	-1.07	2.32	2.48
hsa-miR-1252-5p	0.0546	0.0962	1.44	1.44	9.06	6.31
hsa-miR-1257	0.00115	0.00447	2.04	2.04	15.2	7.44
hsa-miR-125a-3p	0.5	0.601	0.901	-1.11	81.1	90
hsa-miR-125a-5p	2.96e-05	0.000278	0.535	-1.87	7480	14000
hsa-miR-125b-2-3p	0.0221	0.0475	0.657	-1.52	20	30.5
hsa-miR-125b-5p	0.000128	0.000838	0.35	-2.86	5.87	16.8
hsa-miR-126-3p	0.0418	0.0791	1.22	1.22	3890	3200
hsa-miR-126-5p	0.446	0.548	1.08	1.08	1050	980
hsa-miR-1260b	0.0011	0.00431	0.526	-1.9	31.8	60.6
hsa-miR-1262	0.458	0.56	1.1	1.1	28.9	26.2
hsa-miR-1266-5p	1.51e-05	0.000154	3.09	3.09	13.1	4.25
hsa-miR-1268b	0.115	0.177	1.37	1.37	10.6	7.72
hsa-miR-1269a	0.101	0.16	0.705	-1.42	1.35	1.92
hsa-miR-1269b	0.0243	0.0508	0.619	-1.62	1.35	2.18
hsa-miR-1271-5p	0.00148	0.00545	1.54	1.54	243	158
hsa-miR-1273c	0.648	0.727	0.925	-1.08	3.68	3.98
hsa-miR-1275	0.0804	0.133	1.54	1.54	7.66	4.98
hsa-miR-1276	0.0463	0.0848	1.43	1.43	11.3	7.92
hsa-miR-1277-3p	0.129	0.195	0.735	-1.36	23	31.3
hsa-miR-1277-5p	0.0197	0.0435	1.51	1.51	56.7	37.5
hsa-miR-1278	0.152	0.223	0.811	-1.23	18.7	23
hsa-miR-128-1-5p	0.0516	0.0919	1.36	1.36	52.4	38.7
hsa-miR-128-3p	0.0958	0.154	0.869	-1.15	4160	4790
hsa-miR-1284	0.0504	0.0907	0.73	-1.37	12.4	17
hsa-miR-1286	0.0155	0.0365	1.62	1.62	6.09	3.75
hsa-miR-1287-5p	0.551	0.648	0.922	-1.08	44.4	48.1
hsa-miR-1288-3p	0.397	0.498	1.23	1.23	2.88	2.35
hsa-miR-129-1-3p	6.65e-06	8.45e-05	4.22	4.22	13.7	3.24
hsa-miR-129-2-3p	7.76e-06	9.57e-05	3.64	3.64	12.2	3.34
hsa-miR-129-5p	2.82e-07	6.25e-06	4.65	4.65	111	23.8
hsa-miR-1291	0.051	0.091	1.41	1.41	95.2	67.4
hsa-miR-1292-3p	0.0157	0.0368	1.87	1.87	2.46	1.32
hsa-miR-1292-5p	0.215	0.298	1.27	1.27	31.6	24.9
hsa-miR-1293	0.518	0.617	0.903	-1.11	4.17	4.61
hsa-miR-1294	0.0132	0.0316	0.579	-1.73	5.24	9.04
hsa-miR-1295a	0.000183	0.00112	0.432	-2.32	17	39.3
hsa-miR-1296-3p	0.0224	0.0478	1.93	1.93	7.51	3.89
hsa-miR-1296-5p	0.0271	0.0552	1.86	1.86	2.67	1.44
hsa-miR-1301-3p	0.0415	0.079	1.66	1.66	31.2	18.8
hsa-miR-1304-3p	0.0252	0.0521	1.61	1.61	9.74	6.05
hsa-miR-1305	0.338	0.438	0.843	-1.19	25.3	30
hsa-miR-1306-3p	0.00926	0.0237	0.598	-1.67	6.77	11.3
hsa-miR-1306-5p	0.633	0.717	0.972	-1.03	75.9	78
hsa-miR-1307-3p	0.0102	0.0259	1.66	1.66	1370	827
hsa-miR-1307-5p	0.66	0.737	0.908	-1.1	1260	1390
hsa-miR-130b-3p	0.000115	0.000789	0.557	-1.8	863	1550
hsa-miR-130b-5p	0.0188	0.0418	0.755	-1.32	136	180
hsa-miR-132-3p	0.637	0.719	0.955	-1.05	560	586
hsa-miR-132-5p	0.000291	0.00153	1.93	1.93	94.9	49.1
hsa-miR-1322	0.555	0.65	1.16	1.16	4.51	3.9
hsa-miR-133b	0.00445	0.0129	1.82	1.82	6.2	3.4
hsa-miR-134-5p	0.000158	0.00101	2.67	2.67	3.83	1.43
hsa-miR-1343-3p	0.744	0.808	1.1	1.1	4.26	3.88
hsa-miR-135b-5p	0.418	0.52	1.15	1.15	6.01	5.24
hsa-miR-138-1-3p	0.418	0.52	1.1	1.1	2.99	2.72
hsa-miR-138-2-3p	0.585	0.676	0.912	-1.1	2.24	2.46
hsa-miR-138-5p	0.00218	0.00719	1.61	1.61	65.9	40.8
hsa-miR-139-3p	0.0229	0.0484	1.58	1.58	4.86	3.07
hsa-miR-139-5p	0.682	0.758	0.84	-1.19	9.42	11.2
hsa-miR-140-3p	0.000295	0.00154	0.634	-1.58	1190	1880
hsa-miR-140-5p	0.00432	0.0127	0.497	-2.01	369	741
hsa-miR-141-3p	0.0565	0.0983	0.785	-1.27	76.4	97.4
hsa-miR-141-5p	0.00158	0.0057	2.01	2.01	6.14	3.06
hsa-miR-142-3p	0.00131	0.00499	0.489	-2.04	34.4	70.2
hsa-miR-142-5p	0.00834	0.0217	0.527	-1.9	2.58	4.9
hsa-miR-143-3p	8.72e-06	0.000104	0.236	-4.23	3.04	12.8
hsa-miR-144-5p	0.388	0.491	1.17	1.17	2.1	1.79
hsa-miR-1468-5p	4.77e-08	1.36e-06	0.169	-5.92	4.99	29.6
hsa-miR-146a-5p	0.622	0.708	1.06	1.06	36.1	33.9
hsa-miR-146b-3p	0.0208	0.0451	1.66	1.66	5.67	3.42
hsa-miR-146b-5p	0.0279	0.0563	1.27	1.27	474	373
hsa-miR-147b-3p	0.173	0.25	0.808	-1.24	10.1	12.5
hsa-miR-147b-5p	0.0179	0.0404	0.622	-1.61	2.36	3.79
hsa-miR-148a-3p	0.000447	0.00211	0.42	-2.38	16300	38800
hsa-miR-148a-5p	0.0705	0.119	1.33	1.33	62.5	46.9
hsa-miR-148b-3p	0.0864	0.141	0.84	-1.19	9240	11000
hsa-miR-148b-5p	0.198	0.28	1.25	1.25	7.06	5.64
hsa-miR-149-5p	0.2	0.282	1.18	1.18	473	400
hsa-miR-150-5p	0.794	0.85	0.98	-1.02	5.1	5.2
hsa-miR-151a-3p	0.999	0.999	1	1	20.6	20.6
hsa-miR-152-3p	8.39e-09	3.46e-07	0.187	-5.34	101	539
hsa-miR-152-5p	0.575	0.669	0.836	-1.2	1.48	1.77
hsa-miR-153-3p	0.0807	0.133	1.29	1.29	41.7	32.2
hsa-miR-1537-3p	0.0441	0.0819	0.663	-1.51	5.26	7.93
hsa-miR-15a-3p	0.216	0.299	1.23	1.23	25.2	20.5
hsa-miR-15a-5p	0.00178	0.00618	0.678	-1.48	1580	2340
hsa-miR-15b-3p	0.43	0.532	0.918	-1.09	1310	1430
hsa-miR-15b-5p	1.3e-05	0.00014	0.589	-1.7	5290	8990
hsa-miR-16-1-3p	0.228	0.314	0.859	-1.16	72.6	84.6
hsa-miR-16-2-3p	0.556	0.65	1.07	1.07	72.4	67.6
hsa-miR-16-5p	0.000261	0.00146	0.703	-1.42	177000	251000
hsa-miR-17-3p	6.56e-05	0.000528	1.99	1.99	1210	605
hsa-miR-17-5p	0.597	0.686	0.98	-1.02	4290	4380
hsa-miR-181a-2-3p	5.19e-06	7.03e-05	0.403	-2.48	54	134
hsa-miR-181a-3p	0.939	0.953	1.01	1.01	142	141
hsa-miR-181a-5p	0.0201	0.0443	0.576	-1.73	3.29	5.7
hsa-miR-181b-2-3p	0.00305	0.00941	0.552	-1.81	3.2	5.8
hsa-miR-181b-5p	0.392	0.494	0.803	-1.25	1.82	2.27
hsa-miR-181c-3p	0.288	0.382	1.14	1.14	52.3	45.8
hsa-miR-181c-5p	0.0461	0.0847	1.41	1.41	16.2	11.5
hsa-miR-181d-5p	7.18e-05	0.00056	2.08	2.08	69.4	33.4
hsa-miR-182-3p	0.112	0.173	0.706	-1.42	12.9	18.2
hsa-miR-182-5p	0.00103	0.0041	0.71	-1.41	4420	6220
hsa-miR-183-3p	0.0215	0.0462	0.692	-1.45	29.2	42.2
hsa-miR-183-5p	0.000519	0.00237	0.689	-1.45	3260	4730
hsa-miR-184	0.035	0.0677	0.582	-1.72	2.11	3.62
hsa-miR-1843	6.49e-05	0.000528	0.461	-2.17	17.8	38.6
hsa-miR-185-3p	0.393	0.494	1.24	1.24	30.8	24.9
hsa-miR-185-5p	0.522	0.621	1.05	1.05	2910	2760
hsa-miR-186-3p	0.931	0.946	0.96	-1.04	6.12	6.38
hsa-miR-186-5p	0.000195	0.00115	1.49	1.49	14200	9550
hsa-miR-187-3p	1.08e-07	2.71e-06	0.296	-3.37	74	249
hsa-miR-187-5p	0.00432	0.0127	0.57	-1.75	3.48	6.1
hsa-miR-188-3p	0.0176	0.0399	0.586	-1.71	4.37	7.46
hsa-miR-188-5p	0.434	0.536	1.1	1.1	84.6	77.3
hsa-miR-18a-3p	5.67e-06	7.43e-05	3.87	3.87	553	143
hsa-miR-18a-5p	0.0228	0.0484	1.41	1.41	8820	6270
hsa-miR-18b-5p	0.0186	0.0416	1.61	1.61	53.1	33.1
hsa-miR-1908-5p	0.0773	0.128	0.7	-1.43	6.2	8.85
hsa-miR-190a-5p	6.06e-05	0.000511	1.95	1.95	363	186
hsa-miR-190b-5p	0.0077	0.0203	0.656	-1.52	24.3	37
hsa-miR-191-3p	0.00513	0.0146	1.47	1.47	204	139
hsa-miR-191-5p	0.319	0.417	0.921	-1.09	12600	13700
hsa-miR-1910-5p	0.876	0.904	1.08	1.08	7.16	6.62
hsa-miR-1914-3p	0.00144	0.00538	2.82	2.82	5.94	2.1
hsa-miR-1914-5p	0.0127	0.0308	2.33	2.33	2.96	1.27
hsa-miR-1915-3p	0.186	0.266	1.38	1.38	2.25	1.63
hsa-miR-192-3p	0.901	0.925	0.986	-1.01	15.9	16.1
hsa-miR-192-5p	0.624	0.709	1.04	1.04	2180	2090
hsa-miR-193a-3p	0.765	0.827	0.663	-1.51	9.2	13.9
hsa-miR-193a-5p	0.334	0.434	1.22	1.22	188	155
hsa-miR-193b-3p	0.234	0.32	0.827	-1.21	27.7	33.5
hsa-miR-193b-5p	0.0554	0.097	1.42	1.42	51.5	36.2
hsa-miR-194-3p	0.000346	0.00172	2.43	2.43	17.6	7.23
hsa-miR-194-5p	0.00197	0.00666	0.655	-1.53	380	581
hsa-miR-195-3p	1.03e-05	0.000116	2.5	2.5	45.5	18.2
hsa-miR-195-5p	0.283	0.377	1.12	1.12	498	443
hsa-miR-196a-1-3p	4.04e-11	4.76e-09	0.0261	-38.3	1.28	48.9
hsa-miR-196a-3p	0.276	0.37	1.21	1.21	2.52	2.07
hsa-miR-196a-5p	3.63e-07	7.31e-06	0.446	-2.24	10500	23600
hsa-miR-196b-3p	0.00114	0.00446	1.74	1.74	83.4	47.9
hsa-miR-196b-5p	0.51	0.61	1.06	1.06	10500	9980
hsa-miR-197-3p	0.00084	0.00352	0.557	-1.8	277	498
hsa-miR-197-5p	0.981	0.988	1.04	1.04	5.57	5.33
hsa-miR-1976	0.00681	0.0183	0.599	-1.67	3.82	6.38
hsa-miR-199a-3p	0.000439	0.0021	0.529	-1.89	20.9	39.5
hsa-miR-199a-5p	0.0372	0.0717	0.647	-1.55	2.94	4.54
hsa-miR-199b-3p	0.00448	0.0129	0.611	-1.64	23.1	37.7
hsa-miR-199b-5p	0.000195	0.00115	0.518	-1.93	29.3	56.5
hsa-miR-19a-3p	7.74e-05	0.000573	1.84	1.84	13300	7220
hsa-miR-19a-5p	7.17e-05	0.00056	3.64	3.64	9.94	2.73
hsa-miR-19b-1-5p	9.82e-06	0.000113	2.68	2.68	290	108
hsa-miR-19b-2-5p	0.00121	0.00466	2.2	2.2	2.45	1.12
hsa-miR-19b-3p	8.92e-05	0.000629	1.6	1.6	27000	16900
hsa-miR-200a-3p	1.05e-07	2.71e-06	0.154	-6.51	2.38	15.5
hsa-miR-200b-3p	1.03e-06	1.67e-05	0.149	-6.72	1.33	8.93
hsa-miR-200c-3p	0.459	0.56	1.09	1.09	70.2	64.1
hsa-miR-200c-5p	0.0019	0.00648	2.08	2.08	3.07	1.47
hsa-miR-202-5p	0.598	0.686	1.12	1.12	2.86	2.56
hsa-miR-203a-3p	0.187	0.267	0.765	-1.31	5.44	7.11
hsa-miR-204-5p	1.82e-08	6.28e-07	0.17	-5.87	15.4	90.3
hsa-miR-208a-3p	0.000117	0.000796	2.87	2.87	2.87	1
hsa-miR-20a-3p	9.57e-06	0.000111	2.01	2.01	701	349
hsa-miR-20a-5p	1.13e-06	1.79e-05	2.05	2.05	65500	31900
hsa-miR-21-3p	0.0503	0.0907	1.34	1.34	42.9	32
hsa-miR-21-5p	0.224	0.309	0.845	-1.18	3200	3790
hsa-miR-210-3p	5.33e-07	1.02e-05	0.372	-2.69	110	296
hsa-miR-211-5p	5.37e-05	0.000462	0.333	-3	1.14	3.41
hsa-miR-2110	0.0324	0.0637	1.5	1.5	95.2	63.6
hsa-miR-2113	0.00409	0.0121	0.472	-2.12	1.14	2.41
hsa-miR-2114-5p	0.00288	0.00903	0.389	-2.57	1.55	3.98
hsa-miR-2116-5p	0.807	0.858	1.02	1.02	8.27	8.1
hsa-miR-212-3p	0.0039	0.0117	1.65	1.65	20.3	12.3
hsa-miR-212-5p	0.0242	0.0508	1.54	1.54	9.34	6.07
hsa-miR-215-3p	6.02e-05	0.000511	0.251	-3.99	2.61	10.4
hsa-miR-215-5p	0.0632	0.108	0.832	-1.2	657	789
hsa-miR-216a-5p	1.44e-06	2.21e-05	0.221	-4.53	1.9	8.62
hsa-miR-217-5p	0.000978	0.00394	0.327	-3.05	1.81	5.52
hsa-miR-218-1-3p	0.438	0.539	1.23	1.23	3.77	3.07
hsa-miR-218-2-3p	0.0127	0.0307	0.476	-2.1	1	2.1
hsa-miR-218-5p	0.171	0.248	0.901	-1.11	24200	26900
hsa-miR-219a-1-3p	0.696	0.771	1.06	1.06	15.3	14.4
hsa-miR-219a-5p	0.47	0.57	0.911	-1.1	30.1	33
hsa-miR-219b-3p	0.56	0.655	0.907	-1.1	2.04	2.25
hsa-miR-219b-5p	0.516	0.616	1.1	1.1	22	19.9
hsa-miR-22-3p	0.802	0.855	0.966	-1.04	435	450
hsa-miR-22-5p	0.00133	0.00503	1.75	1.75	27.4	15.7
hsa-miR-221-3p	0.193	0.274	1.12	1.12	37100	33100
hsa-miR-221-5p	0.00042	0.00203	1.73	1.73	1050	606
hsa-miR-222-3p	0.774	0.834	1.02	1.02	1730	1690
hsa-miR-222-5p	0.283	0.377	0.879	-1.14	323	367
hsa-miR-224-5p	0.000653	0.00286	1.74	1.74	279	160
hsa-miR-2276-3p	0.000414	0.00202	2.1	2.1	12.4	5.93
hsa-miR-2277-3p	0.026	0.0534	0.651	-1.54	7.69	11.8
hsa-miR-2277-5p	0.722	0.789	0.944	-1.06	29.2	30.9
hsa-miR-2278	0.004	0.0119	1.7	1.7	44.9	26.4
hsa-miR-2355-3p	0.152	0.224	1.35	1.35	5.29	3.9
hsa-miR-2355-5p	0.000579	0.0026	2.18	2.18	5.38	2.47
hsa-miR-23a-3p	0.000125	0.000829	0.429	-2.33	9.41	21.9
hsa-miR-23a-5p	0.74	0.804	0.968	-1.03	2.33	2.4
hsa-miR-23b-3p	8.27e-07	1.42e-05	0.46	-2.17	1680	3660
hsa-miR-23b-5p	0.403	0.504	0.859	-1.16	24	27.9
hsa-miR-23c	0.0915	0.148	0.701	-1.43	2.59	3.69
hsa-miR-24-3p	6.92e-07	1.24e-05	0.388	-2.58	1590	4100
hsa-miR-2467-5p	0.0587	0.101	1.46	1.46	3.2	2.2
hsa-miR-25-3p	0.123	0.187	0.865	-1.16	25600	29600
hsa-miR-25-5p	0.000292	0.00153	1.83	1.83	608	333
hsa-miR-26a-1-3p	0.0197	0.0435	1.41	1.41	72	50.9
hsa-miR-26a-2-3p	0.796	0.85	1.04	1.04	73.9	71.3
hsa-miR-26a-5p	0.00373	0.0113	0.77	-1.3	12100	15700
hsa-miR-26b-3p	0.00042	0.00203	0.425	-2.35	27.5	64.8
hsa-miR-26b-5p	9.39e-07	1.55e-05	0.461	-2.17	12300	26600
hsa-miR-27a-3p	0.0121	0.0295	0.632	-1.58	20.3	32.1
hsa-miR-27a-5p	0.999	0.999	0.992	-1.01	37.5	37.8
hsa-miR-27b-3p	0.000875	0.00363	0.583	-1.71	5320	9120
hsa-miR-27b-5p	0.989	0.993	0.936	-1.07	26.8	28.7
hsa-miR-28-3p	0.00126	0.00484	0.645	-1.55	172	266
hsa-miR-28-5p	0.000268	0.00148	0.456	-2.19	13.4	29.3
hsa-miR-296-3p	2.2e-13	6.05e-11	0.00733	-136	2.92	398
hsa-miR-296-5p	1.57e-13	6.05e-11	0.00707	-142	2.37	336
hsa-miR-29a-3p	0.209	0.293	0.866	-1.15	2340	2710
hsa-miR-29a-5p	0.273	0.366	1.22	1.22	16	13.1
hsa-miR-29b-1-5p	0.32	0.418	1.16	1.16	18.9	16.3
hsa-miR-29b-2-5p	2.35e-05	0.000228	2.55	2.55	32.9	12.9
hsa-miR-29b-3p	0.956	0.965	0.938	-1.07	1680	1790
hsa-miR-29c-3p	1.19e-05	0.000131	1.92	1.92	3490	1820
hsa-miR-29c-5p	0.000343	0.00172	1.68	1.68	203	121
hsa-miR-301a-3p	0.012	0.0294	0.745	-1.34	1580	2130
hsa-miR-301a-5p	1.52e-05	0.000154	3.03	3.03	10.7	3.51
hsa-miR-301b-3p	9.07e-06	0.000107	0.281	-3.56	85.3	304
hsa-miR-301b-5p	0.952	0.963	0.934	-1.07	18.1	19.3
hsa-miR-3064-5p	0.271	0.365	1.21	1.21	8.32	6.9
hsa-miR-3065-3p	0.0496	0.0899	1.29	1.29	102	78.8
hsa-miR-3065-5p	0.0326	0.064	1.26	1.26	559	445
hsa-miR-3074-3p	0.0209	0.0453	0.65	-1.54	5.55	8.55
hsa-miR-3085-3p	0.875	0.904	0.96	-1.04	4.01	4.17
hsa-miR-30a-3p	1.58e-06	2.37e-05	0.383	-2.61	192	500
hsa-miR-30a-5p	0.00051	0.00235	0.623	-1.61	3310	5310
hsa-miR-30b-3p	0.0158	0.0368	0.675	-1.48	16.5	24.4
hsa-miR-30b-5p	0.039	0.0747	0.567	-1.76	11.4	20.1
hsa-miR-30c-1-3p	0.708	0.78	1.05	1.05	30.5	29.1
hsa-miR-30c-2-3p	0.00176	0.00616	0.594	-1.68	41.3	69.6
hsa-miR-30c-5p	0.000508	0.00235	0.447	-2.24	4760	10700
hsa-miR-30d-3p	0.785	0.843	0.959	-1.04	103	107
hsa-miR-30d-5p	0.00265	0.0085	0.664	-1.51	9750	14700
hsa-miR-30e-3p	0.000175	0.00109	0.592	-1.69	663	1120
hsa-miR-30e-5p	0.453	0.554	1.07	1.07	14300	13300
hsa-miR-31-3p	3.79e-05	0.000348	0.329	-3.04	23.1	70.2
hsa-miR-31-5p	2.04e-07	4.67e-06	0.405	-2.47	1260	3120
hsa-miR-3115	0.00147	0.00545	0.546	-1.83	11.2	20.5
hsa-miR-3120-3p	0.0419	0.0791	0.691	-1.45	5.7	8.24
hsa-miR-3124-5p	0.14	0.209	1.31	1.31	3.2	2.45
hsa-miR-3126-3p	0.0906	0.147	0.726	-1.38	3.05	4.2
hsa-miR-3127-3p	0.00664	0.0179	1.88	1.88	6.15	3.27
hsa-miR-3127-5p	0.477	0.578	1.15	1.15	20.3	17.6
hsa-miR-3128	0.243	0.331	1.34	1.34	3.57	2.68
hsa-miR-3131	0.000596	0.00265	2.32	2.32	9.92	4.28
hsa-miR-3133	0.952	0.963	1.03	1.03	1.7	1.65
hsa-miR-3135a	0.582	0.675	0.856	-1.17	1.27	1.49
hsa-miR-3136-5p	0.0128	0.0309	0.614	-1.63	6.72	10.9
hsa-miR-3138	0.924	0.941	1.02	1.02	5.07	4.97
hsa-miR-3139	0.00681	0.0183	1.77	1.77	5.18	2.92
hsa-miR-3140-5p	0.00717	0.0192	1.77	1.77	8.1	4.58
hsa-miR-3143	8.43e-05	0.000602	2.29	2.29	15.3	6.66
hsa-miR-3144-3p	1.3e-06	2.03e-05	3.3	3.3	63.3	19.2
hsa-miR-3144-5p	0.00016	0.00101	2.47	2.47	7.18	2.9
hsa-miR-3145-3p	0.000907	0.00375	0.34	-2.94	4.49	13.2
hsa-miR-3146	0.568	0.663	0.906	-1.1	6.57	7.25
hsa-miR-3150a-3p	0.0764	0.127	0.674	-1.48	4.35	6.46
hsa-miR-3150a-5p	0.814	0.861	0.925	-1.08	5.54	5.99
hsa-miR-3155a	0.0229	0.0484	1.95	1.95	3.13	1.6
hsa-miR-3157-3p	0.442	0.543	1.19	1.19	3.65	3.06
hsa-miR-3157-5p	0.0578	0.1	1.31	1.31	77.7	59.2
hsa-miR-3158-3p	0.46	0.56	0.877	-1.14	14.7	16.7
hsa-miR-3159	0.0551	0.0967	0.636	-1.57	2.51	3.94
hsa-miR-3161	0.729	0.796	1.13	1.13	1.98	1.75
hsa-miR-3162-5p	0.0015	0.0055	2.08	2.08	3.41	1.64
hsa-miR-3163	0.0133	0.0319	0.612	-1.63	2.1	3.42
hsa-miR-3164	0.179	0.259	0.753	-1.33	3.08	4.09
hsa-miR-3168	0.00159	0.00571	5.35	5.35	13.2	2.47
hsa-miR-3171	2.44e-06	3.42e-05	4.1	4.1	8.63	2.1
hsa-miR-3173-3p	0.0286	0.0574	1.52	1.52	4.77	3.14
hsa-miR-3173-5p	0.209	0.292	1.23	1.23	32.7	26.7
hsa-miR-3174	0.00607	0.0168	1.65	1.65	9.92	6
hsa-miR-3175	0.00113	0.00443	0.478	-2.09	1.42	2.97
hsa-miR-3176	6.82e-07	1.24e-05	3.73	3.73	102	27.2
hsa-miR-3177-3p	0.166	0.243	1.84	1.84	4.3	2.33
hsa-miR-3177-5p	0.00624	0.0171	1.96	1.96	2.79	1.42
hsa-miR-3179	0.0017	0.00602	0.479	-2.09	1.55	3.23
hsa-miR-3180-3p	0.813	0.861	1	1	3.09	3.08
hsa-miR-3182	1.21e-05	0.000131	2.84	2.84	165	58.2
hsa-miR-3183	0.197	0.279	1.28	1.28	2.1	1.64
hsa-miR-3184-3p	0.0415	0.079	1.51	1.51	2.45	1.62
hsa-miR-3187-3p	0.000272	0.00149	2.54	2.54	105	41.6
hsa-miR-3187-5p	0.00253	0.00819	2.04	2.04	3.26	1.6
hsa-miR-3188	0.0102	0.0259	1.81	1.81	5.59	3.09
hsa-miR-3192-5p	0.00764	0.0202	1.78	1.78	6.83	3.84
hsa-miR-3198	0.902	0.925	0.976	-1.02	2.1	2.15
hsa-miR-32-3p	0.72	0.788	0.866	-1.15	95.3	110
hsa-miR-32-5p	0.00418	0.0124	0.503	-1.99	670	1330
hsa-miR-3200-3p	0.194	0.276	0.821	-1.22	162	197
hsa-miR-3200-5p	0.113	0.174	1.4	1.4	2.87	2.05
hsa-miR-320a-3p	0.000445	0.00211	2.12	2.12	11.7	5.51
hsa-miR-320a-5p	0.000581	0.0026	2.71	2.71	8.61	3.17
hsa-miR-320b	0.604	0.69	0.951	-1.05	890	937
hsa-miR-320c	0.733	0.798	0.973	-1.03	883	908
hsa-miR-320d	0.000329	0.00166	2.36	2.36	10.6	4.51
hsa-miR-324-3p	0.000778	0.00331	1.86	1.86	641	344
hsa-miR-324-5p	0.981	0.988	0.959	-1.04	628	655
hsa-miR-328-3p	0.145	0.214	0.701	-1.43	1.98	2.82
hsa-miR-331-3p	0.145	0.214	1.18	1.18	387	329
hsa-miR-331-5p	0.0655	0.112	1.31	1.31	28.1	21.4
hsa-miR-335-5p	0.142	0.211	0.746	-1.34	1.89	2.53
hsa-miR-338-3p	0.000915	0.00376	0.593	-1.69	91.2	154
hsa-miR-339-3p	0.0226	0.0481	1.32	1.32	292	221
hsa-miR-33a-3p	0.448	0.549	0.854	-1.17	12.8	14.9
hsa-miR-33a-5p	0.426	0.529	0.811	-1.23	90.4	112
hsa-miR-33b-3p	0.211	0.294	1.26	1.26	11.9	9.5
hsa-miR-33b-5p	0.0868	0.142	0.687	-1.46	14.6	21.2
hsa-miR-340-3p	0.0106	0.0267	0.424	-2.36	66.8	158
hsa-miR-340-5p	0.169	0.247	0.859	-1.16	2750	3200
hsa-miR-342-3p	0.994	0.998	0.997	-1	3940	3960
hsa-miR-342-5p	0.0638	0.109	0.66	-1.52	80.8	122
hsa-miR-345-3p	0.00235	0.00765	1.75	1.75	18.4	10.5
hsa-miR-345-5p	0.26	0.351	1.12	1.12	529	474
hsa-miR-346	0.00152	0.00555	1.9	1.9	35.4	18.6
hsa-miR-34a-3p	3.67e-08	1.08e-06	0.194	-5.17	29.3	151
hsa-miR-34a-5p	7.86e-11	8.11e-09	0.21	-4.76	9820	46700
hsa-miR-34b-3p	1.71e-10	1.2e-08	0.043	-23.3	1.42	33
hsa-miR-34b-5p	1.09e-10	8.97e-09	0.0316	-31.6	1.35	42.6
hsa-miR-34c-3p	2.1e-09	1.02e-07	0.0742	-13.5	1.28	17.2
hsa-miR-34c-5p	4.83e-12	6.65e-10	0.0158	-63.2	3.53	223
hsa-miR-3605-3p	0.701	0.774	1.07	1.07	17.5	16.3
hsa-miR-3605-5p	0.435	0.537	1.16	1.16	3.32	2.87
hsa-miR-3609	0.0995	0.158	1.42	1.42	8.39	5.91
hsa-miR-361-3p	0.0272	0.0553	0.794	-1.26	646	813
hsa-miR-361-5p	0.000291	0.00153	0.619	-1.62	2600	4200
hsa-miR-3615	7.75e-05	0.000573	3.46	3.46	207	59.9
hsa-miR-3616-3p	0.00209	0.00697	2.17	2.17	4.01	1.84
hsa-miR-3618	0.677	0.754	0.686	-1.46	1.83	2.66
hsa-miR-362-3p	0.466	0.565	1.13	1.13	36.2	32.1
hsa-miR-362-5p	0.783	0.842	1.03	1.03	236	230
hsa-miR-3620-3p	6.6e-05	0.000528	3.44	3.44	28.8	8.36
hsa-miR-3622a-3p	0.0318	0.0628	0.647	-1.55	1.21	1.87
hsa-miR-3648	0.0253	0.0521	1.66	1.66	2.17	1.31
hsa-miR-3651	0.142	0.211	1.54	1.54	2.19	1.42
hsa-miR-3659	0.0455	0.0839	0.541	-1.85	2.63	4.85
hsa-miR-365a-3p	0.00545	0.0154	0.717	-1.39	535	745
hsa-miR-365a-5p	0.0022	0.00722	2.12	2.12	16.6	7.81
hsa-miR-365b-3p	0.00655	0.0178	0.731	-1.37	544	745
hsa-miR-365b-5p	0.00448	0.0129	1.99	1.99	9.72	4.87
hsa-miR-3660	0.00235	0.00765	0.488	-2.05	2.92	5.98
hsa-miR-3661	0.0618	0.106	1.46	1.46	6.25	4.29
hsa-miR-3662	0.733	0.798	0.946	-1.06	23	24.3
hsa-miR-3663-3p	0.0061	0.0169	0.516	-1.94	2.1	4.08
hsa-miR-3663-5p	0.0435	0.0812	0.647	-1.55	2.09	3.22
hsa-miR-3677-5p	0.0423	0.0798	1.54	1.54	4.29	2.79
hsa-miR-3679-3p	0.0566	0.0983	1.47	1.47	5.54	3.78
hsa-miR-3679-5p	0.000169	0.00106	2.41	2.41	31.8	13.2
hsa-miR-3680-5p	0.0249	0.0515	1.67	1.67	2.7	1.62
hsa-miR-3682-3p	0.354	0.457	1.26	1.26	4.61	3.67
hsa-miR-3684	0.648	0.727	0.873	-1.15	2.99	3.42
hsa-miR-3691-3p	0.685	0.76	1.11	1.11	4.88	4.41
hsa-miR-3691-5p	0.109	0.169	1.37	1.37	4.08	2.98
hsa-miR-374a-3p	0.38	0.483	1.19	1.19	7.71	6.48
hsa-miR-374a-5p	0.869	0.901	0.973	-1.03	3930	4040
hsa-miR-374b-3p	0.822	0.865	0.972	-1.03	19.9	20.5
hsa-miR-374b-5p	0.0813	0.133	0.838	-1.19	857	1020
hsa-miR-374c-3p	0.391	0.493	1.1	1.1	149	135
hsa-miR-374c-5p	0.00442	0.0129	0.458	-2.18	2.65	5.79
hsa-miR-375-3p	0.248	0.337	1.14	1.14	106	92.7
hsa-miR-376b-3p	0.00184	0.00632	1.98	1.98	2.37	1.19
hsa-miR-378a-3p	0.0285	0.0572	1.28	1.28	650	506
hsa-miR-378a-5p	0.000641	0.00282	1.6	1.6	734	460
hsa-miR-378e	0.012	0.0294	1.64	1.64	4.17	2.53
hsa-miR-378f	0.591	0.681	1.11	1.11	2.36	2.12
hsa-miR-379-5p	0.000786	0.00333	2.21	2.21	4.15	1.88
hsa-miR-381-3p	0.00157	0.0057	2.22	2.22	4.08	1.84
hsa-miR-382-5p	0.00211	0.007	2.17	2.17	3.32	1.53
hsa-miR-3909	0.0245	0.0509	0.54	-1.85	7.87	14.6
hsa-miR-3911	0.00148	0.00545	2.05	2.05	5.68	2.77
hsa-miR-3912-3p	0.536	0.634	0.908	-1.1	9.26	10.2
hsa-miR-3912-5p	0.549	0.646	1.16	1.16	2.39	2.05
hsa-miR-3928-3p	8.45e-05	0.000602	2.32	2.32	47.9	20.6
hsa-miR-3928-5p	0.0745	0.125	1.65	1.65	2.5	1.51
hsa-miR-3934-3p	0.103	0.163	0.724	-1.38	1.41	1.95
hsa-miR-3934-5p	0.595	0.684	0.88	-1.14	1.82	2.07
hsa-miR-3938	0.0147	0.0347	1.8	1.8	3.48	1.93
hsa-miR-3939	0.0416	0.079	1.41	1.41	12.1	8.64
hsa-miR-3940-3p	0.00178	0.00618	2.19	2.19	7.81	3.56
hsa-miR-3941	0.142	0.211	1.39	1.39	2.51	1.81
hsa-miR-3942-5p	0.913	0.933	1.02	1.02	5.38	5.26
hsa-miR-3943	0.0675	0.114	1.41	1.41	9.95	7.07
hsa-miR-3944-5p	0.183	0.262	1.3	1.3	2.38	1.83
hsa-miR-409-3p	0.0323	0.0636	1.58	1.58	2.5	1.58
hsa-miR-421	0.000965	0.00391	0.64	-1.56	652	1020
hsa-miR-423-3p	0.91	0.931	0.974	-1.03	1760	1810
hsa-miR-423-5p	0.0311	0.0617	0.721	-1.39	2480	3450
hsa-miR-424-3p	0.000937	0.00383	1.82	1.82	71.1	39
hsa-miR-424-5p	0.815	0.861	0.953	-1.05	935	982
hsa-miR-425-3p	0.737	0.802	0.965	-1.04	148	154
hsa-miR-425-5p	0.0106	0.0266	1.43	1.43	3500	2450
hsa-miR-4254	0.791	0.848	1.02	1.02	5.26	5.17
hsa-miR-429	1.78e-06	2.62e-05	0.223	-4.48	1.07	4.77
hsa-miR-4326	3.18e-07	6.56e-06	4.74	4.74	146	30.8
hsa-miR-4421	3.48e-06	4.78e-05	0.212	-4.73	1.48	7.01
hsa-miR-4423-5p	0.000283	0.00152	0.413	-2.42	1	2.42
hsa-miR-4428	5.86e-06	7.56e-05	4.73	4.73	6.39	1.35
hsa-miR-4429	0.782	0.842	1.12	1.12	4.9	4.35
hsa-miR-4435	7.91e-05	0.000573	2.98	2.98	3.21	1.08
hsa-miR-4440	0.0171	0.0391	1.73	1.73	2.38	1.38
hsa-miR-4443	1.83e-06	2.65e-05	0.245	-4.08	2.1	8.57
hsa-miR-4458	0.0904	0.147	0.72	-1.39	15	20.9
hsa-miR-4467	0.0207	0.045	1.5	1.5	74.7	49.8
hsa-miR-4470	0.000192	0.00115	2.46	2.46	8.01	3.26
hsa-miR-4473	0.434	0.536	0.873	-1.14	11.3	12.9
hsa-miR-4474-3p	0.0187	0.0417	1.59	1.59	8.71	5.48
hsa-miR-4483	0.0175	0.0398	1.75	1.75	5.26	3
hsa-miR-4484	0.857	0.893	0.971	-1.03	5.96	6.14
hsa-miR-449a	0.141	0.211	1.19	1.19	163	138
hsa-miR-449b-5p	0.00639	0.0174	1.63	1.63	9.45	5.79
hsa-miR-449c-5p	0.00108	0.00426	1.84	1.84	61	33.2
hsa-miR-4504	0.121	0.185	1.31	1.31	7.13	5.42
hsa-miR-450a-1-3p	0.00134	0.00504	0.54	-1.85	20.6	38.1
hsa-miR-450a-2-3p	0.000814	0.00343	0.494	-2.02	11.4	23.1
hsa-miR-450a-5p	0.000583	0.0026	0.481	-2.08	11.1	23.2
hsa-miR-450b-5p	0.000304	0.00158	0.577	-1.73	237	410
hsa-miR-4511	0.0445	0.0822	1.48	1.48	6.36	4.29
hsa-miR-4517	0.257	0.349	0.808	-1.24	3.31	4.1
hsa-miR-452-5p	1.34e-05	0.00014	2.82	2.82	31.9	11.3
hsa-miR-4521	0.00025	0.00141	1.78	1.78	2930	1650
hsa-miR-4523	0.0632	0.108	1.4	1.4	9.54	6.83
hsa-miR-4524a-3p	0.0213	0.0459	0.543	-1.84	1.07	1.96
hsa-miR-4525	0.511	0.61	1.2	1.2	2.25	1.88
hsa-miR-4533	0.312	0.409	1.47	1.47	2.62	1.78
hsa-miR-454-3p	0.000321	0.00163	0.667	-1.5	4000	6000
hsa-miR-454-5p	0.325	0.423	0.88	-1.14	85.4	97.1
hsa-miR-455-3p	0.0109	0.0272	0.517	-1.93	51.2	99
hsa-miR-455-5p	0.0428	0.0805	0.796	-1.26	431	541
hsa-miR-4644	0.0507	0.091	1.55	1.55	3.26	2.1
hsa-miR-4652-3p	0.797	0.85	1.04	1.04	9.76	9.36
hsa-miR-4652-5p	0.848	0.888	1.04	1.04	21.9	21.1
hsa-miR-4653-3p	0.0283	0.057	0.63	-1.59	1.35	2.14
hsa-miR-4655-5p	0.605	0.69	1.2	1.2	2.09	1.74
hsa-miR-4659a-3p	0.641	0.723	1.09	1.09	5.11	4.7
hsa-miR-4660	0.136	0.204	1.29	1.29	8.15	6.34
hsa-miR-4661-3p	0.909	0.931	1	-1	1.88	1.88
hsa-miR-4661-5p	0.288	0.382	1.47	1.47	2.34	1.6
hsa-miR-4662a-5p	0.171	0.248	0.746	-1.34	1.4	1.87
hsa-miR-4664-3p	2.87e-07	6.25e-06	0.161	-6.2	1.28	7.91
hsa-miR-4664-5p	1.68e-05	0.000167	0.294	-3.4	1.14	3.86
hsa-miR-4665-5p	0.000239	0.00136	0.411	-2.43	1.41	3.43
hsa-miR-4667-3p	0.072	0.121	0.694	-1.44	1.27	1.83
hsa-miR-4672	0.0465	0.0848	0.568	-1.76	1.55	2.73
hsa-miR-4676-3p	0.0994	0.158	1.37	1.37	7.63	5.58
hsa-miR-4677-3p	0.269	0.363	1.15	1.15	79.6	69
hsa-miR-4677-5p	0.00756	0.0201	1.53	1.53	35.8	23.4
hsa-miR-4683	0.00821	0.0215	1.8	1.8	3.27	1.82
hsa-miR-4684-3p	0.0245	0.0509	0.589	-1.7	1.57	2.66
hsa-miR-4687-3p	0.0935	0.15	1.38	1.38	2.44	1.78
hsa-miR-4689	0.0373	0.0718	1.54	1.54	4.82	3.14
hsa-miR-4706	0.123	0.187	1.5	1.5	1.98	1.31
hsa-miR-4713-5p	0.997	0.999	0.998	-1	4.74	4.75
hsa-miR-4714-3p	0.541	0.639	0.891	-1.12	4.43	4.98
hsa-miR-4717-3p	0.122	0.186	1.37	1.37	4.53	3.31
hsa-miR-4725-3p	0.00388	0.0117	2.13	2.13	5.16	2.42
hsa-miR-4733-5p	0.927	0.943	0.951	-1.05	2.09	2.2
hsa-miR-4735-5p	0.00142	0.00533	0.483	-2.07	1.55	3.21
hsa-miR-4741	0.131	0.197	1.44	1.44	3.43	2.38
hsa-miR-4742-3p	0.709	0.78	0.907	-1.1	5.45	6.01
hsa-miR-4742-5p	0.00619	0.017	0.573	-1.74	3.62	6.31
hsa-miR-4746-5p	0.7	0.774	0.953	-1.05	27.3	28.6
hsa-miR-4747-3p	0.0944	0.152	0.625	-1.6	1.84	2.94
hsa-miR-4747-5p	0.21	0.294	0.779	-1.28	2.46	3.16
hsa-miR-4748	0.531	0.631	1.11	1.11	2.86	2.57
hsa-miR-4753-5p	0.0142	0.0337	0.58	-1.72	1.48	2.55
hsa-miR-4761-3p	0.124	0.187	0.755	-1.32	3.74	4.95
hsa-miR-4762-5p	0.822	0.865	1.03	1.03	2.87	2.79
hsa-miR-4764-3p	0.243	0.331	0.803	-1.25	1.56	1.94
hsa-miR-4764-5p	0.844	0.884	1.03	1.03	2.09	2.03
hsa-miR-4766-5p	0.982	0.988	0.984	-1.02	4.09	4.15
hsa-miR-4772-3p	0.00544	0.0154	0.531	-1.88	1.42	2.67
hsa-miR-4775	0.000533	0.00242	2.45	2.45	6.44	2.63
hsa-miR-4778-3p	1.35e-08	5.32e-07	0.113	-8.87	4.45	39.5
hsa-miR-4778-5p	7.91e-05	0.000573	0.322	-3.11	1.14	3.53
hsa-miR-4781-3p	0.298	0.393	1.39	1.39	3.42	2.46
hsa-miR-4783-3p	6.02e-07	1.13e-05	5.54	5.54	35.4	6.4
hsa-miR-4784	0.0291	0.058	1.63	1.63	2.52	1.55
hsa-miR-4785	0.277	0.37	1.26	1.26	2.44	1.94
hsa-miR-4786-3p	0.951	0.963	0.942	-1.06	2.65	2.82
hsa-miR-4786-5p	0.309	0.406	1.19	1.19	4.15	3.5
hsa-miR-4787-3p	0.0154	0.0362	1.81	1.81	20.9	11.5
hsa-miR-4791	0.000767	0.00328	2.23	2.23	5.54	2.48
hsa-miR-4793-3p	0.00273	0.00867	1.96	1.96	2.51	1.28
hsa-miR-4799-5p	0.00834	0.0217	1.73	1.73	4.17	2.41
hsa-miR-4803	0.237	0.324	1.24	1.24	2.84	2.29
hsa-miR-4804-3p	0.587	0.677	1.12	1.12	1.97	1.76
hsa-miR-4804-5p	0.896	0.922	1.1	1.1	2.01	1.82
hsa-miR-483-3p	0.178	0.258	0.799	-1.25	15	18.7
hsa-miR-483-5p	0.101	0.16	0.73	-1.37	7.07	9.69
hsa-miR-484	0.000964	0.00391	2.05	2.05	701	342
hsa-miR-485-3p	0.121	0.185	1.65	1.65	1.91	1.16
hsa-miR-488-3p	0.000983	0.00394	0.432	-2.32	3.5	8.1
hsa-miR-489-3p	2.96e-07	6.26e-06	0.0804	-12.4	2.93	36.5
hsa-miR-491-3p	0.00804	0.0211	0.579	-1.73	7.39	12.8
hsa-miR-491-5p	0.00495	0.0141	0.631	-1.58	98.3	156
hsa-miR-494-3p	0.0102	0.0259	2.11	2.11	3.32	1.57
hsa-miR-497-3p	0.107	0.167	1.33	1.33	3.88	2.92
hsa-miR-497-5p	0.00196	0.00664	1.49	1.49	249	167
hsa-miR-499a-5p	0.000196	0.00115	0.368	-2.72	6.26	17
hsa-miR-5000-3p	0.0119	0.0291	1.63	1.63	6.41	3.92
hsa-miR-5001-3p	0.00205	0.00686	1.89	1.89	51.1	27
hsa-miR-5006-3p	0.371	0.474	0.742	-1.35	1.48	1.99
hsa-miR-500a-3p	0.709	0.78	0.94	-1.06	178	189
hsa-miR-500a-5p	0.0262	0.0538	1.35	1.35	61.6	45.5
hsa-miR-501-3p	0.582	0.675	1.12	1.12	78.5	70.1
hsa-miR-501-5p	0.00201	0.00675	1.65	1.65	58.6	35.5
hsa-miR-5010-3p	0.0465	0.0848	0.702	-1.42	4.49	6.39
hsa-miR-5010-5p	0.487	0.586	0.865	-1.16	1.62	1.87
hsa-miR-502-3p	0.824	0.866	0.965	-1.04	256	266
hsa-miR-503-3p	4.5e-05	0.0004	2.09	2.09	87.5	41.9
hsa-miR-503-5p	1.96e-06	2.78e-05	2.12	2.12	1460	691
hsa-miR-504-5p	1.74e-10	1.2e-08	34	34	61.2	1.8
hsa-miR-505-3p	0.23	0.315	0.823	-1.22	261	318
hsa-miR-505-5p	0.183	0.261	1.22	1.22	152	124
hsa-miR-5089-3p	0.696	0.771	1.04	1.04	1.84	1.77
hsa-miR-5089-5p	0.375	0.478	0.838	-1.19	1.47	1.76
hsa-miR-5094	0.0203	0.0444	1.55	1.55	7.03	4.54
hsa-miR-5187-5p	0.000864	0.00361	0.479	-2.09	4.04	8.44
hsa-miR-5189-3p	0.14	0.209	0.686	-1.46	1.76	2.56
hsa-miR-532-3p	0.0328	0.0643	0.741	-1.35	244	329
hsa-miR-532-5p	0.0542	0.0957	0.823	-1.21	1370	1660
hsa-miR-542-3p	7.31e-05	0.000564	0.453	-2.21	439	969
hsa-miR-542-5p	6.18e-05	0.000516	0.457	-2.19	48.6	106
hsa-miR-548a-3p	0.00743	0.0198	0.656	-1.52	29.8	45.4
hsa-miR-548ag	0.051	0.091	1.5	1.5	7.42	4.95
hsa-miR-548an	0.00548	0.0154	0.537	-1.86	1.34	2.49
hsa-miR-548ap-5p	0.888	0.915	0.982	-1.02	3.4	3.46
hsa-miR-548as-3p	0.00613	0.0169	0.54	-1.85	1.47	2.72
hsa-miR-548ay-3p	0.00282	0.00891	0.571	-1.75	13.4	23.5
hsa-miR-548b-3p	0.806	0.858	0.945	-1.06	190	200
hsa-miR-548e-3p	0.107	0.167	1.27	1.27	62.2	49
hsa-miR-548e-5p	0.00362	0.011	1.67	1.67	53.9	32.3
hsa-miR-548h-5p	0.181	0.26	1.26	1.26	4.29	3.4
hsa-miR-548k	0.817	0.862	0.963	-1.04	41.5	43.1
hsa-miR-548l	0.00041	0.00202	0.469	-2.13	10.8	23.1
hsa-miR-548t-5p	0.584	0.676	0.912	-1.1	5.3	5.82
hsa-miR-548u	0.665	0.741	0.921	-1.09	1.69	1.83
hsa-miR-550a-5p	0.873	0.904	1.02	1.02	5.48	5.4
hsa-miR-551a	0.0412	0.0787	1.42	1.42	39.3	27.7
hsa-miR-551b-3p	1.06e-05	0.000119	0.349	-2.87	231	661
hsa-miR-551b-5p	0.0499	0.0902	1.32	1.32	59.1	44.6
hsa-miR-556-3p	0.00174	0.00614	0.54	-1.85	27.3	50.5
hsa-miR-556-5p	0.000316	0.00162	0.306	-3.27	8.92	29.2
hsa-miR-5579-5p	0.429	0.532	1.23	1.23	2.18	1.77
hsa-miR-5581-3p	0.389	0.491	0.793	-1.26	4.14	5.22
hsa-miR-5582-3p	0.555	0.65	0.851	-1.17	2.53	2.97
hsa-miR-5584-5p	0.857	0.893	1.04	1.04	2.8	2.69
hsa-miR-5585-5p	0.464	0.565	0.914	-1.09	1.85	2.03
hsa-miR-561-3p	0.0133	0.0318	1.5	1.5	27.9	18.6
hsa-miR-561-5p	0.358	0.461	1.12	1.12	62.5	55.7
hsa-miR-5682	2.57e-09	1.18e-07	12.6	12.6	26.3	2.09
hsa-miR-5683	0.347	0.448	0.784	-1.27	1.54	1.97
hsa-miR-5690	0.66	0.737	0.846	-1.18	4.92	5.81
hsa-miR-5696	0.235	0.321	0.67	-1.49	1.35	2.01
hsa-miR-5697	0.0043	0.0127	0.527	-1.9	4.99	9.46
hsa-miR-5698	0.213	0.296	0.733	-1.37	1.9	2.6
hsa-miR-5699-3p	7.91e-05	0.000573	1.91	1.91	124	64.9
hsa-miR-5699-5p	0.000512	0.00235	1.94	1.94	38.9	20.1
hsa-miR-570-3p	0.00175	0.00614	0.562	-1.78	18.3	32.5
hsa-miR-5701	0.0456	0.0839	0.571	-1.75	1.83	3.2
hsa-miR-573	0.000158	0.00101	2.71	2.71	13.3	4.92
hsa-miR-574-3p	0.000705	0.00305	0.596	-1.68	123	207
hsa-miR-574-5p	0.0928	0.15	0.619	-1.61	3.91	6.32
hsa-miR-576-3p	0.181	0.26	0.764	-1.31	4.57	5.98
hsa-miR-576-5p	0.0479	0.087	0.741	-1.35	142	192
hsa-miR-577	2.77e-05	0.000266	0.363	-2.75	6.55	18
hsa-miR-579-3p	0.0348	0.0675	1.57	1.57	20.1	12.8
hsa-miR-579-5p	0.000105	0.000735	2.38	2.38	15.3	6.43
hsa-miR-581	0.294	0.388	0.799	-1.25	7.45	9.32
hsa-miR-582-3p	0.0444	0.0822	1.54	1.54	2.78	1.8
hsa-miR-582-5p	0.0173	0.0394	0.578	-1.73	1.49	2.58
hsa-miR-585-3p	0.000634	0.0028	0.541	-1.85	21	38.8
hsa-miR-585-5p	0.0344	0.067	0.588	-1.7	2.22	3.78
hsa-miR-588	0.792	0.848	1.07	1.07	4.39	4.12
hsa-miR-589-3p	0.00273	0.00867	0.669	-1.5	79.4	119
hsa-miR-589-5p	0.0469	0.0852	0.789	-1.27	225	285
hsa-miR-590-3p	0.0296	0.059	0.788	-1.27	825	1050
hsa-miR-590-5p	0.0111	0.0276	0.651	-1.54	193	296
hsa-miR-592	0.864	0.897	0.895	-1.12	6.7	7.49
hsa-miR-597-3p	0.267	0.36	0.771	-1.3	2.39	3.1
hsa-miR-597-5p	0.18	0.259	1.38	1.38	15.1	10.9
hsa-miR-598-3p	0.104	0.164	0.822	-1.22	497	605
hsa-miR-605-3p	0.199	0.281	0.731	-1.37	1.81	2.47
hsa-miR-605-5p	0.158	0.231	1.32	1.32	3.32	2.52
hsa-miR-610	0.0673	0.114	0.694	-1.44	1.81	2.61
hsa-miR-6134	0.00263	0.0085	1.9	1.9	4.15	2.19
hsa-miR-615-3p	0.368	0.471	0.902	-1.11	1220	1350
hsa-miR-624-3p	0.106	0.165	0.706	-1.42	4.5	6.37
hsa-miR-624-5p	0.000434	0.00209	0.559	-1.79	39.5	70.6
hsa-miR-625-3p	0.056	0.0976	1.22	1.22	1020	838
hsa-miR-625-5p	0.0596	0.103	0.783	-1.28	566	723
hsa-miR-627-5p	0.0723	0.121	0.744	-1.34	42.4	57.1
hsa-miR-628-3p	0.884	0.911	0.985	-1.02	107	109
hsa-miR-628-5p	0.113	0.174	1.19	1.19	246	207
hsa-miR-629-3p	0.486	0.586	1.07	1.07	111	103
hsa-miR-629-5p	0.12	0.183	0.874	-1.14	2040	2340
hsa-miR-636	0.000462	0.00217	3.64	3.64	25.5	7.01
hsa-miR-641	1.34e-05	0.00014	0.421	-2.38	32.3	76.7
hsa-miR-642a-3p	0.605	0.69	0.932	-1.07	13.3	14.2
hsa-miR-642a-5p	0.0164	0.038	0.647	-1.55	26.6	41.2
hsa-miR-643	0.749	0.812	1.06	1.06	2.83	2.66
hsa-miR-6500-3p	0.0119	0.0291	0.599	-1.67	1.75	2.92
hsa-miR-6505-3p	7.91e-05	0.000573	0.354	-2.83	1.42	4
hsa-miR-6505-5p	0.0029	0.00905	0.455	-2.2	1.82	3.99
hsa-miR-651-5p	6.88e-09	2.99e-07	15.4	15.4	48.9	3.19
hsa-miR-6511a-3p	0.0799	0.132	0.625	-1.6	3.27	5.23
hsa-miR-6514-3p	0.0195	0.0431	0.591	-1.69	1.48	2.5
hsa-miR-6514-5p	7.46e-05	0.000571	0.361	-2.77	2.23	6.17
hsa-miR-6515-3p	0.715	0.785	0.924	-1.08	4.93	5.33
hsa-miR-6515-5p	0.0753	0.126	0.687	-1.46	1.21	1.76
hsa-miR-6516-3p	0.48	0.581	0.845	-1.18	3.4	4.02
hsa-miR-6516-5p	0.364	0.467	0.832	-1.2	4.43	5.32
hsa-miR-652-3p	0.00101	0.00405	0.588	-1.7	205	349
hsa-miR-652-5p	0.00765	0.0202	0.647	-1.55	39.4	61
hsa-miR-653-3p	2.04e-07	4.67e-06	0.133	-7.49	2.52	18.9
hsa-miR-653-5p	3.27e-08	1e-06	0.128	-7.79	3.61	28.1
hsa-miR-654-3p	0.000283	0.00152	2.58	2.58	5.62	2.18
hsa-miR-659-3p	0.388	0.491	0.808	-1.24	1.68	2.09
hsa-miR-660-3p	0.815	0.861	1.02	1.02	10.5	10.2
hsa-miR-660-5p	0.213	0.296	0.871	-1.15	1310	1500
hsa-miR-664a-3p	0.0066	0.0179	0.454	-2.2	5.7	12.6
hsa-miR-664a-5p	0.000715	0.00308	0.489	-2.04	23.3	47.6
hsa-miR-664b-3p	0.00434	0.0127	1.95	1.95	7.63	3.91
hsa-miR-664b-5p	0.000151	0.000976	2.56	2.56	9.97	3.89
hsa-miR-671-3p	0.0539	0.0953	1.4	1.4	78	55.7
hsa-miR-671-5p	5.33e-06	7.1e-05	2.06	2.06	2200	1070
hsa-miR-6716-3p	0.168	0.246	0.765	-1.31	1.97	2.58
hsa-miR-6720-3p	0.017	0.0391	0.597	-1.68	10.6	17.7
hsa-miR-6720-5p	0.00456	0.0131	1.64	1.64	35.1	21.4
hsa-miR-6724-5p	0.0134	0.0319	1.67	1.67	2.73	1.63
hsa-miR-6726-3p	0.00359	0.0109	0.485	-2.06	1.14	2.36
hsa-miR-6728-5p	0.105	0.165	0.706	-1.42	1.55	2.19
hsa-miR-6732-3p	0.101	0.16	1.62	1.62	1.69	1.04
hsa-miR-6733-5p	0.338	0.438	0.816	-1.22	1.88	2.3
hsa-miR-6736-5p	0.0701	0.119	0.621	-1.61	1.21	1.95
hsa-miR-6739-3p	0.502	0.602	0.898	-1.11	2.31	2.57
hsa-miR-6740-3p	0.143	0.212	0.663	-1.51	1.97	2.97
hsa-miR-6741-3p	0.543	0.641	0.914	-1.09	4.41	4.82
hsa-miR-6742-5p	0.00067	0.00291	2.29	2.29	2.29	1
hsa-miR-6748-3p	0.0106	0.0266	0.509	-1.96	1.42	2.79
hsa-miR-6750-3p	0.754	0.816	1.16	1.16	3.72	3.22
hsa-miR-6755-3p	0.0277	0.056	0.637	-1.57	1.34	2.1
hsa-miR-6758-3p	0.207	0.291	1.42	1.42	3.08	2.17
hsa-miR-6758-5p	0.0536	0.095	1.53	1.53	2.36	1.54
hsa-miR-676-3p	0.0557	0.0973	1.28	1.28	153	120
hsa-miR-676-5p	0.201	0.283	1.23	1.23	8.56	6.94
hsa-miR-6761-5p	0.158	0.231	0.758	-1.32	1.48	1.95
hsa-miR-6762-3p	0.851	0.89	1.03	1.03	1.76	1.71
hsa-miR-6764-5p	0.108	0.168	0.711	-1.41	2.3	3.24
hsa-miR-6765-3p	8.11e-08	2.16e-06	8.13	8.13	19.7	2.43
hsa-miR-6767-5p	0.0109	0.0272	0.569	-1.76	1	1.76
hsa-miR-6768-5p	0.000186	0.00112	2.89	2.89	5.52	1.91
hsa-miR-6769b-3p	0.00542	0.0154	0.557	-1.79	1.28	2.29
hsa-miR-6780b-3p	0.000268	0.00148	0.41	-2.44	2.38	5.81
hsa-miR-6786-3p	0.544	0.642	0.901	-1.11	2.1	2.33
hsa-miR-6791-3p	0.00595	0.0166	0.487	-2.05	1.63	3.35
hsa-miR-6797-3p	0.625	0.709	0.92	-1.09	2.58	2.8
hsa-miR-6798-3p	0.003	0.0093	0.504	-1.98	1.69	3.35
hsa-miR-6800-3p	0.00129	0.00495	2.08	2.08	3.55	1.71
hsa-miR-6803-3p	0.301	0.396	0.847	-1.18	5.55	6.55
hsa-miR-6805-5p	0.619	0.706	1.15	1.15	2.67	2.32
hsa-miR-6807-3p	0.0441	0.0819	1.63	1.63	2.45	1.5
hsa-miR-6807-5p	4.47e-05	0.0004	3.07	3.07	6.64	2.17
hsa-miR-6808-3p	0.657	0.735	0.852	-1.17	1.41	1.66
hsa-miR-6812-3p	0.911	0.931	1.01	1.01	2.85	2.83
hsa-miR-6816-5p	0.137	0.205	0.763	-1.31	1.48	1.94
hsa-miR-6817-3p	0.0347	0.0675	0.593	-1.69	1.75	2.95
hsa-miR-6818-3p	0.0184	0.0414	0.619	-1.62	1.69	2.72
hsa-miR-6820-3p	0.293	0.387	1.36	1.36	3.23	2.37
hsa-miR-6820-5p	0.651	0.729	0.915	-1.09	1.61	1.76
hsa-miR-6821-3p	0.291	0.385	1.35	1.35	1.76	1.3
hsa-miR-6821-5p	0.00286	0.009	2.28	2.28	3.43	1.5
hsa-miR-6832-3p	0.00352	0.0108	0.515	-1.94	1.28	2.48
hsa-miR-6832-5p	0.861	0.895	1.02	1.02	2.09	2.05
hsa-miR-6840-3p	0.418	0.52	1.19	1.19	2.11	1.78
hsa-miR-6842-3p	0.00564	0.0158	0.512	-1.95	1.21	2.36
hsa-miR-6847-5p	0.108	0.168	1.51	1.51	3.23	2.14
hsa-miR-6850-5p	0.000236	0.00135	3.95	3.95	4.42	1.12
hsa-miR-6851-3p	0.586	0.677	0.774	-1.29	1.28	1.65
hsa-miR-6855-3p	0.0203	0.0444	0.598	-1.67	1.68	2.81
hsa-miR-6857-3p	0.00605	0.0168	0.525	-1.9	3.45	6.57
hsa-miR-6858-5p	0.000306	0.00158	3.33	3.33	3.84	1.15
hsa-miR-6866-3p	0.00883	0.0228	0.524	-1.91	1.63	3.11
hsa-miR-6866-5p	0.112	0.173	0.754	-1.33	3.92	5.2
hsa-miR-6868-3p	0.131	0.198	0.779	-1.28	5.48	7.04
hsa-miR-6874-3p	0.0244	0.0509	0.553	-1.81	1.48	2.68
hsa-miR-6882-5p	0.273	0.366	0.831	-1.2	3.9	4.69
hsa-miR-6885-3p	0.345	0.445	0.816	-1.22	3.55	4.35
hsa-miR-6886-5p	0.856	0.893	1.02	1.02	2.01	1.98
hsa-miR-6892-5p	0.0114	0.0283	2.04	2.04	2.19	1.08
hsa-miR-6893-5p	0.0439	0.0818	0.66	-1.51	1.21	1.83
hsa-miR-6894-3p	0.372	0.474	0.827	-1.21	2.16	2.61
hsa-miR-6895-3p	0.0434	0.0812	0.619	-1.61	3	4.85
hsa-miR-7-1-3p	0.000252	0.00142	1.67	1.67	443	265
hsa-miR-7-5p	5.57e-08	1.53e-06	4.87	4.87	215	44.2
hsa-miR-7108-5p	0.000379	0.00187	3.05	3.05	4.54	1.49
hsa-miR-7111-3p	0.0188	0.0418	1.91	1.91	2.81	1.47
hsa-miR-7112-3p	0.0029	0.00905	0.495	-2.02	1.27	2.56
hsa-miR-7113-5p	0.417	0.52	1.2	1.2	2.66	2.21
hsa-miR-744-3p	0.105	0.165	0.646	-1.55	11.7	18.2
hsa-miR-744-5p	0.772	0.833	0.983	-1.02	962	978
hsa-miR-760	6.65e-05	0.000528	2.78	2.78	109	39.4
hsa-miR-766-3p	0.016	0.0373	0.574	-1.74	4.94	8.61
hsa-miR-766-5p	0.0242	0.0508	0.629	-1.59	23.1	36.8
hsa-miR-767-5p	7.08e-07	1.24e-05	0.141	-7.07	1.42	10
hsa-miR-769-3p	0.213	0.296	0.864	-1.16	132	153
hsa-miR-769-5p	0.0222	0.0475	0.779	-1.28	651	836
hsa-miR-7704	0.0765	0.127	1.52	1.52	3.97	2.62
hsa-miR-7705	0.00941	0.0241	1.76	1.76	2.65	1.5
hsa-miR-7706	0.0895	0.146	1.32	1.32	182	138
hsa-miR-7845-5p	0.0532	0.0945	1.55	1.55	2.04	1.31
hsa-miR-7854-3p	0.569	0.663	0.814	-1.23	1.48	1.82
hsa-miR-7974	0.175	0.253	1.23	1.23	40.1	32.6
hsa-miR-7977	0.631	0.715	0.893	-1.12	2.76	3.09
hsa-miR-873-3p	0.000109	0.000757	2.91	2.91	3.4	1.17
hsa-miR-873-5p	0.000202	0.00117	2.52	2.52	2.52	1
hsa-miR-874-3p	1.5e-08	5.38e-07	0.0997	-10	4.93	49.4
hsa-miR-874-5p	7.49e-06	9.37e-05	0.257	-3.9	2.51	9.77
hsa-miR-877-3p	0.809	0.859	1.09	1.09	2.25	2.06
hsa-miR-877-5p	0.49	0.589	1.09	1.09	109	99.3
hsa-miR-887-3p	6.21e-10	3.94e-08	23.2	23.2	128	5.51
hsa-miR-888-5p	0.00401	0.0119	2.01	2.01	6.99	3.48
hsa-miR-891a-5p	4.71e-05	0.000414	3.19	3.19	8.05	2.53
hsa-miR-891b	0.0114	0.0283	1.7	1.7	2.37	1.4
hsa-miR-892b	0.0967	0.155	1.5	1.5	2.09	1.39
hsa-miR-9-3p	0.097	0.155	0.735	-1.36	2.9	3.95
hsa-miR-9-5p	0.00158	0.0057	0.536	-1.87	5.39	10.1
hsa-miR-92a-1-5p	0.00032	0.00163	2.43	2.43	143	58.9
hsa-miR-92a-3p	6.5e-05	0.000528	2.21	2.21	55000	24900
hsa-miR-92b-3p	0.0242	0.0508	1.47	1.47	791	538
hsa-miR-92b-5p	0.0267	0.0546	1.66	1.66	135	80.9
hsa-miR-93-3p	0.399	0.5	1.09	1.09	519	476
hsa-miR-93-5p	0.379	0.483	0.925	-1.08	39500	42700
hsa-miR-933	0.32	0.418	1.25	1.25	4.21	3.37
hsa-miR-935	0.000507	0.00235	0.554	-1.81	202	365
hsa-miR-937-3p	0.271	0.365	1.27	1.27	5.58	4.4
hsa-miR-939-3p	0.0664	0.113	0.674	-1.48	2.78	4.13
hsa-miR-940	0.844	0.884	1.06	1.06	3.1	2.93
hsa-miR-941	1.53e-05	0.000154	2.28	2.28	251	110
hsa-miR-942-3p	0.533	0.632	1.1	1.1	6.2	5.62
hsa-miR-942-5p	0.487	0.586	1.07	1.07	557	522
hsa-miR-943	0.0817	0.134	0.671	-1.49	1.33	1.99
hsa-miR-95-3p	0.333	0.433	0.897	-1.11	271	302
hsa-miR-96-5p	0.0315	0.0625	0.809	-1.24	1940	2390
hsa-miR-98-3p	1.62e-07	3.93e-06	6.59	6.59	21.9	3.32
hsa-miR-98-5p	2.67e-08	8.83e-07	4.79	4.79	1540	321
hsa-miR-99a-3p	0.000141	0.000916	0.451	-2.22	18.4	40.9
hsa-miR-99a-5p	4.84e-05	0.000421	0.437	-2.29	277	634
hsa-miR-99b-3p	0.00218	0.00719	0.648	-1.54	192	296
hsa-miR-99b-5p	2.83e-05	0.000269	0.565	-1.77	2850	5050
