# Supplementary material for: Terminal Uridylyltransferases TUT4/7 Regulate microRNA and mRNA Homeostasis
Source: Cells. 2022 Nov 23;11(23):3742. doi: 10.3390/cells11233742 (PMC9736393; doi:10.3390/cells11233742)
Supplement: Supplementary file 1 [file cells-11-03742-s001.zip › File S4 2fc_down_family.xlsx]

## Sheet: Sheet1
Category	Term	Count	Percent	Fold	P-value	Bonferroni	FDR	miRNA (significantly changed)
Family	mir-34 family	3	1	20.9059	0.000106	0.0687	0.00214	hsa-mir-34a,hsa-mir-34b,hsa-mir-34c
Family	mir-204 family	2	1	20.9059	0.00226	1	0.0235	hsa-mir-204,hsa-mir-211
Family	mir-105 family	2	1	20.9059	0.00226	1	0.0235	hsa-mir-105-1,hsa-mir-105-2
Family	mir-24 family	2	1	20.9059	0.00226	1	0.0235	hsa-mir-24-1,hsa-mir-24-2
Family	mir-23 family	2	1	20.9059	0.00226	1	0.0235	hsa-mir-23a,hsa-mir-23b
Family	mir-3179 family	4	1	20.9059	4.89e-06	0.00317	0.000177	hsa-mir-3179-1,hsa-mir-3179-2,hsa-mir-3179-3,hsa-mir-3179-4
Family	mir-196 family	2	0.666667	13.9373	0.00658	1	0.0559	hsa-mir-196a-1,hsa-mir-196a-2
Family	mir-148 family	2	0.666667	13.9373	0.00658	1	0.0559	hsa-mir-148a,hsa-mir-152
Family	mir-450 family	2	0.666667	13.9373	0.00658	1	0.0559	hsa-mir-450a-1,hsa-mir-450a-2
Family	mir-8 family	3	0.6	12.5435	0.000986	0.6398	0.0127	hsa-mir-200a,hsa-mir-200b,hsa-mir-429
Family	mir-4421 family	1	0.5	10.4529	0.0934	1	0.4662	hsa-mir-4421
Family	mir-216 family	1	0.5	10.4529	0.0934	1	0.4662	hsa-mir-216a
Family	mir-192 family	1	0.5	10.4529	0.0934	1	0.4662	hsa-mir-215
Family	mir-551 family	1	0.5	10.4529	0.0934	1	0.4662	hsa-mir-551b
Family	mir-30 family	3	0.5	10.4529	0.0019	1	0.0211	hsa-mir-30a,hsa-mir-30c-1,hsa-mir-30c-2
Family	mir-664 family	1	0.5	10.4529	0.0934	1	0.4662	hsa-mir-664a
Family	mir-218 family	1	0.5	10.4529	0.0934	1	0.4662	hsa-mir-218-2
Family	mir-10 family	3	0.375	7.83971	0.00497	1	0.0439	hsa-mir-125b-1,hsa-mir-125b-2,hsa-mir-99a
Family	mir-26 family	1	0.333333	6.96863	0.1368	1	0.5761	hsa-mir-26b
Family	mir-28 family	1	0.333333	6.96863	0.1368	1	0.5761	hsa-mir-28
Family	mir-374 family	1	0.333333	6.96863	0.1368	1	0.5761	hsa-mir-374c
Family	mir-130 family	1	0.25	5.22647	0.1782	1	0.6838	hsa-mir-301b
Family	mir-181 family	1	0.166667	3.48431	0.2551	1	0.8959	hsa-mir-181a-2
Family	mir-548 family	1	0.0135135	0.282512	0.9754	1	1	hsa-mir-548l
