# Supplementary material for: Terminal Uridylyltransferases TUT4/7 Regulate microRNA and mRNA Homeostasis
Source: Cells. 2022 Nov 23;11(23):3742. doi: 10.3390/cells11233742 (PMC9736393; doi:10.3390/cells11233742)
Supplement: Supplementary file 1 [file cells-11-03742-s001.zip › File S5 2fc_up_family.xlsx]

## Sheet: Sheet1
Category	Term	Count	Percent	Fold	P-value	Bonferroni	FDR	miRNA
Family	let-7 family	10	0.833333	12.9898	4.77e-11	2.82e-08	1.06e-08	hsa-let-7a-1,hsa-let-7a-2,hsa-let-7a-3,hsa-let-7b,hsa-let-7d,hsa-let-7f-1,hsa-let-7f-2,hsa-let-7g,hsa-let-7i,hsa-mir-98
Family	mir-7 family	3	1	15.5877	0.000258	0.1522	0.00627	hsa-mir-7-1,hsa-mir-7-2,hsa-mir-7-3
Family	mir-129 family	2	1	15.5877	0.00408	1	0.0585	hsa-mir-129-1,hsa-mir-129-2
Family	mir-17 family	2	0.25	3.89693	0.0886	1	0.6644	hsa-mir-18a,hsa-mir-20a
Family	mir-19 family	3	1	15.5877	0.000258	0.1522	0.00627	hsa-mir-19a,hsa-mir-19b-1,hsa-mir-19b-2
Family	mir-891 family	1	0.5	7.79386	0.1242	1	0.8393	hsa-mir-891a
Family	mir-130 family	1	0.25	3.89693	0.2331	1	1	hsa-mir-301a
Family	mir-4435 family	2	1	15.5877	0.00408	1	0.0585	hsa-mir-4435-1,hsa-mir-4435-2
Family	mir-208 family	1	0.5	7.79386	0.1242	1	0.8393	hsa-mir-208a
Family	mir-320 family	3	0.375	5.84539	0.0114	1	0.1355	hsa-mir-320a,hsa-mir-320d-1,hsa-mir-320d-2
Family	mir-664 family	1	0.5	7.79386	0.1242	1	0.8393	hsa-mir-664b
Family	mir-29 family	1	0.25	3.89693	0.2331	1	1	hsa-mir-29b-2
Family	mir-101 family	1	0.5	7.79386	0.1242	1	0.8393	hsa-mir-101-2
Family	mir-15 family	1	0.2	3.11754	0.2824	1	1	hsa-mir-195
Family	mir-194 family	2	1	15.5877	0.00408	1	0.0585	hsa-mir-194-1,hsa-mir-194-2
Family	mir-25 family	2	0.5	7.79386	0.0225	1	0.2421	hsa-mir-92a-1,hsa-mir-92a-2
Family	mir-103 family	1	0.2	3.11754	0.2824	1	1	hsa-mir-103a-2
Family	mir-548 family	1	0.0135135	0.210645	0.9934	1	1	hsa-mir-579
Family	mir-941 family	5	1	15.5877	1e-06	0.000591	5.92e-05	hsa-mir-941-1,hsa-mir-941-2,hsa-mir-941-3,hsa-mir-941-4,hsa-mir-941-5
Family	mir-154 family	3	0.157895	2.46122	0.1178	1	0.8018	hsa-mir-381,hsa-mir-382,hsa-mir-494
Family	mir-379 family	1	0.2	3.11754	0.2824	1	1	hsa-mir-379
Family	mir-365 family	1	0.5	7.79386	0.1242	1	0.8393	hsa-mir-365a
Family	mir-181 family	1	0.166667	2.59795	0.3286	1	1	hsa-mir-181d
Family	mir-8 family	2	0.4	6.23509	0.0359	1	0.3394	hsa-mir-141,hsa-mir-200c
Family	mir-743 family	1	0.2	3.11754	0.2824	1	1	hsa-mir-888
			put the actual count	leave p value out.
