# Supplementary material for: Terminal Uridylyltransferases TUT4/7 Regulate microRNA and mRNA Homeostasis
Source: Cells. 2022 Nov 23;11(23):3742. doi: 10.3390/cells11233742 (PMC9736393; doi:10.3390/cells11233742)
Supplement: Supplementary file 1 [file cells-11-03742-s001.zip › File S6 group2_2fc_up.txt]

MiRNA and Fold Change for at least 2 fold upregulated miRNAs
hsa-let-7a-3p	3.12E+00
hsa-let-7b-3p	1.11E+01
hsa-let-7b-5p	1.16E+01
hsa-let-7d-3p	2.42E+01
hsa-let-7d-5p	1.92E+01
hsa-let-7f-1-3p	1.60E+01
hsa-let-7f-2-3p	2.79E+00
hsa-let-7g-3p	6.42E+00
hsa-let-7g-5p	6.18E+00
hsa-let-7i-3p	3.26E+01
hsa-let-7i-5p	3.14E+01
hsa-miR-181d-5p	2.08E+00
hsa-miR-1914-3p	2.82E+00
hsa-miR-1914-5p	2.33E+00
hsa-miR-365a-5p	2.12E+00
hsa-miR-6765-3p	8.13E+00
hsa-miR-6768-5p	2.89E+00
hsa-miR-760	2.78E+00
hsa-miR-98-3p	6.59E+00
hsa-miR-98-5p	4.79E+00
