# Supplementary material for: Terminal Uridylyltransferases TUT4/7 Regulate microRNA and mRNA Homeostasis
Source: Cells. 2022 Nov 23;11(23):3742. doi: 10.3390/cells11233742 (PMC9736393; doi:10.3390/cells11233742)
Supplement: Supplementary file 1 [file cells-11-03742-s001.zip › File S7 group2_2fc_down.txt]

MiRNA and Fold Change for at least 2 fold downregulated miRNAs
hsa-miR-143-3p	-4.23E+00
hsa-miR-187-3p	-3.37E+00
hsa-miR-23b-3p	-2.17E+00
hsa-miR-488-3p	-2.32E+00
hsa-miR-551b-3p	-2.87E+00
hsa-miR-99a-3p	-2.22E+00
hsa-miR-99a-5p	-2.29E+00
