# Supplementary material for: Terminal Uridylyltransferases TUT4/7 Regulate microRNA and mRNA Homeostasis
Source: Cells. 2022 Nov 23;11(23):3742. doi: 10.3390/cells11233742 (PMC9736393; doi:10.3390/cells11233742)
Supplement: Supplementary file 1 [file cells-11-03742-s001.zip › File S8 group2_mirgenedb.txt]

Group 2 miRNAs


hsa-let-7a-1
hsa-let-7a-3
hsa-let-7b
hsa-let-7d
hsa-let-7f-1
hsa-let-7f-2
hsa-let-7g
hsa-let-7i
hsa-mir-1251
hsa-mir-1306
hsa-mir-130a
hsa-mir-130b
hsa-mir-143
hsa-mir-145
hsa-mir-181b-1
hsa-mir-181d
hsa-mir-187
hsa-mir-1913
hsa-mir-1914
hsa-mir-192
hsa-mir-194-2
hsa-mir-203a
hsa-mir-23b
hsa-mir-24-1
hsa-mir-24-2
hsa-mir-3065
hsa-mir-3146
hsa-mir-3173
hsa-mir-326
hsa-mir-328
hsa-mir-365a
hsa-mir-421
hsa-mir-431
hsa-mir-448
hsa-mir-449b
hsa-mir-488
hsa-mir-493
hsa-mir-551b
hsa-mir-652
hsa-mir-676
hsa-mir-760
hsa-mir-877
hsa-mir-98
hsa-mir-99a
hsa-mir-99b
