# Supplementary material for: Terminal Uridylyltransferases TUT4/7 Regulate microRNA and mRNA Homeostasis
Source: Cells. 2022 Nov 23;11(23):3742. doi: 10.3390/cells11233742 (PMC9736393; doi:10.3390/cells11233742)
Supplement: Supplementary file 1 [file cells-11-03742-s001.zip › File S9 mRNA_2fc_up.xlsx]

## Sheet: Sheet1
Gene symbol	P-value (D vs. W)	FDR step up (D vs. W)	Ratio (D vs. W)	Fold change (D vs. W)	LSMean(D) (D vs. W)	LSMean(W) (D vs. W)
FGF13	5.13e-20	6.17e-16	52.1	52.1	105	2.02
FLRT2	1.12e-16	1.31e-13	30.1	30.1	37.5	1.25
BEX1	1.67e-15	7.16e-13	19.4	19.4	32	1.65
ZNF492	1.12e-15	5.16e-13	18.1	18.1	26.9	1.49
PGR	2.45e-15	9.23e-13	17.8	17.8	19.1	1.07
AC024084.1	5.08e-15	1.48e-12	17.7	17.7	18	1.02
DSEL	8.99e-15	2.12e-12	14.9	14.9	31.3	2.1
ZNF808	3.87e-14	5.9e-12	14	14	14.4	1.02
FBXL7	8.45e-15	2.05e-12	12.7	12.7	21.2	1.68
ZNF804A	3.97e-14	5.94e-12	12.6	12.6	16.6	1.31
SCG3	3.07e-14	4.85e-12	12.1	12.1	13.6	1.12
PRKCB	6.58e-16	3.86e-13	12	12	41.7	3.46
PPP2R2C	1.17e-13	1.33e-11	11.7	11.7	16.2	1.39
FBXL16	3.97e-14	5.94e-12	11.6	11.6	19.3	1.66
CNKSR2	1.93e-13	1.87e-11	10.6	10.6	14.7	1.38
RPL22L1	2.88e-18	1.39e-14	10.3	10.3	255	24.8
ATAD3C	1.61e-13	1.66e-11	10.3	10.3	15.5	1.51
WSCD1	4.54e-13	3.37e-11	10.2	10.2	16.4	1.6
SHROOM2	9.33e-13	5.94e-11	9.41	9.41	11.7	1.24
CFAP47	1.93e-13	1.87e-11	9.25	9.25	9.78	1.06
DTX4	2.13e-13	1.99e-11	9.25	9.25	10.2	1.1
AC022150.4	7.7e-15	1.97e-12	9.23	9.23	24.1	2.61
INA	2.65e-15	9.24e-13	9.07	9.07	31.2	3.44
SYT14	5.19e-16	3.17e-13	9.03	9.03	51.3	5.68
GALNT13	2.2e-16	1.82e-13	9.01	9.01	51.7	5.74
ZNF347	3.5e-13	2.79e-11	8.74	8.74	9.42	1.08
OLFM1	8.2e-13	5.36e-11	8.46	8.46	14.3	1.68
PTGFR	3.82e-13	3e-11	7.36	7.36	20.1	2.73
ZNF83	1.64e-14	3.24e-12	7.12	7.12	29.2	4.1
MKRN3	3.04e-12	1.48e-10	7.09	7.09	8.42	1.19
FP236383.11	3.68e-12	1.69e-10	7.06	7.06	10.6	1.5
FP671120.10	3.68e-12	1.69e-10	7.06	7.06	10.6	1.5
FP236383.13	3.68e-12	1.69e-10	7.06	7.06	10.6	1.5
TMEM178B	1.44e-16	1.39e-13	7.04	7.04	67	9.52
PUDP	1.34e-12	7.87e-11	6.94	6.94	12.6	1.82
ZSCAN18	5.54e-13	3.99e-11	6.81	6.81	27.4	4.03
NPTX1	8.78e-17	1.17e-13	6.8	6.8	68.9	10.1
GNAO1	4.81e-14	6.89e-12	6.71	6.71	26.5	3.95
NAP1L2	1.29e-12	7.65e-11	6.55	6.55	13.4	2.05
B3GAT1	2.05e-12	1.09e-10	6.51	6.51	13.9	2.14
DLGAP1	9.99e-12	3.69e-10	6.45	6.45	7.17	1.11
ZNF682	2.47e-11	7.68e-10	6.41	6.41	6.77	1.06
NOVA2	1.1e-13	1.27e-11	6.32	6.32	23.4	3.7
SLCO4A1	6.24e-13	4.31e-11	6.27	6.27	16.1	2.56
ZNF331	6.49e-14	8.62e-12	6.04	6.04	31.8	5.25
ADGRB1	5.78e-12	2.4e-10	6.01	6.01	12.6	2.1
WWC3	6.91e-13	4.65e-11	5.96	5.96	15	2.51
RAB39A	2.55e-14	4.26e-12	5.78	5.78	29.3	5.07
ZNF329	3.4e-12	1.63e-10	5.78	5.78	10.5	1.82
DGKI	1.44e-11	4.98e-10	5.71	5.71	7.14	1.25
ZNF502	4.27e-11	1.18e-09	5.68	5.68	6.48	1.14
LINC01234	2.81e-12	1.4e-10	5.5	5.5	18.3	3.33
CYTOR	2.93e-13	2.5e-11	5.47	5.47	28.3	5.16
ZNF528	1.9e-11	6.21e-10	5.43	5.43	7.11	1.31
KIF1A	9.59e-16	4.63e-13	5.42	5.42	73	13.5
SFRP1	5.17e-15	1.48e-12	5.41	5.41	51.3	9.48
STS	6.99e-12	2.79e-10	5.37	5.37	10.9	2.03
LRP2	1.03e-12	6.39e-11	5.2	5.2	40.6	7.8
DPYSL4	3.21e-13	2.64e-11	5.09	5.09	29.2	5.74
KCTD8	2.72e-11	8.24e-10	5.07	5.07	5.95	1.17
ZNF320	7.29e-14	9.43e-12	4.97	4.97	68.8	13.9
MT1X	6.06e-12	2.49e-10	4.96	4.96	11.9	2.39
AC026464.4	1.25e-11	4.4e-10	4.93	4.93	18	3.65
CPS1	4.4e-15	1.32e-12	4.87	4.87	55.5	11.4
AFF2	1.21e-11	4.3e-10	4.87	4.87	29.4	6.04
DHCR24	1.22e-16	1.31e-13	4.85	4.85	401	82.7
FOXO4	7.54e-15	1.95e-12	4.84	4.84	116	23.9
HMOX1	5.07e-14	7.12e-12	4.83	4.83	31.4	6.5
MIR4435-2HG	4.62e-14	6.73e-12	4.72	4.72	60.9	12.9
ZNF625	4.12e-11	1.15e-09	4.65	4.65	4.65	1
KCNQ2	2.43e-14	4.12e-12	4.6	4.6	44.1	9.57
ALDH1A2	2.64e-15	9.24e-13	4.59	4.59	129	28.2
HYDIN	1.22e-10	2.74e-09	4.5	4.5	5.51	1.23
LONRF2	1.05e-14	2.42e-12	4.47	4.47	53.9	12.1
STAMBPL1	7.46e-11	1.84e-09	4.4	4.4	20.9	4.76
HSPA1B	3.37e-16	2.53e-13	4.3	4.3	1350	315
B3GALT1	2.15e-10	4.34e-09	4.27	4.27	10.1	2.37
BRSK2	1.08e-13	1.25e-11	4.16	4.16	35.8	8.59
SYK	9.85e-12	3.66e-10	4.16	4.16	17.3	4.15
MT2A	3e-10	5.61e-09	4.16	4.16	5.49	1.32
RAB3C	2.75e-11	8.31e-10	4.15	4.15	11.7	2.82
ZCCHC12	2.23e-10	4.46e-09	4.1	4.1	11.4	2.77
NKD2	6.7e-11	1.68e-09	4.05	4.05	13	3.2
FHAD1	3.8e-13	2.99e-11	4.01	4.01	49	12.2
RRP12	5.81e-15	1.57e-12	4	4	132	33
AC110597.3	1.44e-08	1.38e-07	3.99	3.99	4.86	1.22
NAT8L	3.92e-12	1.78e-10	3.98	3.98	39.1	9.84
UTP20	4.81e-17	7.22e-14	3.95	3.95	318	80.4
TUT4	3.13e-17	6.27e-14	3.94	3.94	872	221
GABBR2	3.23e-10	5.94e-09	3.9	3.9	12.8	3.28
LYPD1	3.05e-10	5.67e-09	3.89	3.89	5.84	1.5
AC018754.1	3.69e-10	6.58e-09	3.88	3.88	5.84	1.5
LPCAT1	4.19e-16	2.88e-13	3.86	3.86	248	64.2
RYR2	9.83e-14	1.15e-11	3.81	3.81	37.1	9.74
SVIP	9.45e-13	5.98e-11	3.78	3.78	44	11.6
TMED2-DT	4.71e-13	3.48e-11	3.76	3.76	28.6	7.62
DHX37	1.67e-13	1.7e-11	3.71	3.71	110	29.7
HSPH1	3.6e-16	2.55e-13	3.7	3.7	453	122
NOL6	3.39e-15	1.09e-12	3.68	3.68	100	27.3
GCA	1.74e-10	3.69e-09	3.68	3.68	12.1	3.3
BATF3	1.25e-09	1.78e-08	3.68	3.68	13.4	3.64
ZNF239	1.46e-13	1.55e-11	3.67	3.67	65.8	17.9
TESC	2.43e-10	4.76e-09	3.64	3.64	7.72	2.12
ZDHHC11	2.89e-12	1.43e-10	3.61	3.61	36.2	10
ZNF462	1.82e-14	3.37e-12	3.58	3.58	93.5	26.1
PNPLA4	1.88e-09	2.49e-08	3.58	3.58	4.77	1.33
SLAIN1	5.83e-13	4.13e-11	3.56	3.56	67.4	18.9
THEM6	1.47e-10	3.22e-09	3.56	3.56	22.7	6.38
NELL1	1.64e-10	3.53e-09	3.51	3.51	11	3.14
CAV3	1.38e-09	1.92e-08	3.51	3.51	6.13	1.75
RRP9	3.03e-13	2.55e-11	3.5	3.5	40.1	11.5
EPHB6	1.21e-09	1.74e-08	3.49	3.49	5.21	1.49
BARX2	1.34e-09	1.88e-08	3.48	3.48	9.1	2.62
CYP2J2	8.63e-11	2.07e-09	3.41	3.41	14.2	4.17
CCDC89	3.11e-09	3.76e-08	3.39	3.39	4.5	1.33
ATP6V0E2	1.67e-13	1.7e-11	3.36	3.36	43.9	13.1
LDAH	4.42e-12	1.96e-10	3.36	3.36	28	8.32
AL157778.1	1.21e-09	1.74e-08	3.36	3.36	3.36	1
HSD11B1L	2.2e-09	2.83e-08	3.36	3.36	9.24	2.75
KCNN2	3.65e-09	4.3e-08	3.34	3.34	3.7	1.11
RIMKLA	2.32e-10	4.59e-09	3.33	3.33	13.2	3.97
OXCT1	7.45e-16	4.12e-13	3.32	3.32	152	45.8
LDB2	3.01e-09	3.66e-08	3.32	3.32	3.61	1.09
AL365361.1	9.46e-10	1.41e-08	3.3	3.3	3.58	1.08
EPHA8	1.25e-09	1.78e-08	3.3	3.3	6.88	2.08
AC012085.1	9.12e-06	3.7e-05	3.3	3.3	5.64	1.71
BSN	3.58e-13	2.84e-11	3.28	3.28	58.9	18
CELSR3	1.55e-12	8.77e-11	3.28	3.28	64.7	19.8
CCND1	5.31e-13	3.86e-11	3.26	3.26	112	34.4
AC107419.1	2.39e-08	2.13e-07	3.26	3.26	6.29	1.93
AC104984.1	4.7e-09	5.31e-08	3.25	3.25	3.77	1.16
FOXA1	1.58e-09	2.15e-08	3.24	3.24	9.68	2.99
AL645608.7	8e-10	1.23e-08	3.23	3.23	9.49	2.94
TMEM179	7.84e-09	8.25e-08	3.23	3.23	5.97	1.85
CDH4	7.91e-09	8.3e-08	3.22	3.22	7.63	2.37
NUP210	8.87e-15	2.11e-12	3.18	3.18	173	54.4
TRIM8	2.96e-13	2.51e-11	3.18	3.18	45.4	14.3
GLDC	1.59e-13	1.64e-11	3.15	3.15	58.1	18.4
IQGAP2	1.22e-13	1.35e-11	3.13	3.13	70.4	22.5
CRMP1	2.46e-11	7.67e-10	3.13	3.13	36	11.5
CCDC86	1.68e-12	9.3e-11	3.12	3.12	95.5	30.6
AC090204.1	8.88e-09	9.17e-08	3.11	3.11	6.2	2
DBNDD2	1.59e-11	5.39e-10	3.1	3.1	27.2	8.77
SYP	7.51e-10	1.17e-08	3.1	3.1	19.5	6.28
CLUH	1.3e-14	2.81e-12	3.08	3.08	155	50.3
PGAM5	4.85e-14	6.9e-12	3.08	3.08	97.3	31.6
MIR646HG	3.12e-11	9.18e-10	3.08	3.08	33.1	10.7
BICDL1	4.12e-09	4.76e-08	3.08	3.08	6.51	2.11
SLC6A4	8.91e-09	9.19e-08	3.08	3.08	8.7	2.82
GUCY1A2	5e-11	1.33e-09	3.05	3.05	18.6	6.08
INSIG1	2.46e-15	9.23e-13	3.04	3.04	185	61
PRKAR1B	1.16e-10	2.63e-09	3.01	3.01	17.1	5.69
RBFOX3	1.68e-09	2.27e-08	3.01	3.01	8.99	2.99
Z83313.1	3.89e-09	4.54e-08	3	3	3	1
IGLON5	1.7e-08	1.6e-07	3	3	3.64	1.21
BIVM-ERCC5	1.29e-07	9.13e-07	3	3	8.08	2.7
HMGCS1	2.32e-15	9.21e-13	2.98	2.98	205	69
STMN3	3.42e-12	1.63e-10	2.98	2.98	29.2	9.79
CHD5	1.31e-09	1.84e-08	2.98	2.98	10.4	3.48
LINC01943	2.39e-08	2.13e-07	2.98	2.98	3.81	1.28
MED10	1.37e-12	7.98e-11	2.97	2.97	38.3	12.9
DHRS2	5.26e-10	8.82e-09	2.97	2.97	13.7	4.64
SNTB1	1.49e-09	2.05e-08	2.97	2.97	10.8	3.64
RBM19	2.66e-13	2.33e-11	2.96	2.96	109	37
GAL	6.85e-11	1.72e-09	2.95	2.95	21.1	7.16
AC012184.2	1.21e-05	4.73e-05	2.95	2.95	9.59	3.26
UTP14A	5.07e-14	7.12e-12	2.94	2.94	109	37.2
FAM241B	2.65e-09	3.29e-08	2.94	2.94	8.28	2.82
GLDCP1	1.98e-09	2.6e-08	2.93	2.93	13.8	4.7
ABCA3	5.25e-11	1.38e-09	2.92	2.92	26.8	9.17
TRMT61A	8.5e-11	2.05e-09	2.92	2.92	18.2	6.24
FAM155B	9.83e-11	2.3e-09	2.89	2.89	30.6	10.6
ST6GAL2	1.05e-08	1.05e-07	2.89	2.89	3.6	1.25
ZNF468	8.07e-12	3.15e-10	2.85	2.85	41.6	14.6
SLC19A1	1.1e-11	4e-10	2.85	2.85	42.6	14.9
LAMP1	1.7e-13	1.7e-11	2.84	2.84	75.8	26.7
NFASC	2.45e-09	3.09e-08	2.84	2.84	19.1	6.74
GADD45B	3.41e-09	4.06e-08	2.82	2.82	13.8	4.89
EIF5AL1	5.12e-14	7.12e-12	2.81	2.81	242	86
GCLM	3.04e-12	1.48e-10	2.81	2.81	103	36.7
TWNK	9.38e-14	1.13e-11	2.8	2.8	82.5	29.4
ZNF649	2.12e-12	1.12e-10	2.8	2.8	35.8	12.8
NSDHL	1.04e-12	6.41e-11	2.79	2.79	45	16.1
GTPBP6	2.23e-12	1.17e-10	2.79	2.79	35.9	12.9
ILDR2	9.62e-12	3.59e-10	2.79	2.79	28.2	10.1
GRIN1	3.19e-08	2.72e-07	2.79	2.79	3.82	1.37
DNAH10	4.02e-10	7.06e-09	2.78	2.78	18.1	6.51
AC114947.2	8.67e-09	8.99e-08	2.78	2.78	20.8	7.49
TRPV4	1.31e-08	1.27e-07	2.78	2.78	6.14	2.2
TRIM62	2.07e-08	1.88e-07	2.77	2.77	18.8	6.77
EPHB1	1.61e-09	2.19e-08	2.76	2.76	11.7	4.24
ZNF813	4.22e-10	7.35e-09	2.75	2.75	15.2	5.53
EIF5A	1.23e-14	2.7e-12	2.73	2.73	497	182
PLEKHG4B	1.4e-08	1.35e-07	2.72	2.72	3.9	1.44
MAP3K15	4.38e-07	2.62e-06	2.72	2.72	9.98	3.66
AP001931.1	6.56e-05	0.000214	2.71	2.71	6.23	2.3
NPTX2	7.29e-10	1.14e-08	2.7	2.7	17.2	6.37
MMP17	2.29e-08	2.06e-07	2.7	2.7	5.03	1.86
AC007192.1	0.00256	0.0057	2.7	2.7	4.56	1.69
PEBP1	1.33e-14	2.85e-12	2.69	2.69	401	149
GPRASP2	1.8e-13	1.78e-11	2.69	2.69	98.6	36.6
RPUSD1	9.3e-12	3.5e-10	2.69	2.69	34	12.6
SCN2B	1.3e-08	1.26e-07	2.69	2.69	3.14	1.16
FASN	2.48e-12	1.27e-10	2.68	2.68	797	297
ARNTL2	4.06e-12	1.85e-10	2.68	2.68	41.5	15.5
AL358113.1	2.09e-07	1.38e-06	2.68	2.68	7.58	2.83
ZNF433-AS1	1.37e-08	1.32e-07	2.66	2.66	8.4	3.15
AC022415.1	4.83e-08	3.91e-07	2.65	2.65	2.65	1
GRTP1	8.41e-09	8.77e-08	2.64	2.64	14.2	5.38
DNAJC6	9.49e-13	5.99e-11	2.63	2.63	54.9	20.9
DDAH1	2.73e-13	2.36e-11	2.61	2.61	73.6	28.2
ZNF850	2.25e-12	1.17e-10	2.6	2.6	68.1	26.1
MRPS12	3.46e-11	9.95e-10	2.6	2.6	28.1	10.8
PFAS	2.25e-13	2.07e-11	2.59	2.59	158	61.2
ZNF137P	1.25e-07	8.87e-07	2.58	2.58	5.98	2.32
SLC9A3R1	1.21e-10	2.73e-09	2.57	2.57	29.7	11.6
ICE1	5.94e-15	1.58e-12	2.56	2.56	362	141
ODC1	2.26e-14	3.88e-12	2.56	2.56	268	105
EXOC6	9.78e-12	3.64e-10	2.56	2.56	55.7	21.8
RNFT2	2.6e-11	7.93e-10	2.56	2.56	27.3	10.7
CSPG5	6.66e-10	1.07e-08	2.56	2.56	17.7	6.93
TFDP1	9.57e-14	1.14e-11	2.54	2.54	134	52.7
MGST1	1.88e-13	1.84e-11	2.54	2.54	119	47.1
LRIF1	3.86e-11	1.09e-09	2.54	2.54	47	18.5
AC039056.2	1.14e-07	8.18e-07	2.54	2.54	3.06	1.21
AC008012.1	1.68e-05	6.33e-05	2.54	2.54	17.4	6.84
PPIF	2.24e-14	3.88e-12	2.53	2.53	214	84.7
CRACR2A	1.82e-10	3.83e-09	2.53	2.53	31.3	12.4
TIMM10	2.99e-10	5.6e-09	2.53	2.53	31.4	12.4
NOP2	4.47e-10	7.71e-09	2.53	2.53	135	53.3
RHPN1	4.11e-09	4.76e-08	2.53	2.53	11.4	4.48
ADD2	2.46e-13	2.19e-11	2.52	2.52	104	41.3
PUS1	5.32e-12	2.25e-10	2.52	2.52	62.1	24.6
PRR13	1.21e-11	4.31e-10	2.52	2.52	73.7	29.2
PEPD	1.78e-10	3.77e-09	2.52	2.52	38.2	15.2
GABRB3	2.44e-13	2.18e-11	2.51	2.51	82	32.7
AC006064.6	2.51e-09	3.15e-08	2.51	2.51	85.1	33.9
AL513166.1	5.24e-08	4.19e-07	2.51	2.51	2.85	1.14
ADRM1	1.11e-11	4.03e-10	2.5	2.5	63.6	25.5
RITA1	1.42e-11	4.92e-10	2.5	2.5	45.7	18.3
KCNA1	7.55e-08	5.75e-07	2.5	2.5	2.5	1
EIF5AP4	1.13e-11	4.08e-10	2.49	2.49	39.8	16
SCO2	1.58e-07	1.09e-06	2.49	2.49	2.68	1.08
ZNF582-AS1	1.87e-07	1.26e-06	2.49	2.49	5.62	2.26
MRPL36	6.49e-10	1.04e-08	2.48	2.48	29.7	12
RUNX1	2.36e-08	2.11e-07	2.48	2.48	12.3	4.93
ZNF22	2e-13	1.91e-11	2.47	2.47	85.4	34.6
RAB35	3.43e-13	2.77e-11	2.47	2.47	79	32
CLPTM1L	2.85e-12	1.41e-10	2.47	2.47	146	59.2
HCN2	8.57e-08	6.41e-07	2.47	2.47	12	4.88
SCARB1	1.46e-12	8.4e-11	2.46	2.46	97.6	39.6
PKP2	2.21e-11	7.05e-10	2.46	2.46	33.3	13.5
LINC00839	5.71e-11	1.47e-09	2.46	2.46	43.9	17.9
ADCYAP1R1	3.85e-10	6.83e-09	2.46	2.46	20.6	8.38
AC005831.1	3.9e-08	3.24e-07	2.46	2.46	8.15	3.32
RPS26P6	0.000115	0.000353	2.46	2.46	7.8	3.17
CKMT1A	2.14e-12	1.13e-10	2.45	2.45	54.7	22.3
SLC6A8	3.3e-12	1.59e-10	2.45	2.45	137	55.7
INSM1	3.65e-07	2.24e-06	2.45	2.45	6.17	2.52
NOLC1	2.04e-13	1.93e-11	2.44	2.44	549	225
CCDC124	2.76e-12	1.38e-10	2.44	2.44	56	23
CAMKV	7.01e-09	7.46e-08	2.44	2.44	23.3	9.52
UNC13A	1.12e-08	1.11e-07	2.44	2.44	9.34	3.82
ZNF681	7.44e-08	5.7e-07	2.44	2.44	11.5	4.72
FGFBP3	1.66e-07	1.14e-06	2.44	2.44	4.32	1.77
DKC1	1.69e-14	3.25e-12	2.43	2.43	285	117
HSPA8	1.24e-10	2.78e-09	2.43	2.43	2530	1040
MIR17HG	8.26e-09	8.63e-08	2.43	2.43	121	49.9
SENP3-EIF4A1	2.6e-07	1.66e-06	2.43	2.43	8.55	3.52
AC008591.1	5.98e-07	3.43e-06	2.43	2.43	5.86	2.41
RASGEF1A	1.83e-09	2.43e-08	2.42	2.42	24.3	10
ZNF701	3.61e-09	4.26e-08	2.42	2.42	22.3	9.22
VWA5A	1.83e-07	1.23e-06	2.42	2.42	3.3	1.36
ANKRD20A5P	2.73e-07	1.74e-06	2.42	2.42	7.35	3.04
UCP2	1.57e-11	5.35e-10	2.41	2.41	35.8	14.9
IGSF9B	1.85e-10	3.85e-09	2.41	2.41	37.1	15.4
KCNA3	1.29e-07	9.11e-07	2.41	2.41	2.81	1.17
SPNS2	9.25e-07	5.02e-06	2.41	2.41	10.2	4.24
DPH2	1.71e-12	9.46e-11	2.39	2.39	62.3	26.1
RBM38	9.1e-12	3.44e-10	2.39	2.39	39.2	16.4
SERTM1	7.84e-08	5.93e-07	2.39	2.39	3.98	1.67
IRAK1	1.97e-12	1.06e-10	2.38	2.38	287	121
AC005692.3	2.39e-07	1.55e-06	2.38	2.38	3.18	1.33
CPLX1	1.69e-06	8.45e-06	2.38	2.38	5.05	2.12
HSP90AB3P	3.9e-13	3.06e-11	2.37	2.37	254	107
ALAS1	1.25e-12	7.45e-11	2.37	2.37	61.7	26.1
CADPS2	3.96e-10	6.97e-09	2.37	2.37	21.3	8.96
CD9	2.6e-09	3.24e-08	2.37	2.37	23.1	9.73
ZNF849P	7.67e-07	4.27e-06	2.37	2.37	2.45	1.03
HSP90AB1	5.44e-14	7.52e-12	2.36	2.36	2640	1120
IDI1	8.02e-13	5.27e-11	2.36	2.36	128	54
BRIX1	1.63e-12	9.06e-11	2.36	2.36	160	67.9
DCTPP1	9.08e-12	3.44e-10	2.36	2.36	72.2	30.6
CUTC	1.55e-11	5.3e-10	2.36	2.36	41	17.4
ZNF10	1.01e-10	2.35e-09	2.36	2.36	35.4	15
CFAP46	1.84e-07	1.24e-06	2.36	2.36	3.28	1.39
GASK1A	2.45e-07	1.58e-06	2.36	2.36	5.27	2.23
TXNRD1	1.77e-13	1.77e-11	2.35	2.35	329	140
RRS1	9.64e-11	2.27e-09	2.35	2.35	49.7	21.1
AHSA1	7.84e-14	9.92e-12	2.34	2.34	182	77.7
PRKCQ	3.07e-09	3.73e-08	2.34	2.34	15.1	6.44
NLRP11	5.54e-07	3.22e-06	2.34	2.34	2.56	1.09
KCNA2	7.38e-07	4.12e-06	2.34	2.34	2.94	1.25
CACYBPP2	1.68e-11	5.63e-10	2.33	2.33	48.8	20.9
GLB1L2	3.83e-11	1.08e-09	2.33	2.33	37.1	15.9
ZFYVE28	9.12e-07	4.96e-06	2.33	2.33	6.51	2.8
CEP164P1	4.79e-06	2.09e-05	2.33	2.33	3.24	1.39
VIM	1.52e-13	1.6e-11	2.32	2.32	1200	517
CHIC1	1.1e-12	6.72e-11	2.32	2.32	75.9	32.8
MFSD2A	8.44e-09	8.8e-08	2.32	2.32	13	5.61
RGS19	1.09e-07	7.85e-07	2.32	2.32	9.56	4.12
AC012676.1	3.6e-07	2.21e-06	2.32	2.32	4.63	2
BHLHB9	3.9e-11	1.1e-09	2.31	2.31	46	19.9
GAS1	1.14e-10	2.58e-09	2.31	2.31	27.1	11.7
SCN3B	3.06e-07	1.92e-06	2.31	2.31	5.96	2.58
LRRC6	3.72e-07	2.27e-06	2.31	2.31	2.9	1.26
DDX21	3e-14	4.78e-12	2.3	2.3	1140	495
HSP90AA1	1.29e-13	1.41e-11	2.3	2.3	3980	1730
BCCIP	2.34e-13	2.12e-11	2.3	2.3	176	76.7
TOMM40	6e-13	4.18e-11	2.3	2.3	97.6	42.4
RDH10	1.54e-12	8.77e-11	2.3	2.3	89.5	38.9
PRR16	4.85e-07	2.87e-06	2.3	2.3	3.56	1.55
TRIP13	3.99e-13	3.09e-11	2.29	2.29	110	47.8
IPO4	5.56e-12	2.32e-10	2.29	2.29	120	52.1
HSP90AA4P	8.82e-10	1.33e-08	2.29	2.29	20.8	9.09
FHOD3	2.4e-09	3.04e-08	2.29	2.29	17.4	7.6
TTC4	4.94e-13	3.62e-11	2.28	2.28	104	45.6
HTATSF1	6.9e-13	4.65e-11	2.28	2.28	272	119
HCFC1	2.33e-12	1.2e-10	2.28	2.28	430	188
JAG2	4.87e-11	1.3e-09	2.28	2.28	34.6	15.2
NECTIN1	8.55e-11	2.06e-09	2.28	2.28	31.4	13.8
PWP2	7.68e-10	1.19e-08	2.28	2.28	47.1	20.6
AC021092.1	1.73e-07	1.17e-06	2.28	2.28	13	5.67
FAM174B	2.12e-07	1.4e-06	2.28	2.28	6.01	2.64
TPK1	2.91e-07	1.84e-06	2.28	2.28	5.43	2.38
PAWR	6.01e-13	4.18e-11	2.27	2.27	245	108
METTL1	1.01e-09	1.5e-08	2.27	2.27	23	10.1
EMD	1.89e-09	2.5e-08	2.27	2.27	56.7	24.9
TEX14	1.17e-07	8.4e-07	2.27	2.27	7.76	3.42
DMRTA1	2.06e-07	1.37e-06	2.27	2.27	2.81	1.24
PSG4	1.26e-06	6.59e-06	2.27	2.27	5.53	2.44
KIF5C	8.44e-13	5.5e-11	2.26	2.26	98.1	43.5
ADI1	2.94e-12	1.45e-10	2.26	2.26	116	51.3
ABCC4	7.18e-11	1.78e-09	2.26	2.26	77.6	34.3
AL645728.2	1.98e-07	1.32e-06	2.26	2.26	2.88	1.27
EYA2	9.12e-07	4.96e-06	2.26	2.26	5.62	2.49
FKBP4	3.21e-13	2.64e-11	2.25	2.25	381	169
ACBD7	4.39e-08	3.59e-07	2.25	2.25	12	5.34
AC096536.3	3.66e-05	0.000127	2.25	2.25	2.87	1.27
C12orf43	9.99e-12	3.69e-10	2.24	2.24	53.9	24.1
C20orf27	4.67e-11	1.26e-09	2.24	2.24	48.3	21.6
SLC12A7	1.37e-09	1.92e-08	2.24	2.24	49.9	22.3
ZNF160	1.61e-09	2.18e-08	2.24	2.24	25.9	11.5
DLGAP1-AS5	2.21e-07	1.45e-06	2.24	2.24	2.41	1.08
OLIG2	1.46e-06	7.46e-06	2.24	2.24	5.54	2.47
MRPL37	2.96e-13	2.51e-11	2.23	2.23	237	107
PRDX1	6.48e-12	2.63e-10	2.23	2.23	741	332
ZNF614	4.99e-11	1.33e-09	2.23	2.23	70.2	31.4
NFKBIB	6.73e-09	7.2e-08	2.23	2.23	18.2	8.19
KLRG2	1.4e-07	9.77e-07	2.23	2.23	10.5	4.71
USP1	6.42e-14	8.57e-12	2.22	2.22	595	268
IP6K1	3.07e-12	1.49e-10	2.22	2.22	115	51.6
KCNS3	4.18e-07	2.51e-06	2.22	2.22	4.8	2.16
HES6	4.98e-07	2.93e-06	2.22	2.22	5.1	2.3
ZC3HAV1	6.79e-14	8.91e-12	2.21	2.21	261	118
HSP90AA2P	1.52e-12	8.66e-11	2.21	2.21	167	75.4
NELL2	1.61e-11	5.43e-10	2.21	2.21	84.5	38.3
ZNF480	2.15e-11	6.9e-10	2.21	2.21	58	26.3
SLC27A4	1.02e-10	2.36e-09	2.21	2.21	57.6	26
ISOC2	2.21e-09	2.84e-08	2.21	2.21	21.8	9.86
CCDC168	4.24e-06	1.89e-05	2.21	2.21	4.94	2.24
RNF10	2.86e-13	2.46e-11	2.2	2.2	293	133
LGR5	2.13e-10	4.3e-09	2.2	2.2	29.8	13.5
MAMLD1	2.01e-08	1.84e-07	2.2	2.2	12.3	5.61
PTGES3	3.67e-12	1.69e-10	2.19	2.19	870	398
TMEM170B	5.14e-10	8.68e-09	2.19	2.19	32.2	14.7
AC099489.1	9.93e-08	7.28e-07	2.19	2.19	13.1	5.97
PLEKHA7	2.05e-07	1.36e-06	2.19	2.19	10.6	4.83
NSUN2	3.38e-13	2.74e-11	2.18	2.18	218	99.7
PPRC1	5.57e-13	4e-11	2.18	2.18	166	76.4
RFK	5.09e-12	2.19e-10	2.18	2.18	85.6	39.3
ZNF569	2.96e-10	5.56e-09	2.18	2.18	42.9	19.7
SPRED2	3.27e-10	6.01e-09	2.18	2.18	30.3	13.9
HGH1	3.88e-09	4.53e-08	2.18	2.18	19.7	9.06
NEXMIF	1.57e-07	1.08e-06	2.18	2.18	9.18	4.22
ZNF365	3.67e-07	2.25e-06	2.18	2.18	5.89	2.7
NPDC1	5.53e-07	3.21e-06	2.18	2.18	17.2	7.88
KCNJ11	2.13e-06	1.03e-05	2.18	2.18	4.06	1.86
SYT5	5.13e-06	2.22e-05	2.18	2.18	2.51	1.15
TUBA1C	3.48e-12	1.64e-10	2.17	2.17	430	198
IMP4	5.8e-12	2.4e-10	2.17	2.17	71.3	32.8
RANP1	8.49e-11	2.05e-09	2.17	2.17	92.4	42.7
CENPX	4.43e-10	7.67e-09	2.17	2.17	48.8	22.5
AL357033.4	4.67e-07	2.77e-06	2.17	2.17	3.2	1.47
AL583808.1	1.01e-06	5.42e-06	2.17	2.17	2.44	1.12
AC133644.2	2.14e-05	7.86e-05	2.17	2.17	5.27	2.42
CACYBP	6.1e-13	4.23e-11	2.16	2.16	254	117
ZNF503	6.58e-13	4.47e-11	2.16	2.16	130	60.1
DAG1	3.67e-12	1.69e-10	2.16	2.16	128	59.2
FLNA	2.13e-11	6.85e-10	2.16	2.16	567	262
SNRPF	1.14e-10	2.59e-09	2.16	2.16	101	46.6
IGFBP2	4.67e-08	3.79e-07	2.16	2.16	15.9	7.36
HSPA8P7	5.46e-06	2.35e-05	2.16	2.16	5.73	2.66
SNRNP40	3.59e-12	1.67e-10	2.15	2.15	154	71.3
CHDH	5.87e-11	1.5e-09	2.15	2.15	47.8	22.3
ZNF470	4.14e-08	3.41e-07	2.15	2.15	20.5	9.55
RIMS2	7.52e-07	4.19e-06	2.15	2.15	4.63	2.15
MROH6	3.52e-06	1.6e-05	2.15	2.15	4.99	2.32
BCAP31	1.75e-11	5.82e-10	2.14	2.14	135	63.2
MKX	6.64e-11	1.67e-09	2.14	2.14	43.5	20.3
CETN2	6.13e-10	9.94e-09	2.14	2.14	46.4	21.7
PODXL	1.5e-09	2.06e-08	2.14	2.14	36.2	16.9
MFSD13A	1.72e-09	2.31e-08	2.14	2.14	32.4	15.2
ACTL8	7.35e-07	4.11e-06	2.14	2.14	2.35	1.1
SNORD3B-2	4.26e-05	0.000145	2.14	2.14	23.9	11.2
GTPBP4	1.95e-13	1.87e-11	2.13	2.13	220	103
MYBBP1A	1.24e-11	4.38e-10	2.13	2.13	187	87.9
MRPS17	2.6e-11	7.93e-10	2.13	2.13	48.9	22.9
TRIM9	1.59e-10	3.45e-09	2.13	2.13	43.7	20.5
TEX30	1.75e-08	1.63e-07	2.13	2.13	14.6	6.85
CHST2	5.46e-08	4.34e-07	2.13	2.13	11.9	5.59
ANXA1	1.47e-07	1.02e-06	2.13	2.13	10.9	5.14
SPTB	2.19e-07	1.44e-06	2.13	2.13	9.94	4.66
FAM207A	2.63e-07	1.68e-06	2.13	2.13	8.14	3.82
AL138689.2	3.14e-07	1.96e-06	2.13	2.13	7.62	3.57
RASA3	4.56e-07	2.72e-06	2.13	2.13	11.6	5.46
MAP6D1	0.00394	0.00839	2.13	2.13	3.55	1.66
HOXA10	4.66e-12	2.05e-10	2.12	2.12	105	49.5
EFNB2	6.88e-11	1.72e-09	2.12	2.12	44.3	20.9
NAGPA	8.33e-08	6.25e-07	2.12	2.12	17.7	8.34
AC092073.1	1.44e-06	7.36e-06	2.12	2.12	5.19	2.44
PGAM1	1.69e-13	1.7e-11	2.11	2.11	367	174
SLC25A5	1.96e-13	1.88e-11	2.11	2.11	535	253
EIF5	4.62e-12	2.04e-10	2.11	2.11	476	226
ARFGEF3	2.52e-10	4.88e-09	2.11	2.11	32.8	15.6
ARL2	5.41e-10	9.02e-09	2.11	2.11	35.2	16.6
AC078819.1	1.12e-08	1.11e-07	2.11	2.11	45.6	21.7
IDI1P1	4.31e-07	2.58e-06	2.11	2.11	9.76	4.62
ADAM8	1.52e-05	5.81e-05	2.11	2.11	4.86	2.3
AL034430.1	0.000457	0.00122	2.11	2.11	2.54	1.2
CDC25A	6.48e-13	4.41e-11	2.1	2.1	204	97.2
GLRX3	2.96e-12	1.45e-10	2.1	2.1	124	59.1
SRSF9	4.42e-12	1.96e-10	2.1	2.1	253	121
TPP2	5.04e-12	2.18e-10	2.1	2.1	115	54.5
PFKP	8.67e-12	3.33e-10	2.1	2.1	162	77.5
LIMD1	4.37e-11	1.2e-09	2.1	2.1	105	50.2
IFRD2	6.19e-10	1e-08	2.1	2.1	74.3	35.4
BCL6B	8.57e-10	1.3e-08	2.1	2.1	31.7	15.1
ZFP28	1.53e-08	1.45e-07	2.1	2.1	15.7	7.51
FKBP4P7	2.72e-07	1.73e-06	2.1	2.1	12.7	6.01
TERT	4.85e-07	2.86e-06	2.1	2.1	9.34	4.44
AC115284.4	3.29e-06	1.51e-05	2.1	2.1	6.5	3.1
RAB3IP	1.34e-10	2.98e-09	2.09	2.09	48.3	23.1
NTMT1	2.5e-09	3.13e-08	2.09	2.09	31.6	15.1
ZNF256	6.3e-09	6.8e-08	2.09	2.09	16.5	7.92
SLC38A7	9.68e-09	9.86e-08	2.09	2.09	33.6	16.1
FJX1	3.88e-08	3.23e-07	2.09	2.09	14.4	6.88
ZNF429	1.06e-07	7.66e-07	2.09	2.09	14	6.72
DUSP5	5.88e-06	2.51e-05	2.09	2.09	5.72	2.73
LIMD1-AS1	2.23e-11	7.1e-10	2.08	2.08	73.4	35.2
CHAMP1	4.17e-11	1.15e-09	2.08	2.08	60.4	29
MATK	9.33e-08	6.89e-07	2.08	2.08	18.2	8.78
NRG2	4.55e-06	2e-05	2.08	2.08	3.39	1.63
C1QBP	2.55e-12	1.3e-10	2.07	2.07	506	245
CCDC6	3.74e-12	1.71e-10	2.07	2.07	237	115
NOC4L	6.62e-09	7.09e-08	2.07	2.07	19.3	9.29
ARHGAP22	7.96e-08	6.01e-07	2.07	2.07	11.3	5.44
MRM1	1.92e-07	1.29e-06	2.07	2.07	8.51	4.11
WTIP	2.79e-06	1.31e-05	2.07	2.07	6.32	3.05
CCT2	1.33e-13	1.45e-11	2.06	2.06	490	238
BMS1	1.06e-12	6.51e-11	2.06	2.06	257	124
CHORDC1	2.03e-12	1.08e-10	2.06	2.06	322	156
NPM1	3.52e-12	1.65e-10	2.06	2.06	1650	800
EIF2B1	2e-11	6.49e-10	2.06	2.06	149	72.3
CDH2	2.28e-11	7.2e-10	2.06	2.06	58.9	28.6
ZNF772	1.59e-09	2.16e-08	2.06	2.06	42.9	20.8
PTGES3P1	1.68e-09	2.26e-08	2.06	2.06	142	69.1
ATP6V0E2-AS1	2.81e-07	1.78e-06	2.06	2.06	10.4	5.04
AC239799.2	5.39e-07	3.14e-06	2.06	2.06	9.04	4.38
ZNF285	1.81e-06	8.96e-06	2.06	2.06	4.06	1.97
AL157769.1	2.3e-06	1.11e-05	2.06	2.06	2.82	1.37
AP001505.1	6.81e-06	2.86e-05	2.06	2.06	3.07	1.49
GCN1	1.45e-11	4.99e-10	2.05	2.05	560	273
CNDP2	1.88e-11	6.18e-10	2.05	2.05	62.2	30.4
TIMM23	1.98e-11	6.44e-10	2.05	2.05	81.5	39.8
ZNF274	5.66e-10	9.33e-09	2.05	2.05	53.2	26
SPATC1L	6.13e-07	3.51e-06	2.05	2.05	7.33	3.58
TCAF2	9.64e-07	5.21e-06	2.05	2.05	5.46	2.66
TINCR	2.55e-06	1.21e-05	2.05	2.05	3.61	1.76
NDUFS6	2.95e-06	1.37e-05	2.05	2.05	23.5	11.5
AC015674.1	0.00592	0.0121	2.05	2.05	9.31	4.54
ZNF664	3.04e-13	2.55e-11	2.04	2.04	480	235
PRPF19	4.51e-13	3.36e-11	2.04	2.04	209	102
DDX47	2.31e-12	1.2e-10	2.04	2.04	116	56.8
CTSC	3.45e-12	1.63e-10	2.04	2.04	107	52.5
LRP8	5.89e-12	2.43e-10	2.04	2.04	87	42.7
ABCF2	2.68e-11	8.16e-10	2.04	2.04	147	72.2
SERBP1P6	5.71e-11	1.47e-09	2.04	2.04	179	87.7
DBI	1.8e-09	2.4e-08	2.04	2.04	39.5	19.4
IKBKG	1.22e-07	8.73e-07	2.04	2.04	13.8	6.78
FAM174C	2.18e-07	1.43e-06	2.04	2.04	13.3	6.53
XK	3.85e-07	2.34e-06	2.04	2.04	7.66	3.75
ADAP1	1.71e-06	8.54e-06	2.04	2.04	7.67	3.76
AL133216.2	2.3e-06	1.1e-05	2.04	2.04	5.17	2.54
AC092666.1	2.44e-06	1.17e-05	2.04	2.04	2.91	1.43
AC008969.1	2.6e-06	1.23e-05	2.04	2.04	6.49	3.18
CDC42EP2	0.000248	0.000704	2.04	2.04	2.56	1.26
EIF4G2	4.86e-13	3.57e-11	2.03	2.03	1300	644
ANAPC5	6.28e-13	4.33e-11	2.03	2.03	407	201
MLEC	2.73e-12	1.37e-10	2.03	2.03	533	262
GRWD1	1.48e-11	5.09e-10	2.03	2.03	94.3	46.5
PA2G4P5	3.93e-11	1.1e-09	2.03	2.03	61.4	30.2
DHCR7	1.07e-10	2.46e-09	2.03	2.03	65.2	32.2
HAUS7	2.45e-10	4.79e-09	2.03	2.03	38.6	19
KLHL18	8.98e-10	1.35e-08	2.03	2.03	71.8	35.5
POLR1G	1.81e-09	2.41e-08	2.03	2.03	37.8	18.6
ZNF793	4.59e-09	5.21e-08	2.03	2.03	19.3	9.47
HBA1	1.42e-06	7.25e-06	2.03	2.03	2.26	1.11
ETV5	6.01e-06	2.56e-05	2.03	2.03	3.36	1.66
BRD9	4.42e-12	1.96e-10	2.02	2.02	93.9	46.6
ELF4	1.39e-10	3.08e-09	2.02	2.02	50.7	25.1
SLC52A2	1.46e-08	1.4e-07	2.02	2.02	16.4	8.1
SNRPFP1	4.67e-07	2.77e-06	2.02	2.02	16.8	8.33
CYP27B1	1.43e-06	7.34e-06	2.02	2.02	10.5	5.2
SYT17	1.21e-05	4.73e-05	2.02	2.02	5.63	2.79
GPAM	2.57e-11	7.89e-10	2.01	2.01	97.7	48.6
NPM1P27	3.52e-11	1.01e-09	2.01	2.01	982	488
OCLN	8.96e-11	2.14e-09	2.01	2.01	54.7	27.2
FBRSL1	7.57e-10	1.18e-08	2.01	2.01	48.2	24
BRMS1	1.75e-09	2.34e-08	2.01	2.01	34	16.9
EID3	2.62e-06	1.24e-05	2.01	2.01	5.99	2.98
TOMM40P2	3.36e-06	1.54e-05	2.01	2.01	11.2	5.6
CXCR4	1.18e-05	4.63e-05	2.01	2.01	4.37	2.17
PPARGC1B	2.94e-12	1.45e-10	2	2	107	53.5
SNHG17	3.41e-12	1.63e-10	2	2	187	93.3
PDCD11	8.94e-12	3.41e-10	2	2	316	157
NPM1P6	4.12e-11	1.15e-09	2	2	209	104
ZNF551	8.4e-10	1.28e-08	2	2	49.5	24.7
ZNF586	2.46e-09	3.1e-08	2	2	27.5	13.7
CA5BP1	3.32e-08	2.82e-07	2	2	20	9.98
ZNF577	3.78e-08	3.15e-07	2	2	21.9	10.9
H2AC16	2.58e-07	1.65e-06	2	2	12.3	6.15
GPR50	7.07e-07	3.97e-06	2	2	2.18	1.09
AC092032.2	7.37e-06	3.06e-05	2	2	5	2.51
