# Supplementary material for: Terminal Uridylyltransferases TUT4/7 Regulate microRNA and mRNA Homeostasis
Source: Cells. 2022 Nov 23;11(23):3742. doi: 10.3390/cells11233742 (PMC9736393; doi:10.3390/cells11233742)
Supplement: Supplementary file 1 [file cells-11-03742-s001.zip › Readme.txt]

Data files provided:

# DE miRNA list (used for Fig. 2A)
File S1: miRNAs 2fc down 
File S2: miRNAs 2fc up 
File S3 full list of miRNAs changed 2 fold or more.

# RNA family analysis (used for bargraph Figure 2B)
File S4: 2fc up family 
File S5: 2fc down family 

# group 2 miRNA analysis with mirgenedb (used for Fig 2C). 
File S6: group2_2fc_up, with fold change 
File S7: group2_2fc_down, with fold change 
File S8: group2_mirgenedb, group 2 miRNA obtained from mirgenedb, by filtering on 3' end non-templated addition in the miRNA list from mirgenedb. 

# DE mRNA list Figure 3A/B
File S9: 2fc down - Fig 5 
File S10: 2fc up - Fig 2B
File S11: full list 

# miRNet miRNA/mRNA network For Figure 5
Files S12 and S13: List each specific targets respective to each miRNAs, including unique and shared targets
File S14 mir2gene.csv
